# Supplementary material for: High-throughput sequencing reveals small RNAs involved in ASGV infection
Source: BMC Genomics. 2014 Jul 7;15(1):568. doi: 10.1186/1471-2164-15-568 (PMC4118050; doi:10.1186/1471-2164-15-568)
Supplement: Supplementary file 1 — Additional file 1: Table S1: tRNA-derived sRNAs identified in the BRL data. The 15 sRNA reads with the highest read counts associated with a tRNA are shown and those differentially regulated (|log2fold change| > =1 and padj < =0.05) as a result of ASGV infection are indicated. Table S2. tRNA-derived sRNAs identified in the NRL data. The 15 sRNA reads with the highest read counts associated with a tRNA are shown and those differentially regulated (|log2fold change| > =1 and padj < =0.05) as a result of ASGV infection are indicated. (XLSX 145 KB) [file 12864_2014_6288_MOESM1_ESM.xlsx]

## Sheet: Table S1. BRL_Pooled_best_reads
Table S1. tRNA-derived sRNAs identified in the BRL data. The 15 sRNA reads with the highest read counts associated with a tRNA are shown and those differentially regulated (|log2fold change|>=1 and padj<=0.05) as a result of ASGV infection are indicated.
tRNA	Sequence	readCount	Length	Type		Response to virus infection	log2FoldChange	padj
Nuclear tRNA-AlaAGC	GGGGATATAGCTCAGTTGGTAGA	673	23	5'		down-regulated	-1.54666	2.28572e-10
	GGGGATGTAGCTCAAATGGT	300	20	5'
	GGGGATGTAGCTCAAATGGTAGA	2269	23	5'
	GGGGATGTAGCTCAAATGGTAGAG	810	24	5'
	GGGGATGTAGCTCAAATGGTAGAGCGCCCGCT	513	32	5'
	GGGGATGTAGCTCAAATGGTAGAGCGCCCGCTT	705	33	5'
	GGGGATGTAGCTCACATGGTAGA	567	23	5'
	GGGGATGTAGCTCAGATGG	305	19	5'
	GGGGATGTAGCTCAGATGGT	468	20	5'
	GGGGATGTAGCTCAGATGGTA	411	21	5'
	GGGGATGTAGCTCAGATGGTAG	264	22	5'
	GGGGATGTAGCTCAGATGGTAGA	4984	23	5'
	GGGGATGTAGCTCAGATGGTAGAG	1810	24	5'
	GGGGATGTAGCTCAGATGGTAGAGCGCTCGCT	275	32	5'
	GGGGATGTAGCTCAGATGGTAGAGCGCTCGCTT	609	33	5'
Nuclear tRNA-AlaCGC	ACGGGGTTCGTTTCCCCGCGTCTCCACCA	306	29	3'
	GGGGATATAGCTCAGTTGGTAGA	673	23	5'		down-regulated	-1.54666	2.28572e-10
	GGGGATGTAGCTCAAATGGT	300	20	5'
	GGGGATGTAGCTCAAATGGTAGA	2269	23	5'
	GGGGATGTAGCTCAAATGGTAGAG	810	24	5'
	GGGGATGTAGCTCAAATGGTAGAGCGCCCGCT	513	32	5'
	GGGGATGTAGCTCAAATGGTAGAGCGCCCGCTT	705	33	5'
	GGGGATGTAGCTCACATGGTAGA	567	23	5'
	GGGGATGTAGCTCAGATGG	305	19	5'
	GGGGATGTAGCTCAGATGGT	468	20	5'
	GGGGATGTAGCTCAGATGGTA	411	21	5'
	GGGGATGTAGCTCAGATGGTAGA	4984	23	5'
	GGGGATGTAGCTCAGATGGTAGAG	1810	24	5'
	GGGGATGTAGCTCAGATGGTAGAGCGCTCGCT	275	32	5'
	GGGGATGTAGCTCAGATGGTAGAGCGCTCGCTT	609	33	5'
Nuclear tRNA-AlaGGC	TCCCATTCTTGACACCA	45	17	3'
	ATCCCATTCTTGACACCA	65	18	3'
	AATCCCATTCTTGACACCA	9	19	3'
	CGAATCCCATTCTTGACACCA	15	21	3'
	TCGAATCCCATTCTTGACACCA	8	22	3'
	GGGCATGGGTTCGAATCCCATTCTTGACACCA	15	32	3'
	AGGGCATGGGTTCGAATCCCATTCTTGACACCA	289	33	3'
	AAGGGCATGGGTTCGAATCCCATTCTTGACACCA	865	34	3'
	GTCAAGATGGCCGAGTTGGTCTAAGGC	14	27	5'
	GTCAGGATGGCCGAGTG	16	17	5'
	GTCAGGATGGCCGAGTGG	9	18	5'
	GTTGAGATGGCCGAGTTGG	50	19	5'
	GTTGAGATGGCCGAGTTGGT	8	20	5'
	AAGGGCATGGGTTCGAATCCCATTCTTGACACC	34	33	other
	AGGGCATGGGTTCGAATCCCATTCTTGACACC	42	32	other
Nuclear tRNA-AlaTGC	GGGGATGTAGCTCAAATGGTAGA	2269	23	5'
	GGGGATGTAGCTCAAATGGTAGAG	810	24	5'
	GGGGATGTAGCTCAAATGGTAGAGCCCC	975	28	5'
	GGGGATGTAGCTCAAATGGTAGAGCCCCCGCTT	366	33	5'
	GGGGATGTAGCTCAAATGGTAGAGCGCCCGCT	513	32	5'
	GGGGATGTAGCTCAAATGGTAGAGCGCCCGCTT	705	33	5'
	GGGGATGTAGCTCAAATGGTAGAGCTCCCGCT	370	32	5'
	GGGGATGTAGCTCAAATGGTAGAGCTCCCGCTT	336	33	5'
	GGGGATGTAGCTCACATGGTAGA	567	23	5'
	GGGGATGTAGCTCAGATGG	305	19	5'
	GGGGATGTAGCTCAGATGGT	468	20	5'
	GGGGATGTAGCTCAGATGGTA	411	21	5'
	GGGGATGTAGCTCAGATGGTAGA	4984	23	5'
	GGGGATGTAGCTCAGATGGTAGAG	1810	24	5'
	GGGGATGTAGCTCAGATGGTAGAGCGCTCGCTT	609	33	5'
Nuclear tRNA-ArgACG	TTCTGGGTTCGATCCCCAGTGAAGTCGCCA	115	30	3'
	ATTCTGGGTTCGATCCCCAGTGAAGTCGCCA	85	31	3'
	TCTGGGTTCGTTCCCCAGTGAAGTCGCCA	97	29	3'
	TTCTGGGTTCGTTCCCCAGTGAAGTCGCCA	206	30	3'
	ATTCTGGGTTCGTTCCCCAGTGAAGTCGCCA	168	31	3'
	GATTCTGGGTTCGTTCCCCAGTGAAGTCGCCA	112	32	3'
	CAGAGATTCTGGGTTCGTTCCCCAGTGAAGTCGCCA	81	36	3'
	TCTGGGTTCGATCCCCAGCAGAGTCGCCA	116	29	3'
	TTCTGGGTTCGATCCCCAGCAGAGTCGCCA	250	30	3'
	ATTCTGGGTTCGATCCCCAGCAGAGTCGCCA	151	31	3'
	CAGAGATTCTGGGTTCGATCCCCAGCAGAGTCGCCA	180	36	3'
	TCTGGGTTCGTTCCCCAGCAGAGTCGCCA	202	29	3'
	TTCTGGGTTCGTTCCCCAGCAGAGTCGCCA	446	30	3'
	ATTCTGGGTTCGTTCCCCAGCAGAGTCGCCA	241	31	3'
	CAGAGATTCTGGGTTCGTTCCCCAGCAGAGTCGCCA	198	36	3'
Nuclear tRNA-ArgCCG	TGTGGGTTCGAGTCCCATCGCGATCGCCA	134	29	3'
	ATTGTGGGTTCGAGTCCCATCGCGATCGCCA	133	31	3'
	GATTGTGGGTTCGAGTCCCATCGCGATCGCCA	224	32	3'
	AGATTGTGGGTTCGAGTCCCATCGCGATCGCCA	127	33	3'
	GAGATTGTGGGTTCGAGTCCCATCGCGATCGCCA	199	34	3'
	GATTGTGGGTTCGTGTCCCATCGCGATCGCCA	138	32	3'
	TTGTGGGTTCGAGTCCCACCGTGATCGCCA	116	30	3'
	ATTGTGGGTTCGAGTCCCACCGTGATCGCCA	128	31	3'
	GATTGTGGGTTCGAGTCCCACCGTGATCGCCA	130	32	3'
	TCCCACTGTGGTCGCCA	179	17	3'
	CTCCCACTGTGGTCGCCA	490	18	3'
	GACCGCATAGCGCAGTGGA	181	19	5'
	GATCGCATAGCGGAGTGGATATCGCATTAGAC	377	32	5'
	GATCGCATAGCGGAGTGGATATCGCATTAGACC	1266	33	5'
	GATCGCATAGCGGAGTGGATATCGCATTAGACT	18370	33	5'
Nuclear tRNA-ArgCCT	AGAAAGTCGAAGGTTCGACCCCTTCCTGGCGCGCCA	129	36	3'
	AGAAAGTCGAAGGTTCGCCCCCTTCCTGGCGCGCCA	549	36	3'
	GCGCCTGTAGCTCAGTG	214	17	5'		down-regulated	-1.12276	0.00115338
	GCGCCTGTAGCTCAGTGG	6070	18	5'
	GCGCCTGTAGCTCAGTGGA	3741	19	5'
	GCGCCTGTAGCTCAGTGGATAGAG	440	24	5'		down-regulated	-1.0526	0.000554376
	GCGCCTGTAGCTCAGTGGATAGAGCATCTGTT	99	32	5'
	GCGCCTGTAGCTCAGTGGATAGAGCGTCTGT	359	31	5'
	GCGCCTGTAGCTCAGTGGATAGAGCGTCTGTA	1938	32	5'
	GCGCCTGTAGCTCAGTGGATAGAGCGTCTGTT	1865	32	5'
	GCGCCTGTAGCTCAGTGGATAGAGCTTCTGTA	398	32	5'
	GCGCCTGTAGCTCAGTGGATAGAGCTTCTGTT	791	32	5'
	GCGCCTGTAGCTCAGTGGATAGAGCTTCTGTTTCC	117	35	5'
	GGGCCTGTAGCTCAGAGG	234	18	5'
	GGGCCTGTAGCTCAGAGGA	3119	19	5'
Nuclear tRNA-ArgTCG	TCCCACTGTGGTCGCCA	179	17	3'
	CTCCCACTGTGGTCGCCA	490	18	3'
	GTCGTGGGTTCGACTCCCACTGTGGTCGCCA	100	31	3'
	GGTCGTGGGTTCGACTCCCACTGTGGTCGCCA	160	32	3'
	AGGTCGTGGGTTCGACTCCCACTGTGGTCGCCA	159	33	3'
	AAGGTCGTGGGTTCGACTCCCACTGTGGTCGCCA	163	34	3'
	AAAAGGTCGTGGGTTCGACTCCCACTGTGGTCGCCA	915	36	3'
	AGAAGGTCGTGGGTTCGACTCCCACTGTGGTCGCCA	124	36	3'
	GGTCGTGGGTTCGGCTCCCACTGTGGTCGCCA	121	32	3'
	AGGTCGTGGGTTCGGCTCCCACTGTGGTCGCCA	142	33	3'
	AAAAGGTCGTGGGTTCGGCTCCCACTGTGGTCGCCA	878	36	3'
	AGAAGGTCGTGGGTTCGGCTCCCACTGTGGTCGCCA	114	36	3'
	AAAAGGTCGTGGGTTCGTCTCCCACTGTGGTCGCCA	430	36	3'
	GACCGCATAGCGCAGTGGA	181	19	5'
	GACCGCATAGCGCAGTGGATTAGC	152	24	5'
Nuclear tRNA-ArgTCT	TATAGGTTCAAATCCTATTGGACGCACCA	198	29	3'
	GTATAGGTTCAAATCCTATTGGACGCACCA	129	30	3'
	TTGGTATAGGTTCAAATCCTATTGGACGCACCA	119	33	3'
	TTTGGTATAGGTTCAAATCCTATTGGACGCACCA	108	34	3'
	CTTTGGTATAGGTTCAAATCCTATTGGACGCACCA	5363	35	3'
	CCTTTGGTATAGGTTCAAATCCTATTGGACGCACCA	431	36	3'
	GCGCTCGTGGCCTAATGGATAAGGCATTTGAC	98	32	5'
	GCGTTCATTGTCTAATGGATAGGACAG	106	27	5'
	GCGTTCATTGTCTAATGGATAGGACAGAGGTC	3255	32	5'
	GCGTTCATTGTCTAATGGATAGGACAGAGGTCT	4613	33	5'
	GCGTTCATTGTCTAATGGATAGGACAGAGGTCTT	236	34	5'		down-regulated	-1.01172	0.0044663
	GCGTTCATTGTCTAATGGATAGGACAGAGGTCTTC	1017	35	5'
	GCGTTCATTGTCTAATGGATAGGACAGAGGTCTTCT	264	36	5'
	GCGTTCATTGTCTAATGGATAGGACAGAGGTCTTCTAAAC	1815	40	5'
	CTTTGGTATAGGTTCAAATCCTATTGGACGCACC	692	34	other		up-regulated	1.4698	1.88489e-05
Nuclear tRNA-AsnGTT	CCCTCCTTCTAGCGCCA	51	17	3'
	ACCCTCCTTCTAGCGCCA	131	18	3'
	CGAACCCTCCTTCTAGCGCCA	14	21	3'
	GCGGGGATAGCTCAGTTGG	52	19	5'
	GCTGGAATAGCTCAGCTGGTTAGAGC	197	26	5'
	GCTGGAATAGCTCAGCTGGTTAGAGCATGTGGCTG	12	35	5'
	GCTGGAATAGCTCAGCTGGTTAGAGCTTGTGGCTG	18	35	5'
	GCTGGAATAGCTCAGCTGGTTAGAGCTTGTGGCTGT	12	36	5'
	GCTGGAATAGCTCAGCTGGTTAGAGCTTGTGGCTGTT	12	37	5'
	GCTGGAATAGCTCAGTTGGC	17	20	5'
	GCTGGAATAGCTCAGTTGGTTAGAGC	36	26	5'
	GCTGGAGTAGCTCAGTTGGTTAGAG	229	25	5'
	GCTGGAGTAGCTCAGTTGGTTAGAGC	80	26	5'
	GCTGGAGTAGCTCAGTTGGTTAGAGCGTGTGGCTG	14	35	5'
	GCTTTCATAGCTCAGTTGGTTAGAGC	41	26	5'
Nuclear tRNA-AspGTC	GTCGTTGTAGTATAGTGGTAAGTATTCCC	807	29	5'
	GTCGTTGTAGTATAGTGGTAAGTATTCCCG	1085	30	5'
	GTCGTTGTAGTATAGTGGTAAGTATTCCCGC	1800	31	5'
	GTCGTTGTAGTATAGTGGTAAGTATTCCCGCC	11886	32	5'
	GTCGTTGTAGTATAGTGGTAAGTATTCCCGCCA	427	33	5'
	GTCGTTGTAGTATAGTGGTAAGTATTCCCGCCT	51716	33	5'
	GTCGTTGTAGTATAGTGGTAAGTATTCCCGCCTG	2236	34	5'
	GTCGTTGTAGTATAGTGGTAAGTATTCCCGCCTGT	2519	35	5'		up-regulated	1.08633	1.11149e-06
	GTCGTTGTAGTATAGTGGTAAGTATTCCCGCCTGTC	3207	36	5'		up-regulated	1.45553	6.11289e-11
	GTCGTTGTAGTATAGTGGTAAGTATTCCCGCCTGTCA	1071	37	5'		up-regulated	1.89227	5.48645e-15
	CGCGGGTGACCCGGGTTCGATCCCCGGCAACGGCGCC	326	37	other
	CGTTGTAGTATAGTGGTAAGTATTCCCGCC	418	30	other
	CGTTGTAGTATAGTGGTAAGTATTCCCGCCT	2463	31	other
	TCGTTGTAGTATAGTGGTAAGTATTCCCGCC	475	31	other
	TCGTTGTAGTATAGTGGTAAGTATTCCCGCCT	4028	32	other
Nuclear tRNA-CysGCA	CCCGGTTGGGCCCTCCA	316	17	3'
	ACCCGGTTGGGCCCTCCA	190	18	3'
	GCGCCTGTAGCTCAGTG	214	17	5'		down-regulated	-1.12276	0.00115338
	GCGCCTGTAGCTCAGTGG	6070	18	5'
	GGGTCCATACCTCAGTGGTAGAGCATTTGACT	181	32	5'
	GGGTCCATAGCTCAGTGGCAGAGCATTTGACTG	105	33	5'
	GGGTCCATAGCTCAGTGGTAGAGC	73	24	5'
	GGGTCCATAGCTCAGTGGTAGAGCA	206	25	5'		down-regulated	-1.18381	0.00181744
	GGGTCCATAGCTCAGTGGTAGAGCATTTG	196	29	5'
	GGGTCCATAGCTCAGTGGTAGAGCATTTGA	977	30	5'
	GGGTCCATAGCTCAGTGGTAGAGCATTTGAC	251	31	5'
	GGGTCCATAGCTCAGTGGTAGAGCATTTGACT	1960	32	5'
	GGGTCCATAGCTCAGTGGTAGAGCATTTGACTG	3350	33	5'
	GGGTCCATATCTCAGTGGTAGAGCATTTGA	125	30	5'
	GGGTCCATATCTCAGTGGTAGAGCATTTGACT	743	32	5'
Nuclear tRNA-GlnCTG	TCCCGGTAGGACCTCCA	543	17	3'
	ACATTAGACTCTGAATCTAGTAACCCGA	414	28	other
	ACATTAGACTCTGAATCTAGTAACCCGAG	675	29	other
	ACATTAGACTCTGAATCTAGTAACCCGAGT	677	30	other
	ACATTAGACTCTGAATCTAGTAACCCGAGTT	458	31	other
	ACATTAGACTCTGAATCTAGTAACCCGAGTTC	403	32	other
	ACATTGGACTCTGAATCCAGTAACCCGA	503	28	other
	ACATTGGACTCTGAATCCAGTAACCCGAG	589	29	other
	ACATTGGACTCTGAATCCAGTAACCCGAGT	603	30	other
	ACATTGGACTCTGAATCCAGTAACCCGAGTT	519	31	other
	ACATTGGACTCTGAATCCAGTAACCCGAGTTC	535	32	other
	AGGACATTAGACTCTGAATCTAGTAACCCGAG	540	32	other
	AGGACATTAGACTCTGAATCTAGTAACCCGAGT	973	33	other
	AGGACATTGGACTCTGAATCCAGTAACCCGAGT	441	33	other
	CATTAGACTCTGAATCTAGTAACCCGAGT	249	29	other
Nuclear tRNA-GlnTTG	ATCTCGGTGGAACCTCCA	245	18	3'
	TCCCGGTAGGACCTCCA	543	17	3'
	CTCCCGGTAGGACCTCCA	1323	18	3'
	GGTTCTATGGTGTAGTGGTTAGCACTCTGGA	8001	31	5'
	GGTTCTATGGTGTAGTGGTTAGCACTCTGGAC	1407	32	5'
	GGTTCTATGGTGTAGTGGTTAGCACTCTGGACT	429	33	5'
	GGTTTCGTAGTGTAGTGGTTAGCACTCTGGA	6772	31	5'
	GGTTTCGTAGTGTAGTGGTTAGCACTCTGGAC	2675	32	5'
	GGTTTCGTAGTGTAGTGGTTAGCACTCTGGACT	1880	33	5'
	AGCACTCTGGACTTTGAATCCAGCGACCTGGGT	198	33	other
	TAGCACTCTGGACTTTGAATCCAGCGACCTGGGTTC	226	36	other
	TCCAGCGACCTGGGTTCGACTCCCGGTAGGACC	291	33	other
	TTAGCACTCTGGACTTTGAATCCAGCGACCTGGG	266	34	other
	TTAGCACTCTGGACTTTGAATCCAGCGACCTGGGT	277	35	other
	TTAGCACTCTGGACTTTGAATCCAGCGACCTGGGTTC	253	37	other
Nuclear tRNA-GluCTC	TCCGTTGTAGTCTAGTTGGTCAGGATA	6131	27	5'
	TCCGTTGTAGTCTAGTTGGTCAGGATACT	2697	29	5'
	TCCGTTGTAGTCTAGTTGGTCAGGATACTC	18169	30	5'
	TCCGTTGTAGTCTAGTTGGTCAGGATATTC	3808	30	5'
	TCCGTTGTAGTCTAGTTGGTCAGGATATTCG	5517	31	5'
	TCCGTTGTAGTCTAGTTGGTCAGGATATTCGGC	4713	33	5'
	TCCGTTGTAGTCTAGTTGGTCAGGATATTCGGCT	25331	34	5'
	TCCGTTGTAGTCTAGTTGGTCAGGATATTCGGCTC	3716	35	5'
	TCCGTTGTAGTCTAGTTGGTCAGGATATTCGGCTCTCACCCG	2820	42	5'
	AGGATACTCGGCTCTCACCCGAGAGACCCGG	2895	31	other
	AGTTGGTCAGGATACTCGGCTCTCACCCGAGA	2818	32	other
	AGTTGGTCAGGATACTCGGCTCTCACCCGAGAG	3436	33	other
	AGTTGGTCAGGATACTCGGCTCTCACCCGAGAGA	3097	34	other
	CAGGATACTCGGCTCTCACCCGAGAGACCCGG	3054	32	other
	CTAGTTGGTCAGGATATTCGGCTCTCACCC	11085	30	other		up-regulated	1.06441	3.44458e-07
Nuclear tRNA-GluTTC	TCCATTGTCGTCCAGCGGTTAGGATATCT	9044	29	5'
	TCCATTGTCGTCCAGCGGTTAGGATATCTG	18884	30	5'
	TCCATTGTCGTCCAGCGGTTAGGATATCTGGC	76870	32	5'
	TCCATTGTCGTCCAGCGGTTAGGATATCTGGCT	158213	33	5'
	TCCATTGTCGTCCAGCGGTTAGGATATCTGGCTTTCA	19384	37	5'
	TCCGTTGTCGTCCAGCGGTTAGGATATC	8569	28	5'
	TCCGTTGTCGTCCAGCGGTTAGGATATCTGGC	436032	32	5'
	TCCGTTGTCGTCCAGCGGTTAGGATATCTGGCT	328551	33	5'
	TCCGTTGTCGTCCAGCGGTTAGGATATCTGGCTT	9177	34	5'
	TCCGTTGTCGTCCAGCGGTTAGGATATCTGGCTTTC	36833	36	5'		up-regulated	1.12761	1.18899e-09
	TCCGTTGTCGTCCAGCGGTTAGGATATCTGGCTTTCA	14063	37	5'		up-regulated	1.02713	2.76993e-05
	TCCGTTGTCGTCCAGCGGTTAGGATATCTGGCTTTCACC	17208	39	5'
	TCCGTTGTCGTCCAGCGGTTAGGATATCTGGCTTTCACCC	11639	40	5'
	CCGTTGTCGTCCAGCGGTTAGGATATCTGGC	12544	31	other
	CCGTTGTCGTCCAGCGGTTAGGATATCTGGCT	10281	32	other
Nuclear tRNA-GlyCCC	CGTTTCCCTGGATGCGCACCA	1104	21	3'
	CAGGGTTCGTTTCCCTGGATGCGCACCA	11081	28	3'
	CTGACCAGGGTTCGTTTCCCTGGATGCGCACCA	1464	33	3'
	ACTGACCAGGGTTCGTTTCCCTGGATGCGCACCA	1927	34	3'
	TACTGACCAGGGTTCGTTTCCCTGGATGCGCACCA	933	35	3'
	CGGTACTGACCAGGGTTCGTTTCCCTGGATGCGCACCA	7908	38	3'
	ACGGTACTGACCAGGGTTCGTTTCCCTGGATGCGCACCA	6074	39	3'
	CACGGTACTGACCAGGGTTCGTTTCCCTGGATGCGCACCA	3275	40	3'
	CCACGGTACTGACCAGGGTTCGTTTCCCTGGATGCGCACCA	2344	41	3'
	CCCACGGTACTGACCAGGGTTCGTTTCCCTGGATGCGCACCA	896	42	3'
	TCCCACGGTACTGACCAGGGTTCGTTTCCCTGGATGCGCACCA	1418	43	3'
	ACGGTACTGACCAGGGTTCGTTTCCCTGGATGCGC	1461	35	other
	ACGGTACTGACCAGGGTTCGTTTCCCTGGATGCGCACC	4336	38	other
	CGGTACTGACCAGGGTTCGTTTCCCTGGATGCGCAC	926	36	other		down-regulated	-1.32816	6.37558e-09
	CGGTACTGACCAGGGTTCGTTTCCCTGGATGCGCACC	15080	37	other		down-regulated	-1.34253	8.89061e-07
Nuclear tRNA-GlyGCC	TTCCCGGCTGGTGCACCA	2037	18	3'
	CGTTTCCCGGCTGGTGCACCA	1376	21	3'
	GCACCAGTAGTCTAGTGGTAGAATAGTACC	2081	30	5'		down-regulated	-1.10425	0.000480393
	GCACCAGTAGTCTAGTGGTAGAATAGTACCCT	8956	32	5'
	GCACCAGTGGTCTAGTGGTAGAATAGTACC	2044	30	5'		down-regulated	-1.17725	0.000173296
	GCACCAGTGGTCTAGTGGTAGAATAGTACCCT	7428	32	5'		down-regulated	-1.009	4.94966e-05
	GCATCAGTAGTCTAGTGGTAGAATAGTACC	3490	30	5'
	GCATCAGTAGTCTAGTGGTAGAATAGTACCC	1400	31	5'
	GCATCAGTAGTCTAGTGGTAGAATAGTACCCT	27763	32	5'
	GCATCAGTGGTCTAGTGGTAGAATAGTACC	3286	30	5'
	GCATCAGTGGTCTAGTGGTAGAATAGTACCCT	23069	32	5'
	GCATCAGTTGTCTAGTGGTAGAATAGTACCCT	1344	32	5'		down-regulated	-1.02123	7.80833e-05
	GGTACAGACCCGGGTTCGTTTCCCGGCTGGTGC	4256	33	other		down-regulated	-1.49887	2.06928e-05
	TGGTAGAATAGTACCCTGCCACGGTACAGACCCGGG	2992	36	other
	TGGTAGAATAGTACCCTGCCACGGTACAGACCCGGGT	3215	37	other
Nuclear tRNA-GlyTCC	CAGGGTTCGTTTCCCTGGATGCGCACCA	11081	28	3'
	CTGACCAGGGTTCGTTTCCCTGGATGCGCACCA	1464	33	3'
	ACTGACCAGGGTTCGTTTCCCTGGATGCGCACCA	1927	34	3'
	CGGTACTGACCAGGGTTCGTTTCCCTGGATGCGCACCA	7908	38	3'
	ACGGTACTGACCAGGGTTCGTTTCCCTGGATGCGCACCA	6074	39	3'
	CACGGTACTGACCAGGGTTCGTTTCCCTGGATGCGCACCA	3275	40	3'
	CCACGGTACTGACCAGGGTTCGTTTCCCTGGATGCGCACCA	2344	41	3'
	GCGTTTGTAGTCCAACG	6851	17	5'
	GCGTTTGTAGTCCAACGGTTAGGATAATTGCC	12037	32	5'
	GCGTTTGTAGTCCAACGGTTAGGATAATTGCCT	14394	33	5'
	GCGTTTGTAGTCCAACGGTTAGGATAATTGCCTTCC	3101	36	5'		up-regulated	1.47198	2.08092e-11
	ACGGTACTGACCAGGGTTCGTTTCCCTGGATGCGC	1461	35	other
	ACGGTACTGACCAGGGTTCGTTTCCCTGGATGCGCACC	4336	38	other
	CGGTACTGACCAGGGTTCGTTTCCCTGGATGCGCACC	15080	37	other		down-regulated	-1.34253	8.89061e-07
	CGTTTGTAGTCCAACGGTTAGGATAATTGCCT	1673	32	other
Nuclear tRNA-HisGTG	GGTGGCTGTAGTTTAGTGGTAAGAATTCC	868	29	5'
	GGTGGCTGTAGTTTAGTGGTAAGAATTCCA	495	30	5'
	GGTGGCTGTAGTTTAGTGGTAAGAATTCCAC	6435	31	5'
	GGTGGCTGTAGTTTAGTGGTAAGAATTCCACG	1458	32	5'
	GGTGGCTGTAGTTTAGTGGTAAGAATTCCACGT	6887	33	5'
	GGTGGCTGTAGTTTAGTGGTAAGAATTCCACGTA	823	34	5'
	GGTGGCTGTAGTTTAGTGGTAAGAATTCCACGTC	768	34	5'
	GGTGGCTGTAGTTTAGTGGTAAGAATTCCACGTT	29334	34	5'
	GGTGGCTGTAGTTTAGTGGTAAGAATTCCACGTTG	5632	35	5'
	GGTGGCTGTAGTTTAGTGGTAAGAATTCCACGTTGT	27474	36	5'		up-regulated	1.04253	3.90308e-05
	GGTGGCTGTAGTTTAGTGGTAAGAATTCCACGTTGTG	30508	37	5'
	GTGGCTGTAGTTTAGTGGTAAGAATTCCAC	785	30	other
	GTGGCTGTAGTTTAGTGGTAAGAATTCCACG	2003	31	other
	GTGGCTGTAGTTTAGTGGTAAGAATTCCACGT	620	32	other
	GTGGCTGTAGTTTAGTGGTAAGAATTCCACGTT	1330	33	other
Nuclear tRNA-IleAAT	ACCTGCATGGGCCACCA	12	17	3'
	GACCTGCATGGGCCACCA	8	18	3'
	TCGAGACCTGCATGGGCCACCA	10	22	3'
	GGCCTATTAGCTCAGCTGGTTAGA	9	24	5'
	GGCCTATTAGCTCAGCTGGTTAGAG	15	25	5'
	GGCCTATTAGCTCAGCTGGTTAGAGC	34	26	5'
	GGCCTATTAGCTCAGCTGGTTAGAGCATCGTGC	8	33	5'
	GGCCTATTAGCTCAGCTGGTTAGAGCGTCGTGC	434	33	5'
	GGCCTATTAGCTCAGCTGGTTAGAGCGTCGTGCT	21	34	5'
	GGCCTATTAGCTCAGCTGGTTAGAGCGTCGTGCTG	18	35	5'
	GGCCTATTAGCTCAGCTGGTTAGAGCGTCGTGCTGA	18	36	5'
	GGCCTATTAGCTCAGTTGGTTAGAGCGTCGTGC	37	33	5'
	GGCCTATTATCTCAGCTGGTTAGAGCGTCGTGC	36	33	5'
	CGAAGGTCGCAGGTTCGAGACCTGCATGGGCC	9	32	other
	GATTAGAGAGTCGTGCTAATAACG	8	24	other
Nuclear tRNA-IleGAT	TCCGGCAGGTCGGACCA	27	17	3'
	GCTCTCGTAGCTCAGTTGGTTAGAG	3	25	5'
	GGTCCCGTAACTCAGTTGG	3	19	5'
	GGTCCCGTAGCTCAGAT	3	17	5'
	GGTCCCGTAGCTCAGTTGG	134	19	5'
	GGTCCCGTAGCTCAGTTGGT	16	20	5'
	GGTCCCGTAGCTCAGTTGGTTA	4	22	5'
	GGTCCCGTAGCTCAGTTGGTTAG	9	23	5'
	GGTCCCGTAGCTCAGTTGGTTAGA	35	24	5'
	GGTCCCGTAGCTCAGTTGGTTAGAG	6	25	5'
	GGTCCCGTAGCTCAGTTGGTTAGAGC	18	26	5'
	GGTCCCGTAGCTCAGTTGGTTAGAGCGTTGGTC	5	33	5'
	GTCCCGTAGCTCAGTTGGTTAGAGC	3	25	5'
	CCGTAGCTCAGTTGGTTAGA	3	20	other
	TTGGTTAGAGCATTGGTC	16	18	other
Nuclear tRNA-IleTAT	CCCCGCCGGGACCACCA	9	17	3'
	GCCCCGCCGGGACCACCA	14	18	3'
	GCGCCCGTAGCTCAGTGG	40	18	5'
	GCTCTCGTAGCTCAGTTGGTTAGAGC	34	26	5'
	GGGTCTGTAGCTCAGTTGGTTAGAGC	9	26	5'
	GGGTCTGTAGCTCAGTTGGTTAGAGCG	6	27	5'
	GGTCCCGTAGCTCAGTTGG	134	19	5'
	GGTCCCGTAGCTCAGTTGGT	16	20	5'
	GGTCCCGTAGCTCAGTTGGTTAG	9	23	5'
	GGTCCCGTAGCTCAGTTGGTTAGA	35	24	5'
	GGTCCCGTAGCTCAGTTGGTTAGAG	6	25	5'
	GGTCCCGTAGCTCAGTTGGTTAGAGC	18	26	5'
	GGTCCCGTAGCTCAGTTGGTTAGAGCTTTGGTC	8	33	5'
	TTGGTTAGAGCATTGGTC	16	18	other
	TTGGTTAGAGCATTGGTCTTA	5	21	other
Nuclear tRNA-LeuAAG	TCCCACTCTCAACACCA	17	17	3'
	ATCCCACTCTCAACACCA	41	18	3'
	TCCCACTGTCAACACCA	115	17	3'
	ATCCCACTGTCAACACCA	159	18	3'
	CAAATCCCACTGTCAACACCA	10	21	3'
	GTTGAGATGGCCGAGTTGG	50	19	5'
	GTTGATATGGCCGAGTTGGTCTAAGGC	18	27	5'
	AGATTTAGGCTCTGGTCCGAAA	35	22	other
	AGATTTAGGCTCTGGTCCGAAAGGGCGTGGG	24	31	other
	AGATTTAGGCTCTGGTCCGAAAGGGCGTGGGT	21	32	other
	AGATTTAGGCTCTGGTCCGAAAGGGCGTGGGTTC	9	34	other
	CAGATTTAGGCTCTGGTCCGAAA	32	23	other
	CAGATTTAGGCTCTGGTCCGAAAGGGCGTGGG	13	32	other
	GATTTAGGCTCTGGTCCGAAAGGGCGTGGGTTC	11	33	other
	TTTAGGCTCTGGTCCGAAA	13	19	other
Nuclear tRNA-LeuCAA	TCCCACTTCTGACACCA	237	17	3'
	ATCCCACTTCTGACACCA	433	18	3'
	AGGGCGTGGGTTCAAATCCCACTTCTGACACCA	187	33	3'
	GAGGGCGTGGGTTCAAATCCCACTTCTGACACCA	255	34	3'
	AGAGGGCGTGGGTTCAAATCCCACTTCTGACACCA	152	35	3'
	CGAGGGCGTGGGTTCAAATCCCACTTCTGACACCA	3064	35	3'		up-regulated	1.55896	9.10973e-08
	ACGAGGGCGTGGGTTCAAATCCCACTTCTGACACCA	276	36	3'
	AACGAGGGCGTGGGTTCAAATCCCACTTCTGACACCA	174	37	3'
	TAACGAGGGCGTGGGTTCAAATCCCACTTCTGACACCA	137	38	3'
	CGAGGGCGTGGGTTCAGATCCCACTTCTGACACCA	677	35	3'		up-regulated	1.26433	7.70451e-05
	CGAGGGCGTGGGTTCATATCCCACTTCTGACACCA	764	35	3'		up-regulated	1.07936	0.00343057
	CGAGGGCGTGGGTTCAAATCCCACTTCTGACACC	638	34	other
	CGAGGGCGTGGGTTCAGATCCCACTTCTGACACC	105	34	other
	CGAGGGCGTGGGTTCATATCCCACTTCTGACACC	86	34	other
	GAGGGCGTGGGTTCAAATCCCACTTCTGACACC	248	33	other
Nuclear tRNA-LeuCAG	TCCCACTTCTGACACCA	237	17	3'
	ATCCCACTTCTGACACCA	433	18	3'
	AGGGCGTGGGTTCAAATCCCACTTCTGACACCA	187	33	3'
	ATCCCATTCTTGACACCA	65	18	3'
	AGGGCATGGGTTCGAATCCCATTCTTGACACCA	289	33	3'
	AAGGGCATGGGTTCGAATCCCATTCTTGACACCA	865	34	3'
	AAAGGGCATGGGTTCGAATCCCATTCTTGACACCA	559	35	3'
	GAAAGGGCATGGGTTCGAATCCCATTCTTGACACCA	96	36	3'
	CGAAAGGGCATGGGTTCGAATCCCATTCTTGACACCA	493	37	3'
	AAGGGCATGGGTTCGGATCCCATTCTTGACACCA	76	34	3'
	CGAAAGGGCATGGGTTCGGATCCCATTCTTGACACCA	51	37	3'
	AAGGGCATGGGTTCGTATCCCATTCTTGACACCA	148	34	3'
	AAAGGGCATGGGTTCGTATCCCATTCTTGACACCA	117	35	3'
	CGAAAGGGCATGGGTTCGTATCCCATTCTTGACACCA	105	37	3'
	GTTGAGATGGCCGAGTTGG	50	19	5'
Nuclear tRNA-LeuTAA	TCCCACTTCTGACACCA	237	17	3'
	ATCCCACTTCTGACACCA	433	18	3'
	CAAATCCCACTTCTGACACCA	33	21	3'
	AGGGCGTGGGTTCAAATCCCACTTCTGACACCA	187	33	3'
	GAGGGCGTGGGTTCAAATCCCACTTCTGACACCA	255	34	3'
	CGAGGGCGTGGGTTCAAATCCCACTTCTGACACCA	3064	35	3'		up-regulated	1.55896	9.10973e-08
	ACGAGGGCGTGGGTTCAAATCCCACTTCTGACACCA	276	36	3'
	CCCCATAGCCAGCACCA	23	17	3'
	GTACGCGTGGGTTCGAACCCCACAGCCTGCACCA	105	34	3'		up-regulated	2.2094	6.32837e-07
	AGTACGCGTGGGTTCGAACCCCACAGCCTGCACCA	116	35	3'		up-regulated	2.248	2.26404e-07
	AGTACGCGTGGGTTCGTACCCCACAGCCTGCACCA	24	35	3'
	GTCAGGATGGCCGAGTGGTCTAAGGC	29	26	5'
	ACGAGGGCGTGGGTTCAAATCCCACTTCTGACACC	35	35	other
	CGAGGGCGTGGGTTCAAATCCCACTTCTGACACC	638	34	other
	GAGGGCGTGGGTTCAAATCCCACTTCTGACACC	248	33	other
Nuclear tRNA-LeuTAG	TCCCACAGCCGTCACCA	28	17	3'
	ATCCCACAGCCGTCACCA	50	18	3'		up-regulated	1.05474	0.0441794
	TGGGTTCAAATCCCACAGCCGTCACCA	13	27	3'
	CGTGGGTTCAAATCCCACAGCCGTCACCA	18	29	3'
	GCGTGGGTTCAAATCCCACAGCCGTCACCA	13	30	3'
	TCCCACAGCTGTCACCA	14	17	3'
	ATCCCACAGCTGTCACCA	19	18	3'
	GACGGTTTGGCCGAGTGGTCTAAGGC	111	26	5'
	AGATTTAGGCTCTGGTCCGAAA	35	22	other
	AGATTTAGGCTCTGGTCCGAAAGGGCGTGGG	24	31	other
	AGATTTAGGCTCTGGTCCGAAAGGGCGTGGGT	21	32	other
	CAGATTTAGGCTCTGGTCCGAAA	32	23	other
	CAGATTTAGGCTCTGGTCCGAAAGGGCGTGGG	13	32	other
	GATTTAGGCTCTGGTCCGAAAGGGCGTGGGTTC	11	33	other
	TTTAGGCTCTGGTCCGAAA	13	19	other
Nuclear tRNA-LysCTT	TGTGGTCGTGGGTTCGAGCCCCACGGTGGGCGCCA	74	35	3'
	CTTGTGGTCGTGGGTTCGAGCCCCACGGTGGGCGCCA	204	37	3'
	TGGTCGTGGGTTCGGGCCCCACGGTGGGCGCCA	84	33	3'		down-regulated	-1.21151	0.00751265
	TGTGGTCGTGGGTTCGGGCCCCACGGTGGGCGCCA	147	35	3'
	TTGTGGTCGTGGGTTCGGGCCCCACGGTGGGCGCCA	65	36	3'
	CTTGTGGTCGTGGGTTCGGGCCCCACGGTGGGCGCCA	397	37	3'
	TGGTCGTGGGTTCGTGCCCCACGGTGGGCGCCA	75	33	3'
	TGTGGTCGTGGGTTCGTGCCCCACGGTGGGCGCCA	133	35	3'
	CTTGTGGTCGTGGGTTCGTGCCCCACGGTGGGCGCCA	411	37	3'
	CCTTGTGGTCGTGGGTTCGTGCCCCACGGTGGGCGCCA	82	38	3'
	CCTTGTGGTCGTGGGTTCGAGCCCCACGGTGGGC	255	34	other
	CCTTGTGGTCGTGGGTTCGAGCCCCACGGTGGGCG	154	35	other		down-regulated	-1.15824	0.0041744
	CCTTGTGGTCGTGGGTTCGGGCCCCACGGTGGGC	98	34	other
	CCTTGTGGTCGTGGGTTCGTGCCCCACGGTGGGC	140	34	other
	CCTTGTGGTCGTGGGTTCGTGCCCCACGGTGGGCG	117	35	other		down-regulated	-1.48176	0.00122482
Nuclear tRNA-LysTTT	AGGTCCGTAGTTCGATCCTGCGTGAGGGCACCA	1859	33	3'
	AAGGTCCGTAGTTCGATCCTGCGTGAGGGCACCA	3599	34	3'
	GAAGGTCCGTAGTTCGATCCTGCGTGAGGGCACCA	2104	35	3'
	TGAAGGTCCGTAGTTCGATCCTGCGTGAGGGCACCA	1560	36	3'
	CTGAAGGTCCGTAGTTCGATCCTGCGTGAGGGCACCA	1643	37	3'
	ACTGAAGGTCCGTAGTTCGATCCTGCGTGAGGGCACCA	1628	38	3'		up-regulated	1.0166	8.58587e-05
	CGTGGGTTCGTTTCCCACAGACGGCGCCA	2061	29	3'
	TCGTGGGTTCGTTTCCCACAGACGGCGCCA	5388	30	3'
	GTCGTGGGTTCGTTTCCCACAGACGGCGCCA	1011	31	3'
	TGGTCGTGGGTTCGTTTCCCACAGACGGCGCCA	1529	33	3'
	CGTGGTCGTGGGTTCGTTTCCCACAGACGGCGCCA	714	35	3'
	CACGTGGTCGTGGGTTCGTTTCCCACAGACGGCGCCA	2054	37	3'		down-regulated	-1.1617	3.11312e-05
	TGTGGTCGTGGGTTCGTTTCCCACAGACGGCGCCA	1277	35	3'
	CGTGTGGTCGTGGGTTCGTTTCCCACAGACGGCGCCA	1515	37	3'
	GGGGATATAGCTCAGTTGGTAGA	673	23	5'		down-regulated	-1.54666	2.28572e-10
Nuclear tRNA-Met eCAT	CCTCTCTCACCCCACCA	17	17	3'
	GCCTCTCTCACCCCACCA	23	18	3'
	AGCCTCTCTCACCCCACCA	2	19	3'
	CGAGCCTCTCTCACCCCACCA	4	21	3'
	TCGAGCCTCTCTCACCCCACCA	6	22	3'
	GTTCGAGCCTCTCTCACCCCACCA	4	24	3'
	AGTTCGAGCCTCTCTCACCCCACCA	7	25	3'
	GAGTTCGAGCCTCTCTCACCCCACCA	3	26	3'
	AGAGTTCGAGCCTCTCTCACCCCACCA	8	27	3'
	GTCGAGAGTTCGAGCCTCTCTCACCCCACCA	3	31	3'
	CCTCTCTCGCCCCACCA	4	17	3'
	ATCCTGAGGTCGAGAGT	3	17	other
	CTGAGGTCGAGAGTTCGAGCCT	9	22	other
	GGTCGAGAGTTCGGACA	2	17	other
	TCCTGAGGTCGAGAGTTC	2	18	other
Nuclear tRNA-Met iCAT	TAACCTAGCTCTGATACCA	70	19	3'
	AACCTGGCTCTGATACCA	68	18	3'
	ATCAGAGTAGCGCAGCGGAAGCGTGGTGGGCCC	140	33	5'
	ATCAGAGTAGCGCAGCGGAAGCGTGGTGGGCCCA	60	34	5'
	ATCAGAGTCGCGCAGCGGAAGCGTGGTGGGCC	59	32	5'
	ATCAGAGTCGCGCAGCGGAAGCGTGGTGGGCCC	224	33	5'		down-regulated	-1.08132	0.000573935
	ATCAGAGTCGCGCAGCGGAAGCGTGGTGGGCCCA	59	34	5'
	ATCAGAGTGGCGCAGCGGAAGCGTGGTGGGC	98	31	5'
	ATCAGAGTGGCGCAGCGGAAGCGTGGTGGGCC	424	32	5'
	ATCAGAGTGGCGCAGCGGAAGCGTGGTGGGCCC	1376	33	5'
	ATCAGAGTGGCGCAGCGGAAGCGTGGTGGGCCCA	300	34	5'
	ATCAGAGTTGCGCAGCGGAAGCGTGGTGGGCC	92	32	5'		down-regulated	-1.07589	0.026715
	ATCAGAGTTGCGCAGCGGAAGCGTGGTGGGCCC	270	33	5'		down-regulated	-1.24572	2.45711e-05
	ATCAGAGTTGCGCAGCGGAAGCGTGGTGGGCCCA	67	34	5'
	TCAGAGTGGCGCAGCGGAAGCGTGGTGGGCCC	66	32	other
Nuclear tRNA-PheGAA	CCACCTTCACCGCACCA	141	17	3'
	TCCACCTTCACCGCACCA	198	18	3'
	CGATCCACCTTCACCGCACCA	39	21	3'
	TGTTCGATCCACCTTCACCGCACCA	17	25	3'
	GCGGGGATAGCTCAGTTGG	52	19	5'
	GCGGGGATAGCTCAGTTGGG	48	20	5'
	GCGGGGATAGCTCAGTTGGGA	58	21	5'
	GCGGGGATAGCTCAGTTGGGAG	47	22	5'		down-regulated	-1.36782	0.0063974
	GCGGGGATAGCTCAGTTGGGAGA	213	23	5'
	GCGGGGATAGCTCAGTTGGGAGAG	273	24	5'
	GCGGGGATAGCTCAGTTGGGAGAGC	121	25	5'
	GCGGGGATAGCTCAGTTGGGAGAGCATCAGACT	13	33	5'
	GCTGGAATAGCTCAGTTGGC	17	20	5'
	GTCGGGATAGCTCAGCT	82	17	5'
	GTCGGGATAGCTCAGCTGG	30	19	5'
Nuclear tRNA-ProAGG	TCTCGGAATGCCCCCCA	453	17	3'
	TTCTCGGAATGCCCCCCA	1043	18	3'
	TTTCTCGGAATGCCCCCCA	493	19	3'
	ATTTCTCGGAATGCCCCCCA	127	20	3'		down-regulated	-1.31004	0.00148413
	CATTTCTCGGAATGCCCCCCA	226	21	3'		down-regulated	-1.29234	0.000333306
	CGTTTCTCGGAATGCCCCCCA	212	21	3'
	TCTCGGAACGGCCCCCA	178	17	3'
	TTCTCGGAACGGCCCCCA	878	18	3'
	GGGCATTTGGTCTAGTGGTATGATTCTCGCTT	684	32	5'
	GGGCATTTGGTCTAGTGGTATGATTCTCGCTTTG	178	34	5'
	GGGCATTTGGTCTAGTGGTATGATTCTCGCTTTGG	166	35	5'
	GGGTGTTTGGTCTAGTGGTATGATTCTCGCT	345	31	5'		down-regulated	-1.23702	0.00121011
	GGGTGTTTGGTCTAGTGGTATGATTCTCGCTT	874	32	5'
	GCGAGAGGTCCCGAGTTCGTTTCTCGGAATGCC	303	33	other		down-regulated	-1.34167	4.81269e-05
	GCGAGAGGTCCCGAGTTCGTTTCTCGGAATGCCC	277	34	other		down-regulated	-1.48388	1.45142e-05
Nuclear tRNA-SerAGA	ATCCTGCCGACCACGCCA	95	18	3'
	GCCCGCGCAGGTTCGAATCCTGCCGACCACGCCA	114	34	3'		up-regulated	1.22602	0.0164571
	ATCCTGCCGTCCACGCCA	85	18	3'
	CCCGCGCAGGTTCGAATCCTGCCGTCCACGCCA	39	33	3'
	GCCCGCGCAGGTTCGAATCCTGCCGTCCACGCCA	342	34	3'		up-regulated	1.58598	2.63095e-07
	GCCCGCGCAGGTTCGAATCCTGCCGCTCACGCCA	51	34	3'		up-regulated	1.36415	0.00702547
	TCCTGCTGTCGACGCCA	128	17	3'
	ATCCTGCTGTCGACGCCA	212	18	3'
	CGCAGGTTCGAATCCTGCTGTCGACGCCA	65	29	3'
	GCGCAGGTTCGAATCCTGCTGTCGACGCCA	122	30	3'
	GTGGACGTGCCGGAGTGGTTATC	92	23	5'
	GTGGACGTGCCGGAGTGGTTATCGG	60	25	5'
	GTGGTCGTGCCGGAGTGGTTATC	101	23	5'
	GTGGTCGTGCCGGAGTGGTTATCGG	77	25	5'
	GTGGTCGTGCCGGAGTGGTTATCGGGCATGA	71	31	5'
Nuclear tRNA-SerCGA	GCCCGCGCAGGTTCGAATCCTGCCGTCCACGCCA	342	34	3'		up-regulated	1.58598	2.63095e-07
	CCCTGCTGTCGACGCCA	136	17	3'
	ACCCTGCTGTCGACGCCA	223	18	3'
	CGCAGGTTCGAACCCTGCTGTCGACGCCA	200	29	3'
	GCGCAGGTTCGAACCCTGCTGTCGACGCCA	187	30	3'
	CGCGCAGGTTCGAACCCTGCTGTCGACGCCA	210	31	3'
	CCCGCGCAGGTTCGAACCCTGCTGTCGACGCCA	192	33	3'
	ATCCTGCTGTCGACGCCA	212	18	3'
	TGCGCAGGTTCGAATCCTGCTGTCGACGCCA	205	31	3'
	CTGCGCAGGTTCGAATCCTGCTGTCGACGCCA	197	32	3'
	CCTGCGCAGGTTCGAATCCTGCTGTCGACGCCA	224	33	3'
	GCCTGCGCAGGTTCGAATCCTGCTGTCGACGCCA	503	34	3'		up-regulated	1.98674	1.65248e-10
	GTCGATATGTCCGAGTGGTTAAG	214	23	5'
	GCCTGCGCAGGTTCGAATCCTGCTGTCGAC	309	30	other
	GCCTGCGCAGGTTCGAATCCTGCTGTCGACG	425	31	other
Nuclear tRNA-SerGCT	TCTCTCAGGCGTCGCCA	200	17	3'
	ATCTCTCAGGCGTCGCCA	237	18	3'
	CGCGAGAGTTCGAATCTCTCAGGCGTCGCCA	159	31	3'
	CCGCGAGAGTTCGAATCTCTCAGGCGTCGCCA	126	32	3'
	CCCGCGAGAGTTCGAATCTCTCAGGCGTCGCCA	647	33	3'
	CCCCGCGAGAGTTCGAATCTCTCAGGCGTCGCCA	26471	34	3'		up-regulated	1.61473	9.20097e-10
	TCCCCGCGAGAGTTCGAATCTCTCAGGCGTCGCCA	319	35	3'
	TTCCCCGCGAGAGTTCGAATCTCTCAGGCGTCGCCA	442	36	3'
	CCCCGCGAGAGTTCGGATCTCTCAGGCGTCGCCA	1189	34	3'
	CCCCGCGAGAGTTCGTATCTCTCAGGCGTCGCCA	3461	34	3'
	GACGCTTTGGCCGAGTGGTTAAGG	127	24	5'
	CCCCGCGAGAGTTCGAATCTCTCAGGCGTCGCC	8502	33	other
	CCCCGCGAGAGTTCGGATCTCTCAGGCGTCGCC	313	33	other
	CCCCGCGAGAGTTCGTATCTCTCAGGCGTCGCC	655	33	other
	CCCGCGAGAGTTCGAATCTCTCAGGCGTCGCC	193	32	other
Nuclear tRNA-SerTGA	CCCTGCTGTCGACGCCA	136	17	3'
	ACCCTGCTGTCGACGCCA	223	18	3'
	CGCAGGTTCGAACCCTGCTGTCGACGCCA	200	29	3'
	GCGCAGGTTCGAACCCTGCTGTCGACGCCA	187	30	3'
	CGCGCAGGTTCGAACCCTGCTGTCGACGCCA	210	31	3'
	CCCGCGCAGGTTCGAACCCTGCTGTCGACGCCA	192	33	3'
	ATCCTGCTGTCGACGCCA	212	18	3'
	TGCGCAGGTTCGAATCCTGCTGTCGACGCCA	205	31	3'
	CTGCGCAGGTTCGAATCCTGCTGTCGACGCCA	197	32	3'
	CCTGCGCAGGTTCGAATCCTGCTGTCGACGCCA	224	33	3'
	GCCTGCGCAGGTTCGAATCCTGCTGTCGACGCCA	503	34	3'		up-regulated	1.98674	1.65248e-10
	GTCGATATGTCCGAGTGGTTAAG	214	23	5'
	GTCGATATGTCCGAGTGGTTAAGGA	133	25	5'		down-regulated	-1.06288	0.00720248
	GCCTGCGCAGGTTCGAATCCTGCTGTCGAC	309	30	other
	GCCTGCGCAGGTTCGAATCCTGCTGTCGACG	425	31	other
Nuclear tRNA-ThrAGT	CTCTCAATGAAAGCACCA	178	18	3'
	GCTCTCGTAGCTCAGTTGGTTAGAGCACCCG	271	31	5'
	GCTCTCGTAGCTCAGTTGGTTAGAGCACCCGA	203	32	5'
	GCTCTCGTAGCTCAGTTGGTTAGAGCACCCGTA	6105	33	5'
	GCTCTCGTAGCTCAGTTGGTTAGAGCACCCGTT	744	33	5'
	GCTCTCGTAGCTCAGTTGGTTAGAGCACCCGTTA	244	34	5'
	GCTCTCGTAGCTCAGTTGGTTAGAGCACCCGTTT	385	34	5'
	GCTCTCGTAGCTCAGTTGGTTAGAGCACCCGTTTG	744	35	5'		up-regulated	1.19343	0.000360741
	GCTCTCGTAGCTCAGTTGGTTAGAGCACCCGTTTGG	479	36	5'
	GCTTTCATAGCTCAGTTGGTTAGAGCACCCGTT	423	33	5'
	GCTTTCATAGCTCAGTTGGTTAGAGCACCCGTTT	367	34	5'
	GCTTTCATAGCTCAGTTGGTTAGAGCACCCGTTTG	2778	35	5'		up-regulated	1.64593	1.35754e-12
	GCTTTCATAGCTCAGTTGGTTAGAGCACCCGTTTGG	349	36	5'		up-regulated	1.1768	0.000103894
	CAGTTGGTTAGAGCACCCGTTTGGTAAGC	178	29	other
	CTCTCGTAGCTCAGTTGGTTAGAGCACCCGTT	323	32	other
Nuclear tRNA-ThrCGT	GAAAGGTCGCGAGTTCGATCCTCGCTGGGAGCTCCA	129	36	3'
	AAGGTCGCGAGTTCGATCCTCGCCGGGGGCTCCA	84	34	3'
	GAAAGGTCGCGAGTTCGATCCTCGCCGGGGGCTCCA	945	36	3'
	GAAAGGTCGCGAGTTCGTTCCTCGCCGGGGGCTCCA	979	36	3'
	GCCTCCGTAGCATAGTGGTAGTGCTTTCGCA	345	31	5'
	GCCTCCGTAGCATAGTGGTAGTGCTTTCGCC	1517	31	5'		down-regulated	-1.04438	0.00202289
	GCCTCCGTAGCATAGTGGTAGTGCTTTCGCT	3469	31	5'
	GCCTCCGTAGCATAGTGGTAGTGCTTTCGCTA	1124	32	5'
	GCCTCCGTAGCATAGTGGTAGTGCTTTCGCTT	228	32	5'		down-regulated	-1.02889	0.00159558
	GCCTCCGTAGCATAGTGGTAGTGCTTTCGCTTC	206	33	5'
	GCCTCCGTAGCATAGTGGTAGTGCTTTCGCTTCG	150	34	5'
	GCTTCCATAGCATAGTGGTAGTGCTTTCGCA	101	31	5'
	GCTTCCATAGCATAGTGGTAGTGCTTTCGCC	206	31	5'
	GCTTCCATAGCATAGTGGTAGTGCTTTCGCT	571	31	5'
	GCTTCCATAGCATAGTGGTAGTGCTTTCGCTA	686	32	5'
Nuclear tRNA-ThrGGT	CTCTCAATGAAAGCACCA	178	18	3'
	GCTCTCGTAGCTCAGTTGGTTAGAGCACCCG	271	31	5'
	GCTCTCGTAGCTCAGTTGGTTAGAGCACCCGT	174	32	5'
	GCTCTCGTAGCTCAGTTGGTTAGAGCACCCGTT	744	33	5'
	GCTCTCGTAGCTCAGTTGGTTAGAGCACCCGTTT	385	34	5'
	GCTCTCGTAGCTCAGTTGGTTAGAGCACCCGTTTG	744	35	5'		up-regulated	1.19343	0.000360741
	GCTCTCGTAGCTCAGTTGGTTAGAGCACCCGTTTGG	479	36	5'
	GCTTTCATAGCTCAGTTGGTTAGAGCACCCGTT	423	33	5'
	GCTTTCATAGCTCAGTTGGTTAGAGCACCCGTTT	367	34	5'
	GCTTTCATAGCTCAGTTGGTTAGAGCACCCGTTTG	2778	35	5'		up-regulated	1.64593	1.35754e-12
	GCTTTCATAGCTCAGTTGGTTAGAGCACCCGTTTGG	349	36	5'		up-regulated	1.1768	0.000103894
	CAGTTGGTTAGAGCACCCGTTTGGTAAGC	178	29	other
	CTCTCGTAGCTCAGTTGGTTAGAGCACCCG	168	30	other
	CTCTCGTAGCTCAGTTGGTTAGAGCACCCGTT	323	32	other
	CTTTCATAGCTCAGTTGGTTAGAGCACCCGTT	133	32	other
Nuclear tRNA-ThrTGT	AGGTCCGTAGTTCGATCCTGCGTGAGGGCACCA	1859	33	3'
	AAGGTCCGTAGTTCGATCCTGCGTGAGGGCACCA	3599	34	3'
	GAAGGTCCGTAGTTCGATCCTGCGTGAGGGCACCA	2104	35	3'
	AAGGTCCGTAGTTCGTTCCTGCGTGAGGGCACCA	2931	34	3'
	CTGTAGTTCGATCCTGCATGGGGGCACCA	1919	29	3'
	GTCTGTAGTTCGATCCTGCATGGGGGCACCA	2610	31	3'
	AGGTCTGTAGTTCGATCCTGCATGGGGGCACCA	3076	33	3'
	AAGGTCTGTAGTTCGATCCTGCATGGGGGCACCA	2742	34	3'
	GAAGGTCTGTAGTTCGATCCTGCATGGGGGCACCA	2499	35	3'
	CTGTAGTTCGTTCCTGCATGGGGGCACCA	2200	29	3'		down-regulated	-1.30443	1.45142e-05
	GTCTGTAGTTCGTTCCTGCATGGGGGCACCA	3359	31	3'
	AGGTCTGTAGTTCGTTCCTGCATGGGGGCACCA	3247	33	3'		down-regulated	-1.14382	0.000117322
	AAGGTCTGTAGTTCGTTCCTGCATGGGGGCACCA	2623	34	3'
	GAAGGTCTGTAGTTCGTTCCTGCATGGGGGCACCA	1918	35	3'
	GCGCCTGTAGCTCAGTGG	6070	18	5'
Nuclear tRNA-TrpCCA	TCACGTCGGGTTCACCA	890	17	3'
	TTCACGTCGGGTTCACCA	957	18	3'
	TTTCACGTCGGGTTCACCA	306	19	3'
	CGTTTCACGTCGGGTTCACCA	117	21	3'
	TGTTCGTTTCACGTCGGGTTCACCA	201	25	3'
	TTGCGTGTTCGTTTCACGTCGGGTTCACCA	115	30	3'
	GTTGCGTGTTCGTTTCACGTCGGGTTCACCA	109	31	3'
	AAGGTTGCGTGTTCGTTTCACGTCGGGTTCACCA	95	34	3'
	ATCAGAAGGTTGCGTGTTCGTTTCACGTCGGGTTC	194	35	other
	CAGAAGGTTGCGTGTTCGTTTCACGTCGGGTTC	177	33	other
	GAAGGTTGCGTGTTCGTTTCACGTCGGGTTC	123	31	other
	GATCAGAAGGTTGCGTGTTCGTTTCACGTCGGGTTC	202	36	other
	TCAGAAGGTTGCGTGTTCGATTCACGTCGGGTTC	633	34	other
	TCAGAAGGTTGCGTGTTCGTTTCACGTCGGGTTC	3803	34	other
	TCAGAAGGTTGCGTGTTCGTTTCACGTCGGGTTCA	197	35	other		down-regulated	-1.37993	0.000147537
Nuclear tRNA-TyrGTA	ATCCGGCAGGTCGGACCA	79	18	3'
	CGCTGGTTCGAATCCGGCAGGTCGGACCA	79	29	3'
	ATCCGGTAGGTCGGACCA	36	18	3'
	CCGACCTTAGCTCAGTTGG	184	19	5'
	CCGACCTTAGCTCAGTTGGT	350	20	5'
	CCGACCTTAGCTCAGTTGGTA	83	21	5'
	CCGACCTTAGCTCAGTTGGTAG	60	22	5'
	CCGACCTTAGCTCAGTTGGTAGA	318	23	5'
	CCGACCTTAGCTCAGTTGGTAGAG	211	24	5'
	CCGACCTTAGCTCAGTTGGTAGAGC	182	25	5'
	CCGACCTTAGCTCAGTTGGTAGAGCGGAGGAC	143	32	5'
	CCGACCTTAGCTCAGTTGGTAGAGCGGAGGACT	196	33	5'
	CCGACCTTAGCTCAGTTGGTAGAGCGGAGGACTGTA	33	36	5'
	CCGACCTTATCTCAGTTGGTAGAGCGGAGGACT	36	33	5'
	TAGCTCAGCTGGTAGAGCAGAGGACT	32	26	other
Nuclear tRNA-ValAAC	CCCGGGCGAAGCCACCA	142	17	3'
	ACCCGGGCGAAGCCACCA	37	18	3'
	CTCCGGTTCGAACCCGGGCGAAGCCACCA	42	29	3'
	CACTGAAGGTCTCCGGTTCGAACCCGGGCGAAGCCACCA	31	39	3'
	CACACTGAAGGTCTCCGGTTCGAACCCGGGCGAAGCCACCA	28	41	3'
	GGTTTCGTCGTGTAGTTGGTTATC	23	24	5'
	GGTTTCGTGGTGTAGTTGGTTATC	24	24	5'
	ACACTGAAGGTCTCCGGTTCGAACCCGGGCGAAGCC	24	36	other
	ACTGAAGGTCTCCGGTTCGAACCCGGGCGAAGCC	26	34	other
	ACTGAAGGTCTCCGGTTCGAACCCGGGCGAAGCCACC	15	37	other
	ACTGAAGGTCTCGGGTTCAAAACC	15	24	other
	CACACTGAAGGTCTCCGGTTCGAACCCGGGCGAAGCC	13	37	other
	CACTGAAGGTCTCCGGTTCGAACCCGGGCGAAGCC	50	35	other
	CACTGAAGGTCTCCGGTTCGAACCCGGGCGAAGCCACC	63	38	other
	CTGAAGGTCTCCGGTTCGAACCCGGGCGAAGCC	19	33	other
Nuclear tRNA-ValCAC	CCCGGGCTCAGACACCA	776	17	3'
	ACCCGGGCTCAGACACCA	326	18	3'
	AACCCGGGCTCAGACACCA	29	19	3'
	GAACCCGGGCTCAGACACCA	23	20	3'
	CGAACCCGGGCTCAGACACCA	87	21	3'
	TCGAACCCGGGCTCAGACACCA	60	22	3'
	TTCGAACCCGGGCTCAGACACCA	35	23	3'
	GTTCGAACCCGGGCTCAGACACCA	31	24	3'
	CGGTTCGAACCCGGGCTCAGACACCA	18	26	3'
	CCCGGGCTTAGACACCA	35	17	3'
	ACCCGGGCTTAGACACCA	131	18	3'
	GTCTGGGTGGTGTAGTCGGTTATC	55	24	5'
	GTCTGGGTGGTGTAGTCGGTTATCAC	28	26	5'
	ACCCGGGCTCAGACACC	18	17	other
	TTCGAACCCGGGCTCAGACACC	14	22	other
Nuclear tRNA-ValTAC	TCCTGGGCAGCAACACCA	10	18	3'
	CTCCAGTTCGATCCTGGGCAGCAACACCA	5	29	3'
	AAGGTCTCCAGTTCGATCCTGGGCAGCAACACCA	7	34	3'
	CACACTAAAGGTCTCCAGTTCGATCCTGGGCAGCAACACCA	5	41	3'
	TCCTGGGCAGCATCACCA	6	18	3'
	AAGGTCTCCAGTTCGATCCTGGGCAGCAACACC	5	33	other
	ATCACATCAGTCTGACACACTGAAGGTCTCC	6	31	other
	CACACTGAAGGTCTCCGGTTCG	6	22	other
	CAGTCTGACACACTGAAGGTCTCCGGTTCG	8	30	other
	CTGAAGGTCTGTAGTTC	5	17	other
	CTGACACACTGAAGGTCTCC	6	20	other
	TCTGACACACTGAAGGTCTC	7	20	other
	TCTGACACACTGAAGGTCTCCGG	4	23	other
	TCTGACACACTGAAGGTCTCCGGTTCG	5	27	other
	TGACACACTGAAGGTCTCCGGT	5	22	other
Chloroplast tRNA-AlaTGC	AGGGCTATAGCTCAGTT	1800	17	5'
	GGGGATATAGCTCAGTTGGTAGAGCTC	3608	27	5'
	GGGGATATAGCTCAGTTGGTAGAGCTCCGAAC	1929	32	5'		up-regulated	1.15916	5.67072e-06
	GGGGATATAGCTCAGTTGGTAGAGCTCCGC	2751	30	5'
	GGGGATATAGCTCAGTTGGTAGAGCTCCGCA	2348	31	5'
	GGGGATATAGCTCAGTTGGTAGAGCTCCGCC	1901	31	5'		up-regulated	1.03018	0.000619264
	GGGGATATAGCTCAGTTGGTAGAGCTCCGCT	318803	31	5'
	GGGGATATAGCTCAGTTGGTAGAGCTCCGCTA	3797	32	5'
	GGGGATATAGCTCAGTTGGTAGAGCTCCGCTC	40864	32	5'
	GGGGATATAGCTCAGTTGGTAGAGCTCCGCTCT	21896	33	5'
	GGGGATATAGCTCAGTTGGTAGAGCTCCGCTCTTGCA	6832	37	5'
	GGGGATATAGCTCAGTTGGTAGAGCTCCGCTCTTGCAA	5059	38	5'
	GGGGATATAGCTCAGTTGGTAGAGCTCCGCTCTTGCAAGGCG	2253	42	5'
	GGGGATGTAGCTCAGATGGTAGA	4984	23	5'
	GGGGATGTAGCTCAGATGGTAGAG	1810	24	5'
Chloroplast tRNA-ArgACG	CGAATCCCTCCTCGCCCACCA	88	21	3'
	TTCGAATCCCTCCTCGCCCACCA	52	23	3'
	CGGGGGTTCGAATCCCTCCTCGCCCACCA	377	29	3'
	TGTCGGGGGTTCGAATCCCTCCTCGCCCACCA	43	32	3'		down-regulated	-1.162	0.0301456
	GCGCCTGTAGCTCAGTG	214	17	5'		down-regulated	-1.12276	0.00115338
	GCGCCTGTAGCTCAGTGG	6070	18	5'
	GCGCCTGTAGCTCAGTGGA	3741	19	5'
	GCGCCTGTAGCTCAGTGGAT	50	20	5'
	GGGCCTGTAGCTCAGAGG	234	18	5'
	GGGCCTGTAGCTCAGAGGA	3119	19	5'
	GGGCCTGTAGCTCAGAGGAT	82	20	5'
	GGGCCTGTAGCTCAGAGGATTAGAGCACGTGG	111	32	5'
	GGGCCTGTAGCTCAGAGGATTAGAGCACGTGGC	726	33	5'
	GGGCCTGTAGCTCAGAGGATTAGAGCACGTGGCT	213	34	5'
	GGTGTCGGGGGTTCGAATCCC	43	21	other
Chloroplast tRNA-ArgTCT	TATAGGTTCAAATCCTATTGGACGCACCA	198	29	3'
	GTATAGGTTCAAATCCTATTGGACGCACCA	129	30	3'
	TTGGTATAGGTTCAAATCCTATTGGACGCACCA	119	33	3'
	TTTGGTATAGGTTCAAATCCTATTGGACGCACCA	108	34	3'
	CTTTGGTATAGGTTCAAATCCTATTGGACGCACCA	5363	35	3'
	CCTTTGGTATAGGTTCAAATCCTATTGGACGCACCA	431	36	3'
	GCGTTCATTGTCTAATGGATAGGACAG	106	27	5'
	GCGTTCATTGTCTAATGGATAGGACAGA	78	28	5'
	GCGTTCATTGTCTAATGGATAGGACAGAGGTC	3255	32	5'
	GCGTTCATTGTCTAATGGATAGGACAGAGGTCT	4613	33	5'
	GCGTTCATTGTCTAATGGATAGGACAGAGGTCTT	236	34	5'		down-regulated	-1.01172	0.0044663
	GCGTTCATTGTCTAATGGATAGGACAGAGGTCTTC	1017	35	5'
	GCGTTCATTGTCTAATGGATAGGACAGAGGTCTTCT	264	36	5'
	GCGTTCATTGTCTAATGGATAGGACAGAGGTCTTCTAAAC	1815	40	5'
	CTTTGGTATAGGTTCAAATCCTATTGGACGCACC	692	34	other		up-regulated	1.4698	1.88489e-05
Chloroplast tRNA-AsnGTT	CTGGTCGTAGGTTCGAATCCTACCTGGGGAGCCA	35349	34	3'
	ACTGGTCGTAGGTTCGAATCCTACCTGGGGAGCCA	37223	35	3'
	GACTGGTCGTAGGTTCGAATCCTACCTGGGGAGCCA	56883	36	3'
	TGACTGGTCGTAGGTTCGAATCCTACCTGGGGAGCCA	1240007	37	3'
	CTGACTGGTCGTAGGTTCGAATCCTACCTGGGGAGCCA	65156	38	3'
	AACTGACTGGTCGTAGGTTCGAATCCTACCTGGGGAGCCA	5227	40	3'
	TGACTGGTCGTAGGTTCGAATCCTACCTGGGGAGCCG	5845	37	3'
	TCCTCAGTAGCTCAGTGGTAGAGCAGTCGGA	4915	31	5'
	TCCTCAGTAGCTCAGTGGTAGAGCGGTCGGA	47645	31	5'
	TCCTCAGTAGCTCAGTGGTAGAGCGGTCGGC	6489	31	5'
	TCCTCAGTAGCTCAGTGGTAGAGCGGTCGGCC	8148	32	5'
	TCCTCAGTAGCTCAGTGGTAGAGCGGTCGGCT	17713	32	5'
	TCCTCAGTAGCTCAGTGGTAGAGCGGTCGGCTG	33218	33	5'
	CTGACTGGTCGTAGGTTCGAATCCTACCTGGGGAGCC	6628	37	other
	TGACTGGTCGTAGGTTCGAATCCTACCTGGGGAGCC	59773	36	other
Chloroplast tRNA-AspGTC	GGGATTGTAGTTCAATTGGTCAGAACACCGCC	6464	32	5'
	GGGATTGTAGTTCAATTGGTCAGAGCACC	34664	29	5'
	GGGATTGTAGTTCAATTGGTCAGAGCACCG	7918	30	5'
	GGGATTGTAGTTCAATTGGTCAGAGCACCGC	8751	31	5'
	GGGATTGTAGTTCAATTGGTCAGAGCACCGCC	574948	32	5'
	GGGATTGTAGTTCAATTGGTCAGAGCACCGCCA	24815	33	5'
	GGGATTGTAGTTCAATTGGTCAGAGCACCGCCC	1814310	33	5'
	GGGATTGTAGTTCAATTGGTCAGAGCACCGCCCA	19584	34	5'		up-regulated	1.20097	1.14801e-07
	GGGATTGTAGTTCAATTGGTCAGAGCACCGCCCC	288259	34	5'
	GGGATTGTAGTTCAATTGGTCAGAGCACCGCCCT	336231	34	5'
	GGGATTGTAGTTCAATTGGTCAGAGCACCGCCCTG	49789	35	5'
	GGGATTGTAGTTCAATTGGTCAGAGCACCGCCCTGTC	20268	37	5'		up-regulated	1.61151	7.26327e-13
	GGGATTGTAGTTCAATTGGTCAGAGCACCGCCCTGTCAAGG	16247	41	5'
	GGGATTGTAGTTCAATTGGTCAGAGCACCGCCCTGTCAAGGC	13832	42	5'
	GGGATTGTAGTTCAATTGGTCAGAGCACCGCCCTGTCAAGGG	57914	42	5'
Chloroplast tRNA-CysGCA	CAAATCCGGGTGTCGCCTCCA	78	21	3'
	CCCCAGTTCAAATCCGGGTGTCGCCTCCA	131	29	3'
	TCCCCAGTTCAAATCCGGGTGTCGCCTCCA	296	30	3'
	TTCCCCAGTTCAAATCCGGGTGTCGCCTCCA	395	31	3'
	TTTCCCCAGTTCAAATCCGGGTGTCGCCTCCA	364	32	3'
	TTTTCCCCAGTTCAAATCCGGGTGTCGCCTCCA	382	33	3'
	TTTTTCCCCAGTTCAAATCCGGGTGTCGCCTCCA	2374	34	3'
	CTTTTTCCCCAGTTCAAATCCGGGTGTCGCCTCCA	2132	35	3'
	CCTTTTTCCCCAGTTCAAATCCGGGTGTCGCCTCCA	287	36	3'
	GGCGGCATGGCCGAGCGGTAAGGC	92	24	5'
	GGCGGCATGGCCGAGCGGTAAGGCGGGGGAC	667	31	5'		down-regulated	-1.38043	1.12266e-05
	GGCGGCATGGCCGAGCGGTAAGGCGGGGGACT	540	32	5'		down-regulated	-1.1753	0.000398176
	GGCGGCATGGCCGAGCGGTAAGGCGGGGGACTGC	160	34	5'
	CTTTTTCCCCAGTTCAAATCCGGGTGTCGCCTCC	381	34	other
	TTTTTCCCCAGTTCAAATCCGGGTGTCGCCTCC	278	33	other
Chloroplast tRNA-GlnTTG	CGGAGGTTCGAATCCTTCCGTCCCAGCCA	216	29	3'
	TCGGAGGTTCGAATCCTTCCGTCCCAGCCA	257	30	3'
	TTCGGAGGTTCGAATCCTTCCGTCCCAGCCA	978	31	3'
	ATTCGGAGGTTCGAATCCTTCCGTCCCAGCCA	929	32	3'
	TATTCGGAGGTTCGAATCCTTCCGTCCCAGCCA	1285	33	3'
	CTATTCGGAGGTTCGAATCCTTCCGTCCCAGCCA	571	34	3'
	CGCTATTCGGAGGTTCGAATCCTTCCGTCCCAGCCA	268	36	3'
	CCGCTATTCGGAGGTTCGAATCCTTCCGTCCCAGCCA	3627	37	3'
	CCCGCTATTCGGAGGTTCGAATCCTTCCGTCCCAGCCA	1510	38	3'
	TCCCGCTATTCGGAGGTTCGAATCCTTCCGTCCCAGCCA	339	39	3'
	TGGTCCCGCTATTCGGAGGTTCGAATCCTTCCGTCCCAGCCA	212	42	3'
	TGGGGCGTGGCCAAGTGGTAAGGCAACGGGTTT	198	33	5'
	TGGGGCGTGGCCAAGTGGTAAGGCAACGGGTTTT	1177	34	5'
	TGGGGCGTGGCCAAGTGGTAAGGCAACGGGTTTTG	431	35	5'		up-regulated	1.17798	0.000730401
	CCGCTATTCGGAGGTTCGAATCCTTCCGTCCCAGC	1329	35	other
Chloroplast tRNA-GluTTC	CAGCGGGGATTCGACTTCCCCTGGGGGTACCA	706	32	3'
	AGGCAGCGGGGATTCGACTTCCCCTGGGGGTACCA	873	35	3'
	GGAGGCAGCGGGGATTCGACTTCCCCTGGGGGTACCA	829	37	3'
	GCCCCCATCGTCTAGCGG	1661	18	5'
	GCCCCCATCGTCTAGCGGTTCAGGAC	892	26	5'
	GCCCCCATCGTCTAGCGGTTCAGGACA	413	27	5'
	GCCCCCATCGTCTAGCGGTTCAGGACAT	2003	28	5'
	GCCCCCATCGTCTAGCGGTTCAGGACATA	362	29	5'
	GCCCCCATCGTCTAGCGGTTCAGGACATC	1101	29	5'		down-regulated	-1.10796	0.000581667
	GCCCCCATCGTCTAGCGGTTCAGGACATCT	509	30	5'		down-regulated	-1.19029	0.000219401
	GCCCCCATCGTCTAGCGGTTCAGGACATCTCTCTTT	592	36	5'		up-regulated	1.44692	6.66076e-08
	GCCCCCATCGTCTAGCGGTTCAGGACATCTCTCTTTC	603	37	5'		up-regulated	1.35235	2.26404e-07
	GCCCCCATCGTCTAGCGGTTCAGGACATCTCTCTTTCA	770	38	5'		up-regulated	1.5566	5.30833e-07
	AGGCAGCGGGGATTCGACTTCCCCTGGGGGTACC	398	34	other		up-regulated	1.0613	0.0016428
	CAGGACATCTCTCTTTCAAGGAGGCAGCGGGGA	352	33	other
Chloroplast tRNA-GlyGCC	GCGGATATAGTCGAATGGTAAAATTTCTCT	4747	30	5'
	GCGGATATAGTCGAATGGTAAAATTTCTCTT	10812	31	5'
	GCGGATATAGTCGAATGGTAAAATTTCTCTTT	15816	32	5'
	GCGGATATAGTCGAATGGTAAAATTTCTCTTTG	4804	33	5'
	GCGGATATAGTCGAATGGTAAAATTTCTCTTTGA	15482	34	5'
	GCGGATATAGTCGAATGGTAAAATTTCTCTTTGAC	7322	35	5'
	GCGGATATAGTCGAATGGTAAAATTTCTCTTTGC	46817	34	5'
	GCGGATATAGTCGAATGGTAAAATTTCTCTTTGCC	183010	35	5'		up-regulated	1.56142	1.42843e-15
	GCGGATATAGTCGAATGGTAAAATTTCTCTTTGCCA	14149	36	5'		up-regulated	1.83509	6.19762e-19
	GCGGATATAGTCGAATGGTAAAATTTCTCTTTGCCAAGGA	15108	40	5'
	GCGGATATAGTCGAATGGTAAAATTTCTCTTTGCCAAGGAC	6717	41	5'		up-regulated	1.01234	5.64933e-07
	GCGGATATAGTCGAATGGTAAAATTTCTCTTTGCCAAGGAGA	25117	42	5'
	GCGGATATAGTCGAATGGTAAAATTTCTCTTTGGAAA	19366	37	5'
	GCGGATATAGTCGAATGGTAAAATTTCTCTTTGGC	8928	35	5'
	GCGGATATAGTCGAATGGTAAAATTTCTCTTTGGCC	9079	36	5'
Chloroplast tRNA-GlyTCC	CGATTCCCGCTATCCGCCCCA	83	21	3'
	CGGGTTCGATTCCCGCTATCCGCCCCA	76	27	3'
	CGATTCCCGCTACCCGCTCCA	113	21	3'
	AGCTAACGATGCGGGTTCGATTCCCGCTACCCGCTCCA	82	38	3'		up-regulated	1.69213	8.17044e-05
	GCGGGTATAGTTTAGTGGTAAAACCCTAGC	1105	30	5'
	GCGGGTATAGTTTAGTGGTAAAACCCTAGCC	2118	31	5'
	GCGGGTATAGTTTAGTGGTAAAACCCTAGCCT	13817	32	5'
	GCGGGTATAGTTTAGTGGTAAAACCCTAGCCTT	171	33	5'
	GCGGGTATAGTTTAGTGGTAAAACCCTAGCCTTC	527	34	5'		up-regulated	1.07366	0.000555451
	GCGGGTATAGTTTAGTGGTAAAACCCTAGCCTTCC	5153	35	5'		up-regulated	2.03047	5.13987e-15
	GCGGGTATAGTTTAGTGGTAAAACCCTAGCCTTCCA	200	36	5'		up-regulated	1.45459	3.26065e-05
	GCGGGTATAGTTTAGTGGTAGAACCTCAGC	135	30	5'
	GCGGGTATAGTTTAGTGGTAGAACCTCAGCC	94	31	5'
	GCGGGTATAGTTTAGTGGTAGAACCTCAGCCT	141	32	5'
	CGGGTATAGTTTAGTGGTAAAACCCTAGCCT	111	31	other
Chloroplast tRNA-HisGTG	TGCGCGGGTTCAATTCCCGTCGTTCGCCCCA	2830	31	3'
	ACCATGCGCGGGTTCAATTCCCGTCGTTCGCCCCA	19060	35	3'
	CACCATGCGCGGGTTCAATTCCCGTCGTTCGCCCCA	28194	36	3'
	CCACCATGCGCGGGTTCAATTCCCGTCGTTCGCCCCA	3790	37	3'
	GGCGGATGTAGCCAAGTGGATCAAGGCAG	61986	29	5'
	GGCGGATGTAGCCAAGTGGATCAAGGCAGTGGA	4443	33	5'		down-regulated	-1.04906	6.31317e-05
	GGCGGATGTAGCCAAGTGGATCAAGGCAGTGGAT	33646	34	5'		down-regulated	-1.36853	7.08676e-07
	GGCGGATGTAGCCAAGTGGATCAAGGCAGTGGATA	4841	35	5'
	GGCGGATGTAGCCAAGTGGATCAAGGCAGTGGATT	57084	35	5'		down-regulated	-1.04641	4.34222e-06
	GGCGGATGTAGCCAAGTGGATCAAGGCAGTGGATTG	8516	36	5'
	GGCGGATGTAGCCAAGTGGATCAAGGCAGTGGATTGT	4482	37	5'
	GGCGGATGTAGCCAAGTGGATCAAGGCAGTGGATTGTG	8619	38	5'
	GGCGGATGTAGCCAAGTGGATCAAGGCAGTGGATTGTGAATC	14294	42	5'
	GGCGGATGTAGCCAAGTGGATCAAGGCAGTGGATTGTGAATCC	6363	43	5'
	GCGGATGTAGCCAAGTGGATCAAGGCAG	6470	28	other
Chloroplast tRNA-IleCAT	TCCTATTGGACGCACCA	42	17	3'
	CAATTCCTACTGGATGCACCA	75	21	3'
	TCAATTCCTACTGGATGCACCA	41	22	3'
	TAGGTTCAATTCCTACTGGATGCACCA	91	27	3'
	TTCGTAGGTTCAATTCCTACTGGATGCACCA	187	31	3'		up-regulated	2.06879	1.55302e-07
	ATTCGTAGGTTCAATTCCTACTGGATGCACCA	326	32	3'		up-regulated	2.3146	1.75291e-10
	AATTCGTAGGTTCAATTCCTACTGGATGCACCA	47	33	3'
	GAATTCGTAGGTTCAATTCCTACTGGATGCACCA	35	34	3'
	CGAATTCGTAGGTTCAATTCCTACTGGATGCACCA	109	35	3'
	TTGGCGAATTCGTAGGTTCAATTCCTACTGGATGCACCA	27	39	3'
	GCATCCATGGCTGAATGGTTAAAGCGCCCAACT	28	33	5'
	TAATTGGCGAATTCGTAGGTTCAATTCCTACTGGATG	38	37	other		up-regulated	1.58222	0.0022996
	TAATTGGCGAATTCGTAGGTTCAATTCCTACTGGATGC	47	38	other
	TAATTGGCGAATTCGTAGGTTCAATTCCTACTGGATGCACC	32	41	other
	TTCGTAGGTTCAATTCCTACTGGATGCACC	56	30	other		up-regulated	2.08207	3.20525e-05
Chloroplast tRNA-IleGAT	CAAGTCCAGGATGGCCCACCA	52	21	3'
	CTGGTTCAAGTCCAGGATGGCCCACCA	46	27	3'
	TCTGGTTCAAGTCCAGGATGGCCCACCA	18	28	3'
	CTCTGGTTCAAGTCCAGGATGGCCCACCA	104	29	3'
	GCGAGGACTCTGGTTCAAGTCCAGGATGGCCCACCA	25	36	3'		up-regulated	1.153	0.0423039
	CGAGGCCTCTGGTTCAAGTCCAGGATGGCCCACCA	152	35	3'
	GCGAGGCCTCTGGTTCAAGTCCAGGATGGCCCACCA	1297	36	3'
	CGAGGTCTCTGGTTCAAGTCCAGGATGGCCCACCA	52	35	3'
	GCGAGGTCTCTGGTTCAAGTCCAGGATGGCCCACCA	521	36	3'
	GGGCTATTAGCTCAGTGGTAGAGCGCGCCCCT	182	32	5'
	GGGCTATTAGCTCAGTGGTAGAGCGCGCCCCTGATAAGGGC	57	41	5'
	ACGGGCGAGGTCTCTGGTTCAAGTCCAGGATGGCC	18	35	other
	CGGGCGAGGTCTCTGGTTCAAGTCCAGGATGGCC	27	34	other
	GCGAGGCCTCTGGTTCAAGTCCAGGATGGCCCACC	62	35	other
	GCGAGGTCTCTGGTTCAAGTCCAGGATGGCCCACC	20	35	other
Chloroplast tRNA-LeuCAA	AGGTTCGAGTCCTCTTCAAGGCACCA	1910	26	3'
	CGTGGAGGTTCGAGTCCTCTTCAAGGCACCA	528	31	3'
	GCGTGGAGGTTCGAGTCCTCTTCAAGGCACCA	1369	32	3'		up-regulated	1.42437	5.10577e-09
	AGCGTGGAGGTTCGAGTCCTCTTCAAGGCACCA	42779	33	3'		up-regulated	1.85547	2.26269e-08
	GAGCGTGGAGGTTCGAGTCCTCTTCAAGGCACCA	18244	34	3'		up-regulated	2.14649	8.14836e-10
	AGAGCGTGGAGGTTCGAGTCCTCTTCAAGGCACCA	12110	35	3'		up-regulated	1.61586	6.20986e-07
	AAGAGCGTGGAGGTTCGAGTCCTCTTCAAGGCACCA	7835	36	3'		up-regulated	1.6094	1.72032e-07
	AAAGAGCGTGGAGGTTCGAGTCCTCTTCAAGGCACCA	2097	37	3'
	TAAAGAGCGTGGAGGTTCGAGTCCTCTTCAAGGCACCA	1399	38	3'
	CTAAAGAGCGTGGAGGTTCGAGTCCTCTTCAAGGCACCA	772	39	3'
	CGTGCTAAAGAGCGTGGAGGTTCGAGTCCTCTTCAAGGCACCA	540	43	3'
	CTCGTGCTAAAGAGCGTGGAGGTTCGAGTCCTCTTCAAGGCACCA	632	45	3'
	GCCTTGGTGGTGAAATGGTAGACACGCGAGACTCA	2047	35	5'
	GCCTTGGTGGTGAAATGGTAGACACGCGAGACTCAAAATCT	593	41	5'		up-regulated	1.06839	1.56275e-05
	AATGGTAGACACGCGAGACTCAAAATCTCGTGCTAAAG	1176	38	other		up-regulated	1.86373	2.97349e-07
Chloroplast tRNA-LeuTAA	ATCGTGAGGGTTCAAGTCCCTCTATCCCCACCA	1640	33	3'		up-regulated	2.84352	2.05478e-19
	AATCGTGAGGGTTCAAGTCCCTCTATCCCCACCA	8598	34	3'		up-regulated	2.92222	8.78896e-19
	AAATCGTGAGGGTTCAAGTCCCTCTATCCCCACCA	227	35	3'		up-regulated	2.10769	2.10958e-10
	GAAATCGTGAGGGTTCAAGTCCCTCTATCCCCACCA	247	36	3'		up-regulated	1.86403	2.42342e-09
	CGACTTTAGAAATCGTGAGGGTTCAAGTCCCTCTATCCCCACCA	155	44	3'
	TCGACTTTAGAAATCGTGAGGGTTCAAGTCCCTCTATCCCCACCA	173	45	3'
	AATCGTGAGGGTTCAAGTCCCTCTATCCCCCCCA	138	34	3'		up-regulated	2.86405	6.35447e-12
	GGGGATATGGCGAAATTGGTAGACGCTACGGAC	598	33	5'
	GGGGATATGGCGAAATTGGTAGACGCTACGGACT	2569	34	5'
	GGGGATATGGCGAAATTGGTAGACGCTACGGACTT	4653	35	5'
	GGGGATATGGCGAAATTGGTAGACGCTACGGACTTA	7401	36	5'		up-regulated	1.01622	5.27608e-05
	GGGGATATGGCGAAATTGGTAGACGCTACGGACTTAA	409	37	5'		up-regulated	1.61694	2.26269e-08
	GGGGATATGGCGAAATTGGTAGACGCTACGGACTTAAAATC	655	41	5'
	GGGGATATGGCGAAATTGGTAGACGCTACGGACTTAAAATCCGTCGACTTTAGA	422	54	5'		up-regulated	2.88466	3.91806e-19
	AATCGTGAGGGTTCAAGTCCCTCTATCCCCACC	287	33	other		up-regulated	3.32318	5.0551e-16
Chloroplast tRNA-LeuTAG	CGAGTCCGAGTGGCGGCACCA	301	21	3'
	CGGTTCGAGTCCGAGTGGCGGCACCA	285	26	3'
	TCGGTTCGAGTCCGAGTGGCGGCACCA	536	27	3'
	TCTCGGTTCGAGTCCGAGTGGCGGCACCA	553	29	3'
	ATCTCGGTTCGAGTCCGAGTGGCGGCACCA	396	30	3'
	CATCTCGGTTCGAGTCCGAGTGGCGGCACCA	384	31	3'
	GCATCTCGGTTCGAGTCCGAGTGGCGGCACCA	3101	32	3'		up-regulated	2.11631	3.43217e-09
	AGCATCTCGGTTCGAGTCCGAGTGGCGGCACCA	13781	33	3'		up-regulated	1.54229	1.78897e-06
	GAGCATCTCGGTTCGAGTCCGAGTGGCGGCACCA	2534	34	3'
	AGAGCATCTCGGTTCGAGTCCGAGTGGCGGCACCA	747	35	3'
	TAGAGCATCTCGGTTCGAGTCCGAGTGGCGGCACCA	771	36	3'
	CTAGAGCATCTCGGTTCGAGTCCGAGTGGCGGCACCA	1980	37	3'
	GCCGCTATGGTGAAATCGGTAGACACACTGCTCTT	318	35	5'
	GCCGCTATGGTGAAATCGGTAGACACACTGCTCTTAG	674	37	5'
	AGCATCTCGGTTCGAGTCCGAGTGGCGGCAC	294	31	other
Chloroplast tRNA-LysTTT	CGAGTCCCGGGCAACCCACCA	75	21	3'
	TTCGAGTCCCGGGCAACCCACCA	43	23	3'
	CCGACTAGTTCCGGGTTCGAGTCCCGGGCAACCCACCA	89	38	3'
	GGGTTGCTAACTCAACGGTAGAGTACTCGGA	59	31	5'
	GGGTTGCTAACTCAACGGTAGAGTACTCGGC	1730	31	5'
	GGGTTGCTAACTCAACGGTAGAGTACTCGGCC	478	32	5'
	GGGTTGCTAACTCAACGGTAGAGTACTCGGCT	9208	32	5'
	GGGTTGCTAACTCAACGGTAGAGTACTCGGCTA	198	33	5'
	GGGTTGCTAACTCAACGGTAGAGTACTCGGCTT	1253	33	5'
	GGGTTGCTAACTCAACGGTAGAGTACTCGGCTTG	633	34	5'
	GGGTTGCTAACTCAACGGTAGAGTACTCGGCTTT	1964	34	5'
	GGGTTGCTAACTCAACGGTAGAGTACTCGGCTTTT	57	35	5'
	GGGTTGCTAACTCAACGGTAGAGTACTCGGCTTTTAAC	146	38	5'
	GGGTTGCTAACTCAACGGTAGAGTACTCGGCTTTTAACCGA	256	41	5'		up-regulated	1.5935	1.18746e-07
	GGTTGCTAACTCAACGGTAGAGTACTCGGC	48	30	other
Chloroplast tRNA-Met eCAT	ATCCAATAGTAGGTACCA	53	18	3'
	CAAATCCAATAGTAGGTACCA	46	21	3'
	TTGGTTCAAATCCAATAGTAGGTACCA	281	27	3'
	ATTGGTTCAAATCCAATAGTAGGTACCA	981	28	3'
	CATTGGTTCAAATCCAATAGTAGGTACCA	12605	29	3'
	CCATTGGTTCAAATCCAATAGTAGGTACCA	439	30	3'
	TCATTGGTTCAAATCCAATAGTAGGTACCA	218	30	3'		down-regulated	-1.01875	0.00231427
	ACCTACTTAACTCAGTGG	57	18	5'
	ACCTACTTAACTCAGTGGTTAGAGTATTG	2511	29	5'
	ACCTACTTAACTCAGTGGTTAGAGTATTGCTT	173	32	5'
	ACCTACTTAACTCAGTGGTTAGAGTATTGCTTTC	101	34	5'
	ACCTACTTAACTCAGTGGTTAGAGTATTGCTTTCA	961	35	5'		up-regulated	1.74983	1.73901e-10
	ACCTACTTAACTCAGTGGTTAGAGTATTGCTTTCAT	48	36	5'
	ACCTACTTAACTCAGTGGTTAGAGTATTGCTTTCATA	116	37	5'		up-regulated	1.71901	1.74253e-05
	ACCTACTTAACTCAGTGGTTAGAGTATTGCTTTCATACGGC	598	41	5'		up-regulated	1.33436	9.10973e-08
Chloroplast tRNA-Met iCAT	CGCGGGGTAGAGCAGCG	6837	17	5'
	CGCGGGGTAGAGCAGCGTGG	509	20	5'
	CGCGGGGTAGAGCAGCGTGGTAGC	258	24	5'
	CGCGGGGTAGAGCAGCGTGGTAGCTC	631	26	5'
	CGCGGGGTAGAGCAGCGTGGTAGCTCGC	1055	28	5'
	CGCGGGGTAGAGCAGCGTGGTAGCTCGCA	378	29	5'
	CGCGGGGTAGAGCAGCGTGGTAGCTCGCAAGG	388	32	5'
	CGCGGGGTAGAGCAGCGTGGTAGCTCGCAAGGC	4627	33	5'
	CGCGGGGTAGAGCAGCGTGGTAGCTCGCAAGGCC	640	34	5'
	CGCGGGGTAGAGCAGCGTGGTAGCTCGCAAGGCT	8723	34	5'
	CGCGGGGTAGAGCAGCGTGGTAGCTCGCAAGGCTA	284	35	5'
	CGCGGGGTAGAGCAGCGTGGTAGCTCGCAAGGCTC	15211	35	5'
	CGCGGGGTAGAGCAGCGTGGTAGCTCGCAAGGCTCA	3509	36	5'		up-regulated	1.16148	7.87594e-05
	CGCGGGGTAGAGCAGCGTGGTAGCTCGCAAGGCTCATAACC	1440	41	5'
	CGCGGGGTAGAGCAGCGTGGTAGCTCGCAAGGCTCATAACCT	735	42	5'
Chloroplast tRNA-PheGAA	CAAATCTGGTTCCTGGCACCA	1877	21	3'
	AGTTCAAATCTGGTTCCTGGCACCA	2741	25	3'
	CAGTTCAAATCTGGTTCCTGGCACCA	2448	26	3'
	CTCGTGTCACCAGTTCAAATCTGGTTCCTGGCACCA	5508	36	3'
	CCTCGTGTCACCAGTTCAAATCTGGTTCCTGGCACCA	22291	37	3'
	GTCGGGATAGCTCAGCTGGTAGAGCAGAGGA	5517	31	5'
	GTCGGGATAGCTCAGCTGGTAGAGCAGAGGAC	422040	32	5'
	GTCGGGATAGCTCAGCTGGTAGAGCAGAGGACA	77389	33	5'		up-regulated	1.81098	1.90902e-09
	GTCGGGATAGCTCAGCTGGTAGAGCAGAGGACC	97136	33	5'		up-regulated	1.16312	7.23026e-06
	GTCGGGATAGCTCAGCTGGTAGAGCAGAGGACG	2750	33	5'		up-regulated	1.10479	0.000324047
	GTCGGGATAGCTCAGCTGGTAGAGCAGAGGACT	904586	33	5'
	GTCGGGATAGCTCAGCTGGTAGAGCAGAGGACTA	2758	34	5'		up-regulated	1.12291	3.5738e-05
	GTCGGGATAGCTCAGCTGGTAGAGCAGAGGACTG	6395	34	5'
	GTCGGGATAGCTCAGCTGGTAGAGCAGAGGACTGA	138171	35	5'		up-regulated	2.03071	1.10098e-17
	GTCGGGATAGCTCAGCTGGTAGAGCAGAGGACTGAA	2047	36	5'		up-regulated	1.64638	1.82028e-09
Chloroplast tRNA-ProTGG	CACGGGTTCAAATCCTGTCATCCCTACCA	209	29	3'
	TCACGGGTTCAAATCCTGTCATCCCTACCA	181	30	3'
	GTCACGGGTTCAAATCCTGTCATCCCTACCA	133	31	3'
	TGTCACGGGTTCAAATCCTGTCATCCCTACCA	382	32	3'
	ATGTCACGGGTTCAAATCCTGTCATCCCTACCA	432	33	3'
	AATGTCACGGGTTCAAATCCTGTCATCCCTACCA	2549	34	3'
	AAATGTCACGGGTTCAAATCCTGTCATCCCTACCA	880	35	3'
	AAAATGTCACGGGTTCAAATCCTGTCATCCCTACCA	653	36	3'
	CAAAATGTCACGGGTTCAAATCCTGTCATCCCTACCA	822	37	3'
	ACAAAATGTCACGGGTTCAAATCCTGTCATCCCTACCA	204	38	3'
	AGGGATGTAGCGCAGTTTGG	594	20	5'
	AGGGATGTAGCGCAGTTTGGTAGC	1923	24	5'
	AGGGATGTAGCGCAGTTTGGTAGCG	810	25	5'
	AGGGATGTAGCGCAGTTTGGTAGCGC	184	26	5'
	CAAAATGTCACGGGTTCAAATCCTGTCATCCCTACC	396	36	other		up-regulated	2.11182	5.42027e-13
Chloroplast tRNA-SerGCT	CGTACCGAGGGTTCGAATCCCTCTCTTTCCGCCA	2674	34	3'
	TCGTACCGAGGGTTCGAATCCCTCTCTTTCCGCCA	14421	35	3'
	TTCGTACCGAGGGTTCGAATCCCTCTCTTTCCGCCA	4521	36	3'
	TTTCGTACCGAGGGTTCGAATCCCTCTCTTTCCGCCA	1652	37	3'
	GGAGAGATGGCTGAGTGGACTAAAGCGTCGGAT	2322	33	5'
	GGAGAGATGGCTGAGTGGACTAAAGCGTCGGATT	67990	34	5'
	GGAGAGATGGCTGAGTGGACTAAAGCGTCGGATTC	2327	35	5'
	GGAGAGATGGCTGAGTGGACTAAAGCGTCGGATTG	10860	35	5'
	GGAGAGATGGCTGAGTGGACTAAAGCGTCGGATTGC	30473	36	5'		up-regulated	1.21165	5.30833e-07
	GGAGAGATGGCTGAGTGGACTAAAGCGTCGGATTGCC	1226	37	5'
	GGAGAGATGGCTGAGTGGACTAAAGCGTCGGATTGCT	47483	37	5'		up-regulated	1.69358	1.49818e-14
	GGAGAGATGGCTGAGTGGACTAAAGCGTCGGATTGCTAATC	3717	41	5'
	GGAGAGATGGCTGAGTGGACTAAAGCGTCGGATTGCTAATCC	2624	42	5'
	GGAGAGATGGCTGAGTGGACTAAAGCGTCGGATTGCTAATCCGTTGTACGAG	1095	52	5'
	GGAGAGATGGCTGAGTGGACTAAAGCGTCGGATTGCTAATCCGTTGTACGAGT	7471	53	5'
Chloroplast tRNA-SerGGA	CCGAGGGTTCGAATCCCTCTCTTTCCGCCA	203	30	3'
	TACCGAGGGTTCGAATCCCTCTCTTTCCGCCA	659	32	3'
	CGTACCGAGGGTTCGAATCCCTCTCTTTCCGCCA	2674	34	3'
	TTACCGAGGGTTCGAATCCCTCTCTTTCCGCCA	223	33	3'
	TTTACCGAGGGTTCGAATCCCTCTCTTTCCGCCA	210	34	3'
	GTTTACCGAGGGTTCGAATCCCTCTCTTTCCGCCA	482	35	3'
	TGTTTACCGAGGGTTCGAATCCCTCTCTTTCCGCCA	393	36	3'		up-regulated	1.51757	3.04351e-09
	TTGTTTACCGAGGGTTCGAATCCCTCTCTTTCCGCCA	209	37	3'
	CTATGTAGACTTTTGTTTACCGAGGGTTCGAATCCCTCTCTTTCCGCCA	7810	49	3'		up-regulated	1.1162	1.18743e-07
	GCTATGTAGACTTTTGTTTACCGAGGGTTCGAATCCCTCTCTTTCCGCCA	410	50	3'
	TGCTATGTAGACTTTTGTTTACCGAGGGTTCGAATCCCTCTCTTTCCGCCA	231	51	3'
	CGAGGGTTCGAATCCCTCTCTCTCCTCCA	207	29	3'
	TTTTGTTTACCGAGGGTTCGAATCCCTCTCTTTCCGCCA	210	39	3'
	CTATGTAGACTTTTGTTTACCGAGGGTTCGAAT	210	33	other
	CTATGTAGACTTTTGTTTACCGAGGGTTCGAATCCCTCTCTTTCCGCC	218	48	other
Chloroplast tRNA-SerTGA	ATCGAGGGTTCGAATCCCTCTCTCTCCTCCA	293	31	3'
	TATCGAGGGTTCGAATCCCTCTCTCTCCTCCA	360	32	3'
	CTATCGAGGGTTCGAATCCCTCTCTCTCCTCCA	450	33	3'
	GAACTATCGAGGGTTCGAATCCCTCTCTCTCCTCCA	359	36	3'
	AGAACTATCGAGGGTTCGAATCCCTCTCTCTCCTCCA	1445	37	3'
	AAGAACTATCGAGGGTTCGAATCCCTCTCTCTCCTCCA	5227	38	3'		up-regulated	1.80229	1.93452e-14
	AAAGAACTATCGAGGGTTCGAATCCCTCTCTCTCCTCCA	1861	39	3'		up-regulated	1.79918	2.70382e-13
	CAAAGAACTATCGAGGGTTCGAATCCCTCTCTCTCCTCCA	8879	40	3'		up-regulated	2.12015	4.26627e-08
	ACAAAGAACTATCGAGGGTTCGAATCCCTCTCTCTCCTCCA	1858	41	3'		up-regulated	1.902	1.36005e-12
	GGAGAGATGGCTGAGTGGAC	359	20	5'
	AAGAACTATCGAGGGTTCGAATCCCTCTCTCTCC	451	34	other
	AAGAACTATCGAGGGTTCGAATCCCTCTCTCTCCT	604	35	other
	AAGAACTATCGAGGGTTCGAATCCCTCTCTCTCCTCC	300	37	other		up-regulated	1.40386	6.01417e-05
	CAAAGAACTATCGAGGGTTCGAATCCCTCTCT	420	32	other		up-regulated	2.61356	5.35354e-12
	CAAAGAACTATCGAGGGTTCGAATCCCTCTCTCTCCTCC	321	39	other		up-regulated	2.61728	2.47762e-11
Chloroplast tRNA-ThrGGT	CATCGGTTCAAATCCGATAAGGGGCTCCA	4781	29	3'
	TCATCGGTTCAAATCCGATAAGGGGCTCCA	304	30	3'
	GTAAGTCATCGGTTCAAATCCGATAAGGGGCTCCA	5543	35	3'
	CGTAAGTCATCGGTTCAAATCCGATAAGGGGCTCCA	732	36	3'
	GCCCTTTTAACTCAGTGGTAGAGTAACGCC	1988	30	5'
	GCCCTTTTAACTCAGTGGTAGAGTAACGCCA	3463	31	5'
	GCCCTTTTAACTCAGTGGTAGAGTAACGCCAA	1131	32	5'
	GCCCTTTTAACTCAGTGGTAGAGTAACGCCAT	3701	32	5'
	GCCCTTTTAACTCAGTGGTAGAGTAACGCCATA	11133	33	5'
	GCCCTTTTAACTCAGTGGTAGAGTAACGCCATC	325	33	5'
	GCCCTTTTAACTCAGTGGTAGAGTAACGCCATG	15853	33	5'
	GCCCTTTTAACTCAGTGGTAGAGTAACGCCATGG	2458	34	5'		up-regulated	1.15416	0.000406107
	GCCCTTTTAACTCAGTGGTAGAGTAACGCCATGGTAAGGC	1083	40	5'		up-regulated	1.10279	7.80398e-07
	GTAAGTCATCGGTTCAAATCCGATAAGGGGCT	481	32	other
	GTAAGTCATCGGTTCAAATCCGATAAGGGGCTC	365	33	other
Chloroplast tRNA-ThrTGT	GGTTCGATTCCGATAGCCGGCTCCA	141	25	3'
	CATCGGTTCGATTCCGATAGCCGGCTCCA	753	29	3'
	GCCCGCTTAGCTCAGAGGTTAGAGCATCG	50	29	5'
	GCCCGCTTAGCTCAGAGGTTAGAGCATCGCA	334	31	5'
	GCCCGCTTAGCTCAGAGGTTAGAGCATCGCAT	377	32	5'
	GCCCGCTTAGCTCAGAGGTTAGAGCATCGCATA	22453	33	5'		up-regulated	1.19992	2.07735e-07
	GCCCGCTTAGCTCAGAGGTTAGAGCATCGCATAA	92	34	5'		up-regulated	1.07202	0.0141887
	GCCCGCTTAGCTCAGAGGTTAGAGCATCGCATAC	89	34	5'
	GCCCGCTTAGCTCAGAGGTTAGAGCATCGCATC	408	33	5'
	GCCCGCTTAGCTCAGAGGTTAGAGCATCGCATT	4686	33	5'
	GCCCGCTTAGCTCAGAGGTTAGAGCATCGCATTT	248	34	5'
	GCCCGCTTAGCTCAGAGGTTAGAGCATCGCATTTG	327	35	5'		up-regulated	1.39671	6.43197e-05
	GCCCGCTTAGCTCAGAGGTTAGAGCATCGCATTTGTAATG	173	40	5'
	CATCGGTTCGATTCCGATAGCCGGCTC	104	27	other
	CGCTTAGCTCAGAGGTTAGAGCATCGCATTTGTAATG	71	37	other
Chloroplast tRNA-TrpCCA	TGTCGTAGGTTCAAATCCTACAGGGCGTGCCA	191	32	3'
	ATGTCGTAGGTTCAAATCCTACAGGGCGTGCCA	273	33	3'
	GATGTCGTAGGTTCAAATCCTACAGGGCGTGCCA	247	34	3'
	CGATGTCGTAGGTTCAAATCCTACAGGGCGTGCCA	2233	35	3'
	CCGATGTCGTAGGTTCAAATCCTACAGGGCGTGCCA	3517	36	3'
	CCCGATGTCGTAGGTTCAAATCCTACAGGGCGTGCCA	1097	37	3'
	ACCCGATGTCGTAGGTTCAAATCCTACAGGGCGTGCCA	544	38	3'
	AACCCGATGTCGTAGGTTCAAATCCTACAGGGCGTGCCA	161	39	3'
	GCGCTCTTAGTTCAGTTCGGTAGAACG	194	27	5'
	GCGCTCTTAGTTCAGTTCGGTAGAACGTC	132	29	5'
	GCGCTCTTAGTTCAGTTCGGTAGAACGTGGGTC	400	33	5'
	GCGCTCTTAGTTCAGTTCGGTAGAACGTGGGTCT	760	34	5'
	GCGCTCTTAGTTCAGTTCGGTAGAACGTGGGTCTCC	8608	36	5'
	GCGCTCTTAGTTCAGTTCGGTAGAACGTGGGTCTCCA	135	37	5'		up-regulated	1.21094	0.00143088
	GCGCTCTTAGTTCAGTTCGGTAGAACGTGGGTCTCCAAAACC	492	42	5'
Chloroplast tRNA-TyrGTA	CGCTGGTTCAAATCCAGCTCGGCCCACCA	217	29	3'
	ACGCTGGTTCAAATCCAGCTCGGCCCACCA	158	30	3'
	TACGCTGGTTCAAATCCAGCTCGGCCCACCA	722	31	3'
	CTACGCTGGTTCAAATCCAGCTCGGCCCACCA	588	32	3'
	TCTACGCTGGTTCAAATCCAGCTCGGCCCACCA	838	33	3'
	TGTCTACGCTGGTTCAAATCCAGCTCGGCCCACCA	37313	35	3'		up-regulated	2.2516	6.76189e-12
	ATGTCTACGCTGGTTCAAATCCAGCTCGGCCCACCA	686	36	3'		up-regulated	1.43488	2.99906e-08
	TATGTCTACGCTGGTTCAAATCCAGCTCGGCCCACCA	927	37	3'		up-regulated	1.21708	4.03996e-07
	ATATGTCTACGCTGGTTCAAATCCAGCTCGGCCCACCA	216	38	3'
	GGGTCGATGCCCGAGCGGTTAATGGGGACGGACTGTAAATTCGTTGGCAATA	786	52	5'		up-regulated	1.93747	4.68272e-07
	ACGGACTGTAAATTCGTTGGCA	372	22	other		down-regulated	-2.27583	2.25018e-14
	ACGGACTGTAAATTCGTTGGCAATATG	523	27	other		down-regulated	-1.35159	3.49726e-06
	ACGGACTGTAAATTCGTTGGCAATATGT	287	28	other
	ACGGACTGTAAATTCGTTGGCAATATGTCTACGC	275	34	other
	TGTCTACGCTGGTTCAAATCCAGCTCGGCCCACC	747	34	other		up-regulated	3.65076	7.70226e-25
Chloroplast tRNA-ValGAC	CATCAGTTCGAGCCTGATTATCCCTACCA	40	29	3'
	AGGGATATAACTCAGCGGTAGA	108	22	5'
	AGGGATATAACTCAGCGGTAGAG	106	23	5'
	AGGGATATAACTCAGCGGTAGAGT	30	24	5'
	AGGGATATAACTCAGCGGTAGAGTG	32	25	5'
	AGGGATATAACTCAGCGGTAGAGTGT	30	26	5'
	AGGGATATAACTCAGCGGTAGAGTGTC	178	27	5'
	AGGGATATAACTCAGCGGTAGAGTGTCA	31	28	5'
	AGGGATATAACTCAGCGGTAGAGTGTCAC	35	29	5'
	AGGGATATAACTCAGCGGTAGAGTGTCACC	1645	30	5'
	AGGGATATAACTCAGCGGTAGAGTGTCACCT	822	31	5'
	AGGGATATAACTCAGCGGTAGAGTGTCACCTT	70	32	5'
	AGGGATATAACTCAGCGGTAGAGTGTCACCTTG	64	33	5'
	AGGGATATAACTCAGCGGTAGAGTGTCACCTTGA	202	34	5'		up-regulated	1.55377	0.000102084
	GGGATATAACTCAGCGGTAGAGTGTCACC	38	29	other
Chloroplast tRNA-ValTAC	AGGGCTATAGCTCAGTTAGGTAGAGC	3746	26	5'
	AGGGCTATAGCTCAGTTAGGTAGAGCA	4566	27	5'
	AGGGCTATAGCTCAGTTAGGTAGAGCAAC	3027	29	5'
	AGGGCTATAGCTCAGTTAGGTAGAGCAACT	5060	30	5'
	AGGGCTATAGCTCAGTTAGGTAGAGCAACTC	5538	31	5'
	AGGGCTATAGCTCAGTTAGGTAGAGCAACTCGT	3535	33	5'
	AGGGCTATAGCTCAGTTAGGTAGAGCAACTCGTA	10647	34	5'
	AGGGCTATAGCTCAGTTAGGTAGAGCAACTCGTC	9436	34	5'
	AGGGCTATAGCTCAGTTAGGTAGAGCAACTCGTT	32455	34	5'
	AGGGCTATAGCTCAGTTAGGTAGAGCAACTCGTTT	9451	35	5'
	AGGGCTATAGCTCAGTTAGGTAGAGCAACTCGTTTACACC	8067	40	5'
	AGGGCTATAGCTCAGTTAGGTAGAGCAACTCGTTTACACCGA	23671	42	5'		up-regulated	1.02847	6.74207e-05
	AGGGCTATAGCTCAGTTAGGTAGAGCAACTCGTTTACACCGAG	24604	43	5'
	AGGGCTATAGCTCAGTTAGGTAGAGCAACTCGTTTACACCGAGA	10895	44	5'		up-regulated	1.02739	8.06485e-07
	AGGGCTATAGCTCAGTTAGGTAGAGCAACTCGTTTACACCGAGAA	7019	45	5'
Mitochondial tRNA-ArgTCT	TATAGGTTCAAATCCTATTGGACGCACCA	198	29	3'
	GTATAGGTTCAAATCCTATTGGACGCACCA	129	30	3'
	TTGGTATAGGTTCAAATCCTATTGGACGCACCA	119	33	3'
	TTTGGTATAGGTTCAAATCCTATTGGACGCACCA	108	34	3'
	CTTTGGTATAGGTTCAAATCCTATTGGACGCACCA	5363	35	3'
	CCTTTGGTATAGGTTCAAATCCTATTGGACGCACCA	431	36	3'
	GCGTTCATTGTCTAATGGATAGGACAG	106	27	5'
	GCGTTCATTGTCTAATGGATAGGACAGA	78	28	5'
	GCGTTCATTGTCTAATGGATAGGACAGAGGTC	3255	32	5'
	GCGTTCATTGTCTAATGGATAGGACAGAGGTCT	4613	33	5'
	GCGTTCATTGTCTAATGGATAGGACAGAGGTCTT	236	34	5'		down-regulated	-1.01172	0.0044663
	GCGTTCATTGTCTAATGGATAGGACAGAGGTCTTC	1017	35	5'
	GCGTTCATTGTCTAATGGATAGGACAGAGGTCTTCT	264	36	5'
	GCGTTCATTGTCTAATGGATAGGACAGAGGTCTTCTAAAC	1815	40	5'
	CTTTGGTATAGGTTCAAATCCTATTGGACGCACC	692	34	other		up-regulated	1.4698	1.88489e-05
Mitochondial tRNA-AsnGTT	CTGGTCGTAGGTTCGAATCCTACCTGGGGAGCCA	35349	34	3'
	ACTGGTCGTAGGTTCGAATCCTACCTGGGGAGCCA	37223	35	3'
	GACTGGTCGTAGGTTCGAATCCTACCTGGGGAGCCA	56883	36	3'
	TGACTGGTCGTAGGTTCGAATCCTACCTGGGGAGCCA	1240007	37	3'
	CTGACTGGTCGTAGGTTCGAATCCTACCTGGGGAGCCA	65156	38	3'
	AACTGACTGGTCGTAGGTTCGAATCCTACCTGGGGAGCCA	5227	40	3'
	TGACTGGTCGTAGGTTCGAATCCTACCTGGGGAGCCG	5845	37	3'
	TCCTCAGTAGCTCAGTGGTAGAGCAGTCGGA	4915	31	5'
	TCCTCAGTAGCTCAGTGGTAGAGCGGTCGGA	47645	31	5'
	TCCTCAGTAGCTCAGTGGTAGAGCGGTCGGC	6489	31	5'
	TCCTCAGTAGCTCAGTGGTAGAGCGGTCGGCC	8148	32	5'
	TCCTCAGTAGCTCAGTGGTAGAGCGGTCGGCT	17713	32	5'
	TCCTCAGTAGCTCAGTGGTAGAGCGGTCGGCTG	33218	33	5'
	CTGACTGGTCGTAGGTTCGAATCCTACCTGGGGAGCC	6628	37	other
	TGACTGGTCGTAGGTTCGAATCCTACCTGGGGAGCC	59773	36	other
Mitochondial tRNA-AspGTC	GGGATTGTAGTTCAATTGGTCAGAACACCGCC	6464	32	5'
	GGGATTGTAGTTCAATTGGTCAGAGCACC	34664	29	5'
	GGGATTGTAGTTCAATTGGTCAGAGCACCG	7918	30	5'
	GGGATTGTAGTTCAATTGGTCAGAGCACCGC	8751	31	5'
	GGGATTGTAGTTCAATTGGTCAGAGCACCGCC	574948	32	5'
	GGGATTGTAGTTCAATTGGTCAGAGCACCGCCA	24815	33	5'
	GGGATTGTAGTTCAATTGGTCAGAGCACCGCCC	1814310	33	5'
	GGGATTGTAGTTCAATTGGTCAGAGCACCGCCCA	19584	34	5'		up-regulated	1.20097	1.14801e-07
	GGGATTGTAGTTCAATTGGTCAGAGCACCGCCCC	288259	34	5'
	GGGATTGTAGTTCAATTGGTCAGAGCACCGCCCT	336231	34	5'
	GGGATTGTAGTTCAATTGGTCAGAGCACCGCCCTG	49789	35	5'
	GGGATTGTAGTTCAATTGGTCAGAGCACCGCCCTGTC	20268	37	5'		up-regulated	1.61151	7.26327e-13
	GGGATTGTAGTTCAATTGGTCAGAGCACCGCCCTGTCAAGG	16247	41	5'
	GGGATTGTAGTTCAATTGGTCAGAGCACCGCCCTGTCAAGGC	13832	42	5'
	GGGATTGTAGTTCAATTGGTCAGAGCACCGCCCTGTCAAGGG	57914	42	5'
Mitochondial tRNA-CysGCA	TCCCCAGTTCAAATCCGGGTGTCGCCTCCA	296	30	3'
	AATGACGGTTCGACCCCGTCCTTGGCCTCCA	144	31	3'
	CCTGGAATGACGGTTCGACCCCGTCCTTGGCCTCCA	459	36	3'
	GGCGGCATGGCCGAGCGGTAAGGCGGGGGAC	667	31	5'		down-regulated	-1.38043	1.12266e-05
	GGCGGCATGGCCGAGCGGTAAGGCGGGGGACT	540	32	5'		down-regulated	-1.1753	0.000398176
	GGCGGCATGGCCGAGCGGTAAGGCGGGGGACTGC	160	34	5'
	GGCTAGGTAACATAATGGAAATGTATCGGACT	143	32	5'
	GGCTAGGTAACATAATGGAAATGTATCGGACTGC	143	34	5'		up-regulated	1.88569	6.47109e-07
	GGCTAGGTAACATAATGGAAATGTATCGGACTGCAAATCC	262	40	5'
	GGCTAGGTAACATAATGGAAATGTATTGGAC	1519	31	5'
	GGCTAGGTAACATAATGGAAATGTATTGGACT	3862	32	5'
	GGCTAGGTAACATAATGGAAATGTATTGGACTG	237	33	5'
	GGCTAGGTAACATAATGGAAATGTATTGGACTGC	2374	34	5'		up-regulated	1.19358	5.77295e-06
	GGCTAGGTAACATAATGGAAATGTATTGGACTGCA	521	35	5'		up-regulated	1.24651	1.69469e-06
	GGCTAGGTAACATAATGGAAATGTATTGGACTGCAAATCC	1023	40	5'
Mitochondial tRNA-GlnTTG	CAAAGGTTCGAATCCTTTTACTCCAGCCA	21	29	3'
	GCAAAGGTTCGAATCCTTTTACTCCAGCCA	14	30	3'
	TGCAAAGGTTCGAATCCTTTTACTCCAGCCA	22	31	3'
	ATGCAAAGGTTCGAATCCTTTTACTCCAGCCA	29	32	3'
	CATGCAAAGGTTCGAATCCTTTTACTCCAGCCA	40	33	3'
	CGGCATGCAAAGGTTCGAATCCTTTTACTCCAGCCA	39	36	3'
	CCGGCATGCAAAGGTTCGAATCCTTTTACTCCAGCCA	209	37	3'
	ACCGGCATGCAAAGGTTCGAATCCTTTTACTCCAGCCA	106	38	3'
	TACCGGCATGCAAAGGTTCGAATCCTTTTACTCCAGCCA	90	39	3'
	CCCGGCATGCAAAGGTTCGAATCCTTTTACTCCAGCCA	12	38	3'
	ACCGGCATGCAAAGGTTCGAATCCTTTTACTCCAGCC	20	37	other
	CCGGCATGCAAAGGTTCGAATCCTTTTACTCC	12	32	other
	CCGGCATGCAAAGGTTCGAATCCTTTTACTCCAGC	12	35	other
	CCGGCATGCAAAGGTTCGAATCCTTTTACTCCAGCC	21	36	other
	TACCGGCATGCAAAGGTTCGAATCCTTTTACTCCAGCC	25	38	other
Mitochondial tRNA-GluTTC	CGAAGACACGGGTTCGATTCCCGTAAGGGATACCA	29	35	3'
	TCGAAGACACGGGTTCGATTCCCGTAAGGGATACCA	39	36	3'
	GTCGAAGACACGGGTTCGATTCCCGTAAGGGATACCA	21	37	3'
	CATGTCGAAGACACGGGTTCGATTCCCGTAAGGGATACCA	23	40	3'
	TCATGTCGAAGACACGGGTTCGATTCCCGTAAGGGATACCA	18	41	3'
	GTCCCTTTCGTCCAGTGGTCAGGAC	19	25	5'
	GTCCCTTTCGTCCAGTGGTCAGGACATCG	99	29	5'
	GTCCCTTTCGTCCAGTGGTCAGGACATCGAC	23	31	5'
	GTCCCTTTCGTCCAGTGGTCAGGACATCGTC	93	31	5'
	GTCCCTTTCGTCCAGTGGTCAGGACATCGTCT	319	32	5'
	GTCCCTTTCGTCCAGTGGTCAGGACATCGTCTT	42	33	5'
	GTCCCTTTCGTCCAGTGGTCAGGACATCGTCTTT	107	34	5'		up-regulated	1.13079	0.0047099
	GTCCCTTTCGTCCAGTGGTCAGGACATCGTCTTTT	64	35	5'
	GTCCCTTTCGTCCAGTGGTCAGGACATCGTCTTTTC	97	36	5'
	GTCCCTTTCGTCCAGTGGTCAGGACATCGTCTTTTCA	56	37	5'
Mitochondial tRNA-GlyGCC	GCGGAAATACCTTAATGGTAGAGCATAGCC	143	30	5'
	GCGGAAATACCTTAATGGTAGAGCATAGCCT	659	31	5'
	GCGGAAATAGCTTAATGGTAGAGCATA	212	27	5'		up-regulated	1.80294	3.63445e-06
	GCGGAAATAGCTTAATGGTAGAGCATAGC	351	29	5'
	GCGGAAATAGCTTAATGGTAGAGCATAGCC	1964	30	5'
	GCGGAAATAGCTTAATGGTAGAGCATAGCCT	2575	31	5'
	GCGGAAATAGCTTAATGGTAGAGCATAGCCTTG	149	33	5'
	GCGGAAATAGCTTAATGGTAGAGCATAGCCTTGC	386	34	5'
	GCGGAAATAGCTTAATGGTAGAGCATAGCCTTGCC	4639	35	5'		up-regulated	2.08721	8.78896e-19
	GCGGAAATAGCTTAATGGTAGAGCATAGCCTTGCCA	728	36	5'		up-regulated	1.50545	2.87026e-08
	GCGGAAATAGCTTAATGGTAGAGCATAGCCTTGG	177	34	5'
	GCGGAAATAGCTTAATGGTAGAGCATAGCCTTGGC	206	35	5'
	GCGGAAATATCTTAATGGTAGAGCATAGCC	193	30	5'
	GCGGAAATATCTTAATGGTAGAGCATAGCCT	920	31	5'
	GCGGAAATATCTTAATGGTAGAGCATAGCCTTGCC	136	35	5'		up-regulated	1.21649	0.00143197
Mitochondial tRNA-HisGTG	TGCGCGGGTTCAATTCCCGTCGTTCGCCCCA	2830	31	3'
	ACCATGCGCGGGTTCAATTCCCGTCGTTCGCCCCA	19060	35	3'
	CACCATGCGCGGGTTCAATTCCCGTCGTTCGCCCCA	28194	36	3'
	CCACCATGCGCGGGTTCAATTCCCGTCGTTCGCCCCA	3790	37	3'
	GGCGGATGTAGCCAAGTGGATCAAGGCAG	61986	29	5'
	GGCGGATGTAGCCAAGTGGATCAAGGCAGTGGA	4443	33	5'		down-regulated	-1.04906	6.31317e-05
	GGCGGATGTAGCCAAGTGGATCAAGGCAGTGGAT	33646	34	5'		down-regulated	-1.36853	7.08676e-07
	GGCGGATGTAGCCAAGTGGATCAAGGCAGTGGATA	4841	35	5'
	GGCGGATGTAGCCAAGTGGATCAAGGCAGTGGATT	57084	35	5'		down-regulated	-1.04641	4.34222e-06
	GGCGGATGTAGCCAAGTGGATCAAGGCAGTGGATTG	8516	36	5'
	GGCGGATGTAGCCAAGTGGATCAAGGCAGTGGATTGT	4482	37	5'
	GGCGGATGTAGCCAAGTGGATCAAGGCAGTGGATTGTG	8619	38	5'
	GGCGGATGTAGCCAAGTGGATCAAGGCAGTGGATTGTGAATC	14294	42	5'
	GGCGGATGTAGCCAAGTGGATCAAGGCAGTGGATTGTGAATCC	6363	43	5'
	GCGGATGTAGCCAAGTGGATCAAGGCAG	6470	28	other
Mitochondial tRNA-IleCAT	TTGTAGGTTCGAGCCCTACTAAGCCTACCA	14	30	3'
	ATTGTAGGTTCGAGCCCTACTAAGCCTACCA	27	31	3'
	TATTGTAGGTTCGAGCCCTACTAAGCCTACCA	32	32	3'
	ATATTGTAGGTTCGAGCCCTACTAAGCCTACCA	54	33	3'
	TATATTGTAGGTTCGAGCCCTACTAAGCCTACCA	29	34	3'
	TTATATTGTAGGTTCGAGCCCTACTAAGCCTACCA	32	35	3'
	GTTATATTGTAGGTTCGAGCCCTACTAAGCCTACCA	6	36	3'
	GGGCTTATAGTTTAATTGGTTGAAACGTACC	16	31	5'
	AACGGTTATATTGTAGGTTCGAGCCCTACTAAGCC	27	35	other
	AACGGTTATATTGTAGGTTCGAGCCCTACTAAGCCT	31	36	other
	ACGGTTATATTGTAGGTTCGAGCCCTACTAAGCC	6	34	other
	CGGTTATATTGTAGGTTCGAGCCCTACTAAGCC	10	33	other
	CGGTTATATTGTAGGTTCGAGCCCTACTAAGCCTACC	5	37	other
	GTTATATTGTAGGTTCGAGCCCTACTAAGCCTACC	6	35	other
	TTATATTGTAGGTTCGAGCCCTACTAAGCCTACC	9	34	other
Mitochondial tRNA-LysTTT	CAAGTCCTGCTATACCCACCA	12	21	3'
	CAGGTTCAAGTCCTGCTATACCCACCA	14	27	3'
	GGGGATATAGCTCAGTT	42	17	5'
	GGGGATATAGCTCAGTTGG	35	19	5'
	GGGGATATAGCTCAGTTGGTAG	28	22	5'
	GGGGATATAGCTCAGTTGGTAGA	673	23	5'		down-regulated	-1.54666	2.28572e-10
	GGGGATATAGCTCAGTTGGTAGAG	206	24	5'		down-regulated	-1.18447	0.000133035
	GGGTGTATACCTCAGTTGGTAGAGCATTGGGC	12	32	5'
	GGGTGTATAGCTCAGTTGGTAGAGCATTGGGC	436	32	5'
	GGGTGTATAGCTCAGTTGGTAGAGCATTGGGCT	357	33	5'
	GGGTGTATAGCTCAGTTGGTAGAGCATTGGGCTT	18	34	5'
	GGGTGTATAGCTCAGTTGGTAGAGCATTGGGCTTT	102	35	5'		up-regulated	2.07098	8.21855e-06
	GGGTGTATAGCTCAGTTGGTAGAGCATTGGGCTTTT	18	36	5'
	TCAGTTGGTAGAGCATTGGGCTTTTAACC	97	29	other		up-regulated	1.36315	0.00075241
	TGGTAGAGCATTTGACT	16	17	other
Mitochondial tRNA-Met eCAT	ATCCAATAGTAGGTACCA	53	18	3'
	TTGGTTCAAATCCAATAGTAGGTACCA	281	27	3'
	ATTGGTTCAAATCCAATAGTAGGTACCA	981	28	3'
	CATTGGTTCAAATCCAATAGTAGGTACCA	12605	29	3'
	CCATTGGTTCAAATCCAATAGTAGGTACCA	439	30	3'
	TCATTGGTTCAAATCCAATAGTAGGTACCA	218	30	3'		down-regulated	-1.01875	0.00231427
	ACCTACTTAACTCAGTGG	57	18	5'
	ACCTACTTAACTCAGTGGTTAGAGTATTG	2511	29	5'
	ACCTACTTAACTCAGTGGTTAGAGTATTGCTT	173	32	5'
	ACCTACTTAACTCAGTGGTTAGAGTATTGCTTTC	101	34	5'
	ACCTACTTAACTCAGTGGTTAGAGTATTGCTTTCA	961	35	5'		up-regulated	1.74983	1.73901e-10
	ACCTACTTAACTCAGTGGTTAGAGTATTGCTTTCATA	116	37	5'		up-regulated	1.71901	1.74253e-05
	ACCTACTTAACTCAGTGGTTAGAGTATTGCTTTCATACGGC	598	41	5'		up-regulated	1.33436	9.10973e-08
	ACCTACTTGACTCAGCGGTTAGAGTATCGCTT	58	32	5'
	ACCTACTTGACTCAGCGGTTAGAGTATCGCTTTCA	112	35	5'		up-regulated	1.7451	1.50013e-05
Mitochondial tRNA-Met iCAT	AGACTGCAGGTTCGAATCCTGTCCCCGCCTCCA	516	33	3'
	AAGACTGCAGGTTCGAATCCTGTCCCCGCCTCCA	1279	34	3'
	GAAGACTGCAGGTTCGAATCCTGTCCCCGCCTCCA	320	35	3'
	TGAAGACTGCAGGTTCGAATCCTGTCCCCGCCTCCA	401	36	3'
	CTGAAGACTGCAGGTTCGAATCCTGTCCCCGCCTCCA	301	37	3'
	CCTGAAGACTGCAGGTTCGAATCCTGTCCCCGCCTCCA	180	38	3'
	ACCTGAAGACTGCAGGTTCGAATCCTGTCCCCGCCTCCA	223	39	3'
	AGCGGGGTAGAGGAATTGGTTTACTC	206	26	5'		down-regulated	-1.35326	5.93527e-05
	AAGACTGCAGGTTCGAATCCTGTCCCCGCCTCC	129	33	other
	ACCTGAAGACTGCAGGTTCGAATCCTGTCCCCGC	231	34	other
	ACCTGAAGACTGCAGGTTCGAATCCTGTCCCCGCC	249	35	other
	ACCTGAAGACTGCAGGTTCGAATCCTGTCCCCGCCT	372	36	other
	CCTGAAGACTGCAGGTTCGAATCCTGTCCCCGCC	202	34	other
	CCTGAAGACTGCAGGTTCGAATCCTGTCCCCGCCT	239	35	other
	CTGAAGACTGCAGGTTCGAATCCTGTCCCCGCCT	136	34	other
Mitochondial tRNA-PheGAA	CAAATCTGGTTCCTGGCACCA	1877	21	3'
	TCAAATCTGGTTCCTGGCACCA	955	22	3'
	TTCAAATCTGGTTCCTGGCACCA	1053	23	3'
	GTTCAAATCTGGTTCCTGGCACCA	1587	24	3'
	AGTTCAAATCTGGTTCCTGGCACCA	2741	25	3'
	CAGTTCAAATCTGGTTCCTGGCACCA	2448	26	3'
	TCGTGTCACCAGTTCAAATCTGGTTCCTGGCACCA	1137	35	3'
	CTCGTGTCACCAGTTCAAATCTGGTTCCTGGCACCA	5508	36	3'
	CCTCGTGTCACCAGTTCAAATCTGGTTCCTGGCACCA	22291	37	3'
	GTCGGGATAGCTCAGCTGGTAGAGCAGAGGA	5517	31	5'
	GTCGGGATAGCTCAGCTGGTAGAGCAGAGGAC	422040	32	5'
	GTCGGGATAGCTCAGCTGGTAGAGCAGAGGACT	904586	33	5'
	GTCGGGATAGCTCAGCTGGTAGAGCAGAGGACTG	6395	34	5'
	GTCGGGATAGCTCAGCTGGTAGAGCAGAGGACTGA	138171	35	5'		up-regulated	2.03071	1.10098e-17
	GTCGGGATAGCTCAGCTGGTAGAGCAGAGGACTGAA	2047	36	5'		up-regulated	1.64638	1.82028e-09
Mitochondial tRNA-ProTGG	CACGGGTTCAAATCCTGTCATCCCTACCA	209	29	3'
	TGTCACGGGTTCAAATCCTGTCATCCCTACCA	382	32	3'
	ATGTCACGGGTTCAAATCCTGTCATCCCTACCA	432	33	3'
	AATGTCACGGGTTCAAATCCTGTCATCCCTACCA	2549	34	3'
	AAATGTCACGGGTTCAAATCCTGTCATCCCTACCA	880	35	3'
	AAAATGTCACGGGTTCAAATCCTGTCATCCCTACCA	653	36	3'
	CAAAATGTCACGGGTTCAAATCCTGTCATCCCTACCA	822	37	3'
	ACAAAATGTCACGGGTTCAAATCCTGTCATCCCTACCA	204	38	3'
	AGGGATGTAGCGCAGTTTGG	594	20	5'
	AGGGATGTAGCGCAGTTTGGTAGC	1923	24	5'
	AGGGATGTAGCGCAGTTTGGTAGCG	810	25	5'
	AGGGATGTAGCGCAGTTTGGTAGCGC	184	26	5'
	CGAGGTGTAGCGCAGTCTGGTCAGC	411	25	5'
	CGAGGTGTAGCGCAGTCTGGTCAGCGCATC	181	30	5'
	CAAAATGTCACGGGTTCAAATCCTGTCATCCCTACC	396	36	other		up-regulated	2.11182	5.42027e-13
Mitochondial tRNA-SerGCT	GGAGAGATGGCCGAGTG	4	17	5'
	GGAGAGATGGCCGAGTGG	18	18	5'
	GGAGAGATGGCTGAGTG	37	17	5'
	GGAGAGATGGCTGAGTGG	8	18	5'
	GGAGAGATGGCTGAGTGGA	46	19	5'
	GGAGAGATGGCTGAGTGGG	2	19	5'
	ATCTTAGGTTCGAATCC	1	17	other
	GATGGCTGAGTGGACTAA	1	18	other
	TATCGAGGGTTCGAATCCC	11	19	other
	TATGGCTGAGTGGCTTAAGC	1	20	other
	TCCAAGAAGATTGGATCA	1	18	other
	TGGGTTCGAATCTCATT	1	17	other
Mitochondial tRNA-SerGGA	CCGAGGGTTCGAATCCCTCTCTTTCCGCCA	203	30	3'
	TACCGAGGGTTCGAATCCCTCTCTTTCCGCCA	659	32	3'
	CGTACCGAGGGTTCGAATCCCTCTCTTTCCGCCA	2674	34	3'
	TTACCGAGGGTTCGAATCCCTCTCTTTCCGCCA	223	33	3'
	TTTACCGAGGGTTCGAATCCCTCTCTTTCCGCCA	210	34	3'
	GTTTACCGAGGGTTCGAATCCCTCTCTTTCCGCCA	482	35	3'
	TGTTTACCGAGGGTTCGAATCCCTCTCTTTCCGCCA	393	36	3'		up-regulated	1.51757	3.04351e-09
	TTGTTTACCGAGGGTTCGAATCCCTCTCTTTCCGCCA	209	37	3'
	TTTTGTTTACCGAGGGTTCGAATCCCTCTCTTTCCGCCA	210	39	3'
	CTATGTAGACTTTTGTTTACCGAGGGTTCGAATCCCTCTCTTTCCGCCA	7810	49	3'		up-regulated	1.1162	1.18743e-07
	GCTATGTAGACTTTTGTTTACCGAGGGTTCGAATCCCTCTCTTTCCGCCA	410	50	3'
	TGCTATGTAGACTTTTGTTTACCGAGGGTTCGAATCCCTCTCTTTCCGCCA	231	51	3'
	CGAGGGTTCGAATCCCTCTCTCTCCTCCA	207	29	3'
	CTATGTAGACTTTTGTTTACCGAGGGTTCGAAT	210	33	other
	CTATGTAGACTTTTGTTTACCGAGGGTTCGAATCCCTCTCTTTCCGCC	218	48	other
Mitochondial tRNA-SerTGA	ATACCGGGGGTTCGAATCCCTCTCCATCCGCCA	66	33	3'		up-regulated	1.79422	0.000106171
	AATACCGGGGGTTCGAATCCCTCTCCATCCGCCA	85	34	3'		up-regulated	1.03745	0.0375371
	GAATACCGGGGGTTCGAATCCCTCTCCATCCGCCA	52	35	3'
	TAGGAATACCGGGGGTTCGAATCCCTCTCCATCCGCCA	66	38	3'		up-regulated	1.47509	0.00120108
	GAATCCCTCTCTTTCCGCCA	37	20	3'
	CGAATCCCTCTCTTTCCGCCA	53	21	3'
	TCGAATCCCTCTCTTTCCGCCA	38	22	3'
	TTCGAATCCCTCTCTTTCCGCCA	114	23	3'
	GTTCGAATCCCTCTCTTTCCGCCA	80	24	3'
	GGTTCGAATCCCTCTCTTTCCGCCA	111	25	3'
	GGGTTCGAATCCCTCTCTTTCCGCCA	48	26	3'
	GGATGGATGTCTGAGCGGTTGAAAGAGTCGGT	147	32	5'
	GGATGGATGTCTGAGCGGTTGAAAGAGTCGGTCT	34	34	5'
	GGATGGATGTCTGAGCGGTTGAAAGAGTCGGTT	36	33	5'
	AATACCGGGGGTTCGAATCCCTCTCCATCCGCC	46	33	other
Mitochondial tRNA-TrpCCA	TGTCGTAGGTTCAAATCCTACAGGGCGTGCCA	191	32	3'
	ATGTCGTAGGTTCAAATCCTACAGGGCGTGCCA	273	33	3'
	GATGTCGTAGGTTCAAATCCTACAGGGCGTGCCA	247	34	3'
	CGATGTCGTAGGTTCAAATCCTACAGGGCGTGCCA	2233	35	3'
	CCGATGTCGTAGGTTCAAATCCTACAGGGCGTGCCA	3517	36	3'
	CCCGATGTCGTAGGTTCAAATCCTACAGGGCGTGCCA	1097	37	3'
	ACCCGATGTCGTAGGTTCAAATCCTACAGGGCGTGCCA	544	38	3'
	AACCCGATGTCGTAGGTTCAAATCCTACAGGGCGTGCCA	161	39	3'
	GCGCTCTTAGTTCAGTTCGGTAGAACG	194	27	5'
	GCGCTCTTAGTTCAGTTCGGTAGAACGTC	132	29	5'
	GCGCTCTTAGTTCAGTTCGGTAGAACGTGGGTC	400	33	5'
	GCGCTCTTAGTTCAGTTCGGTAGAACGTGGGTCT	760	34	5'
	GCGCTCTTAGTTCAGTTCGGTAGAACGTGGGTCTCC	8608	36	5'
	GCGCTCTTAGTTCAGTTCGGTAGAACGTGGGTCTCCA	135	37	5'		up-regulated	1.21094	0.00143088
	GCGCTCTTAGTTCAGTTCGGTAGAACGTGGGTCTCCAAAACC	492	42	5'
Mitochondial tRNA-TyrGTA	CGTAGGTTCGAATCCTGCCTCTCCCACCA	70	29	3'
	TACGTAGGTTCGAATCCTGCCTCTCCCACCA	182	31	3'
	CTACGTAGGTTCGAATCCTGCCTCTCCCACCA	249	32	3'
	TCTACGTAGGTTCGAATCCTGCCTCTCCCACCA	353	33	3'
	TTCTACGTAGGTTCGAATCCTGCCTCTCCCACCA	16318	34	3'		up-regulated	3.06017	1.10388e-22
	TTTCTACGTAGGTTCGAATCCTGCCTCTCCCACCA	2478	35	3'		up-regulated	2.56171	3.21934e-23
	TTTTCTACGTAGGTTCGAATCCTGCCTCTCCCACCA	313	36	3'
	TTTTTCTACGTAGGTTCGAATCCTGCCTCTCCCACCA	211	37	3'
	GTTTTTCTACGTAGGTTCGAATCCTGCCTCTCCCACCA	97	38	3'
	AGTTTTTCTACGTAGGTTCGAATCCTGCCTCTCCCACCA	112	39	3'
	GGGAGAGTGGCCGAGCGGTCAAAAGCGACAGACT	90	34	5'		up-regulated	1.09493	0.0161366
	GGGAGAGTGGCCGAGCGGTCAAAAGCGACAGACTGT	284	36	5'		up-regulated	1.27194	1.7024e-05
	GGGAGAGTGGCCGAGCGGTCAAAAGCGACAGACTGTA	611	37	5'		up-regulated	1.67906	5.25509e-08
	TTCTACGTAGGTTCGAATCCTGCCTCTCCCACC	745	33	other		up-regulated	2.75908	4.51748e-23
	TTTCTACGTAGGTTCGAATCCTGCCTCTCCCACC	125	34	other		up-regulated	1.65849	1.08102e-05

## Sheet: Table S2. NRL_pooled_tRF
Table S2. tRNA-derived sRNAs identified in the NRL data. The 15 sRNA reads with the highest read counts associated with a tRNA are shown and those differentially regulated (|log2fold change|>=1 and padj<=0.05) as a result of ASGV infection are indicated.
tRNA	Sequence	readCount	Length	Type		Response to virus infection	log2FoldChange	padj
Nuclear tRNA-AlaAGC	GGGGACGTAGCTCATATGGTAGA	502	23	5' tRF
	GGGGATATAGCTCAGTTGG	628	19	5' tRF
	GGGGATATAGCTCAGTTGGTAGA	1714	23	5' tRF		down-regulated	-1.14388	5.25424e-10
	GGGGATGTAGCTCAAATGG	1914	19	5' tRF
	GGGGATGTAGCTCAAATGGT	1343	20	5' tRF
	GGGGATGTAGCTCAAATGGTA	915	21	5' tRF
	GGGGATGTAGCTCAAATGGTAGA	6683	23	5' tRF
	GGGGATGTAGCTCAAATGGTAGAG	1404	24	5' tRF
	GGGGATGTAGCTCACATGGTAGA	1732	23	5' tRF
	GGGGATGTAGCTCAGATGG	2203	19	5' tRF
	GGGGATGTAGCTCAGATGGT	1801	20	5' tRF
	GGGGATGTAGCTCAGATGGTA	1654	21	5' tRF
	GGGGATGTAGCTCAGATGGTAG	950	22	5' tRF
	GGGGATGTAGCTCAGATGGTAGA	13412	23	5' tRF
	GGGGATGTAGCTCAGATGGTAGAG	2822	24	5' tRF
Nuclear tRNA-AlaCGC	GGGGACGTAGCTCATATGGTAGA	502	23	5' tRF
	GGGGATATAGCTCAGTTGG	628	19	5' tRF
	GGGGATATAGCTCAGTTGGTAGA	1714	23	5' tRF		down-regulated	-1.14388	5.25424e-10
	GGGGATGTAGCTCAAATGG	1914	19	5' tRF
	GGGGATGTAGCTCAAATGGT	1343	20	5' tRF
	GGGGATGTAGCTCAAATGGTA	915	21	5' tRF
	GGGGATGTAGCTCAAATGGTAGA	6683	23	5' tRF
	GGGGATGTAGCTCAAATGGTAGAG	1404	24	5' tRF
	GGGGATGTAGCTCACATGGTAGA	1732	23	5' tRF
	GGGGATGTAGCTCAGATGG	2203	19	5' tRF
	GGGGATGTAGCTCAGATGGT	1801	20	5' tRF
	GGGGATGTAGCTCAGATGGTA	1654	21	5' tRF
	GGGGATGTAGCTCAGATGGTAG	950	22	5' tRF
	GGGGATGTAGCTCAGATGGTAGA	13412	23	5' tRF
	GGGGATGTAGCTCAGATGGTAGAG	2822	24	5' tRF
Nuclear tRNA-AlaGGC	ATCCCATTCTTGACACCA	76	18	3' CCA tRF
	AATCCCATTCTTGACACCA	67	19	3' CCA tRF
	CGAATCCCATTCTTGACACCA	216	21	3' CCA tRF
	TCGAATCCCATTCTTGACACCA	143	22	3' CCA tRF
	TTCGAATCCCATTCTTGACACCA	49	23	3' CCA tRF
	GATCCCATTCTTGACACCA	87	19	3' CCA tRF
	CGGATCCCATTCTTGACACCA	33	21	3' CCA tRF
	TATCCCATTCTTGACACCA	18	19	3' CCA tRF
	CGTATCCCATTCTTGACACCA	46	21	3' CCA tRF
	TCGTATCCCATTCTTGACACCA	17	22	3' CCA tRF
	GTCAGGATGGCCGAGTGG	44	18	5' tRF
	GTTGAGATGGCCGAGTTG	20	18	5' tRF
	GTTGAGATGGCCGAGTTGG	150	19	5' tRF
	GTTGAGATGGCCGAGTTGGTC	42	21	5' tRF
	GTCAGGATGGCCGAGTG	21	17	other
Nuclear tRNA-AlaTGC	GGGGACGTAGCTCATATGGTAGA	502	23	5' tRF
	GGGGATGTAGCTCAAATGG	1914	19	5' tRF
	GGGGATGTAGCTCAAATGGT	1343	20	5' tRF
	GGGGATGTAGCTCAAATGGTA	915	21	5' tRF
	GGGGATGTAGCTCAAATGGTAG	487	22	5' tRF
	GGGGATGTAGCTCAAATGGTAGA	6683	23	5' tRF
	GGGGATGTAGCTCAAATGGTAGAG	1404	24	5' tRF
	GGGGATGTAGCTCACATGGTAGA	1732	23	5' tRF
	GGGGATGTAGCTCAGATGG	2203	19	5' tRF
	GGGGATGTAGCTCAGATGGT	1801	20	5' tRF
	GGGGATGTAGCTCAGATGGTA	1654	21	5' tRF
	GGGGATGTAGCTCAGATGGTAG	950	22	5' tRF
	GGGGATGTAGCTCAGATGGTAGA	13412	23	5' tRF
	GGGGATGTAGCTCAGATGGTAGAG	2822	24	5' tRF
	GGGGGTGTAGCTCATATGGTAGA	474	23	5' tRF
Nuclear tRNA-ArgACG	CCCCAGTGAAGTCGCCA	57	17	3' CCA tRF
	TCCCCAGTGAAGTCGCCA	182	18	3' CCA tRF
	ATCCCCAGTGAAGTCGCCA	73	19	3' CCA tRF
	GATCCCCAGTGAAGTCGCCA	38	20	3' CCA tRF
	CGATCCCCAGTGAAGTCGCCA	47	21	3' CCA tRF
	TTCCCCAGTGAAGTCGCCA	47	19	3' CCA tRF
	CGTTCCCCAGTGAAGTCGCCA	48	21	3' CCA tRF
	TCCCCAGCAGAGTCGCCA	89	18	3' CCA tRF
	GACTCTGTAGCCCAATGGA	148	19	5' tRF
	GACTCTGTCGCCCAATGGA	162	19	5' tRF
	GACTCTGTGGCCCAATGG	51	18	5' tRF
	GACTCTGTGGCCCAATGGA	709	19	5' tRF
	GACTCTGTTGCCCAATGG	42	18	5' tRF
	GACTCTGTTGCCCAATGGA	523	19	5' tRF
	CTGCGAAACCAGAGATTCTG	43	20	other
Nuclear tRNA-ArgCCG	TCCCATCGCGATCGCCA	84	17	3' CCA tRF
	GTCCCATCGCGATCGCCA	629	18	3' CCA tRF
	AGTCCCATCGCGATCGCCA	97	19	3' CCA tRF
	GGTCCCATCGCGATCGCCA	85	19	3' CCA tRF
	TGTCCCATCGCGATCGCCA	131	19	3' CCA tRF
	GTGTCCCATCGCGATCGCCA	63	20	3' CCA tRF
	CGTGTCCCATCGCGATCGCCA	68	21	3' CCA tRF
	GTCCCACCGTGATCGCCA	229	18	3' CCA tRF
	TCCCACTGTGGTCGCCA	277	17	3' CCA tRF
	CTCCCACTGTGGTCGCCA	2201	18	3' CCA tRF
	ACTCCCACTGTGGTCGCCA	431	19	3' CCA tRF
	CGACTCCCACTGTGGTCGCCA	134	21	3' CCA tRF
	TCGACTCCCACTGTGGTCGCCA	74	22	3' CCA tRF
	GACCGCATAGCGCAGTGGA	975	19	5' tRF
	GACCGCATAGCGCAGTGGAT	399	20	5' tRF
Nuclear tRNA-ArgCCT	CCCCTACCTGGCGCGCCA	430	18	3' CCA tRF
	CCCCCTACCTGGCGCGCCA	376	19	3' CCA tRF
	CCCCTATCTGGCGCGCCA	606	18	3' CCA tRF
	CCCCCTATCTGGCGCGCCA	377	19	3' CCA tRF
	GCGCCTGTAACTCAGTGG	701	18	5' tRF
	GCGCCTGTAACTCAGTGGA	524	19	5' tRF
	GCGCCTGTAGCTCAGTG	252	17	5' tRF
	GCGCCTGTAGCTCAGTGG	61457	18	5' tRF
	GCGCCTGTAGCTCAGTGGA	44029	19	5' tRF
	GCGCCTGTAGCTCAGTGGAT	380	20	5' tRF
	GCGCCTGTAGCTCAGTGGATAGAG	2086	24	5' tRF
	GCGCCTGTAGCTCAGTGGG	365	19	5' tRF
	GGGCCTGTAGCTCAGAGG	908	18	5' tRF
	GGGCCTGTAGCTCAGAGGA	23516	19	5' tRF
	GGGCCTGTAGCTCAGAGGAT	571	20	5' tRF
Nuclear tRNA-ArgTCG	TCCCACTGTGGTCGCCA	277	17	3' CCA tRF
	CTCCCACTGTGGTCGCCA	2201	18	3' CCA tRF
	ACTCCCACTGTGGTCGCCA	431	19	3' CCA tRF
	CGACTCCCACTGTGGTCGCCA	134	21	3' CCA tRF
	TCGACTCCCACTGTGGTCGCCA	74	22	3' CCA tRF
	CCTCCCACTGTGGTCGCCA	109	19	3' CCA tRF
	GCTCCCACTGTGGTCGCCA	327	19	3' CCA tRF
	CGGCTCCCACTGTGGTCGCCA	212	21	3' CCA tRF
	TCTCCCACTGTGGTCGCCA	553	19	3' CCA tRF
	GACCGCATAGCGCAGTGGA	975	19	5' tRF
	GACCGCATAGCGCAGTGGAT	399	20	5' tRF
	GACCGCATAGCGCAGTGGATT	195	21	5' tRF
	GACCGCATAGCGCAGTGGATTA	162	22	5' tRF
	GACCGCATAGCGCAGTGGATTAG	301	23	5' tRF
	GACCGCATAGCGCAGTGGATTAGC	388	24	5' tRF
Nuclear tRNA-ArgTCT	ATCCTATTGGACGCACCA	50	18	3' CCA tRF
	AATCCTATTGGACGCACCA	86	19	3' CCA tRF
	AAATCCTATTGGACGCACCA	41	20	3' CCA tRF
	CAAATCCTATTGGACGCACCA	416	21	3' CCA tRF
	TCAAATCCTATTGGACGCACCA	308	22	3' CCA tRF
	TTCAAATCCTATTGGACGCACCA	213	23	3' CCA tRF
	ATCCTACAGGGCGTGCCA	26	18	3' CCA tRF
	AATCCTACAGGGCGTGCCA	47	19	3' CCA tRF
	GATCCCACCGGGCGTGCCA	23	19	3' CCA tRF
	GCGTTCATTGTCTAATGG	154	18	5' tRF		up-regulated	1.26063	0.000357405
	GCGTTCATTGTCTAATGGA	381	19	5' tRF		up-regulated	1.12965	5.07728e-05
	GCGTTCATTGTCTAATGGATA	40	21	5' tRF
	GCGTTCATTGTCTAATGGATAGGAC	35	25	5' tRF
	GCGTTCATTGTCTAATGGATAGGACA	122	26	5' tRF
	AGGACAGAGGTCTTCTAAACCT	98	22	other
Nuclear tRNA-AsnGTT	CCCCTTCCTCTAGCGCCA	156	18	3' CCA tRF
	CCCCCTTCCTCTAGCGCCA	132	19	3' CCA tRF
	ACCCTCCTTCTAGCGCCA	105	18	3' CCA tRF
	CGAACCCTCCTTCTAGCGCCA	491	21	3' CCA tRF
	TCGAACCCTCCTTCTAGCGCCA	656	22	3' CCA tRF
	TTCGAACCCTCCTTCTAGCGCCA	350	23	3' CCA tRF
	GTTCGAACCCTCCTTCTAGCGCCA	156	24	3' CCA tRF
	GCGGGGATAGCTCAGTTGG	276	19	5' tRF
	GCTGGAATAGCTCAGCTGGTTAGAGC	315	26	5' tRF
	GCTGGAATAGCTCAGTTGGC	103	20	5' tRF
	GCTGGAGTAGCTCAGTTGGTTAGAG	567	25	5' tRF
	GCTGGAGTAGCTCAGTTGGTTAGAGC	106	26	5' tRF
	CAAGGTCGGAGGTTCGAACCCT	114	22	other
	TCGAACCCTCCTTCTAGCGCC	97	21	other
	TTCGAACCCTCCTTCTAGCGCC	337	22	other
Nuclear tRNA-AspGTC	TCCCCGGCAACGGCGCCA	61	18	3' CCA tRF
	ATCCCCGGCAACGGCGCCA	97	19	3' CCA tRF
	GATCCCCGGCAACGGCGCCA	87	20	3' CCA tRF
	CGATCCCCGGCAACGGCGCCA	560	21	3' CCA tRF
	TCGATCCCCGGCAACGGCGCCA	179	22	3' CCA tRF
	TTCGATCCCCGGCAACGGCGCCA	274	23	3' CCA tRF
	GTTCGATCCCCGGCAACGGCGCCA	242	24	3' CCA tRF
	TCTCCCCGGCAACGGCGCCA	92	20	3' CCA tRF
	CGGTCCCCGGCAACGGCGCCA	57	21	3' CCA tRF
	GTTCCCCGGCAACGGCGCCA	60	20	3' CCA tRF
	CGTTCCCCGGCAACGGCGCCA	485	21	3' CCA tRF
	TCGTTCCCCGGCAACGGCGCCA	116	22	3' CCA tRF
	TTCGTTCCCCGGCAACGGCGCCA	120	23	3' CCA tRF
	GTCGTTGTAGTATAGTGG	312	18	5' tRF
	GTCGTTGTAGTATAGTGGT	73	19	5' tRF
Nuclear tRNA-CysGCA	CGAACCCGGTTGGGCCCTCCA	66	21	3' CCA tRF
	TCGAACCCGGTTGGGCCCTCCA	59	22	3' CCA tRF
	TTCGAACCCGGTTGGGCCCTCCA	35	23	3' CCA tRF
	GCGCCCGTAGCTCAGTGG	170	18	5' tRF
	GCGCCTGTAGCTCAGTG	252	17	5' tRF
	GCGCCTGTAGCTCAGTGG	61457	18	5' tRF
	GCGCCTGTAGCTCAGTGGT	248	19	5' tRF
	AGTGGTAGAGCATTTGACT	60	19	other
	CAGTGGTAGAGCATTTGACT	44	20	other
	CGCCTGTAGCTCAGTGG	69	17	other
	CTCAGTGGTAGAGCATTTGACT	64	22	other
	GCCTGTAGCTCAGTGGA	55	17	other
	GTGGTAGAGCATTTGACT	58	18	other
	TCAGTGGTAGAGCATTTGACT	71	21	other
	TGGTAGAGCATTTGACT	152	17	other
Nuclear tRNA-GlnCTG	ATCTCGGTAGAACCTCCA	264	18	3' CCA tRF
	ATCTCGGTGGAACCTCCA	1031	18	3' CCA tRF
	TCCCGGTAGGACCTCCA	428	17	3' CCA tRF
	ATCTCGGTGGGACCTCCA	1494	18	3' CCA tRF
	ACATTAGACTCTGAATCTAG	610	20	other
	ACATTGGACTCTGAATCCAG	750	20	other
	AGGACATTAGACTCTGAATCTAG	766	23	other
	AGGACATTAGACTCTGAATCTAGT	297	24	other
	AGGACATTGGACTCTGAATCCAG	898	23	other
	AGGACATTGGACTCTGAATCCAGT	361	24	other
	CAGGACATTGGACTCTGAATCCAG	307	24	other
	CATTAGACTCTGAATCTAG	263	19	other
	GTCAGGACATTGGACTCTGAATCCAG	294	26	other
	TCAGGACATTGGACTCTGAATCCAG	270	25	other
	TCTGAATCCAGTAACCCGAGT	327	21	other
Nuclear tRNA-GlnTTG	ATCTCGGTGGAACCTCCA	1031	18	3' CCA tRF
	ATCCCGGCGAGACCTCCA	321	18	3' CCA tRF
	TCCCGGTAGGACCTCCA	428	17	3' CCA tRF
	CTCCCGGTAGGACCTCCA	4221	18	3' CCA tRF
	ACTCCCGGTAGGACCTCCA	640	19	3' CCA tRF
	CGACTCCCGGTAGGACCTCCA	1441	21	3' CCA tRF
	TCGACTCCCGGTAGGACCTCCA	746	22	3' CCA tRF
	TTCGACTCCCGGTAGGACCTCCA	552	23	3' CCA tRF
	CGGCTCCCGGTAGGACCTCCA	486	21	3' CCA tRF
	TCTCCCGGTAGGACCTCCA	327	19	3' CCA tRF
	ATCTCGGTGGGACCTCCA	1494	18	3' CCA tRF
	CACTCTGGACTTTGAATCC	361	19	other
	TAGCACTCTGGACTTTGAATCC	325	22	other
	TTAGCACTCTGGACTTTGAATC	673	22	other
	TTAGCACTCTGGACTTTGAATCC	323	23	other
Nuclear tRNA-GluCTC	GTTCAGGTCCCGGCAACGGAACCA	1130	24	3' CCA tRF
	TCCGTTGTAGTCTAGTTGG	1710	19	5' tRF
	TCCGTTGTAGTCTAGTTGGTC	794	21	5' tRF
	TCCGTTGTAGTCTAGTTGGTCAG	4327	23	5' tRF
	TCCGTTGTAGTCTAGTTGGTCAGG	5229	24	5' tRF
	TCCGTTGTAGTCTAGTTGGTCAGGA	2203	25	5' tRF
	TCCGTTGTAGTCTAGTTGGTCAGGAT	709	26	5' tRF
	AGGATACTCGGCTCTCACCCGA	4997	22	other
	AGGATACTCGGCTCTCACCCGAGA	604	24	other
	AGGATACTCGGCTCTCACCCGAGAG	689	25	other
	AGGATACTCGGCTCTCACCCGAGAGA	874	26	other
	AGGATATTCGGCTCTCACCCGAA	654	23	other
	CAGGATACTCGGCTCTCACCCG	750	22	other
	CAGGATACTCGGCTCTCACCCGA	1371	23	other
	TCAGGATACTCGGCTCTCACCCGA	892	24	other
Nuclear tRNA-GluTTC	CGTTTCCCGGCAATGGAACCA	1062	21	3' CCA tRF
	TCCATTGTCGTCCAGCG	1088	17	5' tRF
	TCCATTGTCGTCCAGCGG	9671	18	5' tRF
	TCCATTGTCGTCCAGCGGTTAG	1178	22	5' tRF
	TCCATTGTCGTCCAGCGGTTAGGA	1346	24	5' tRF
	TCCATTGTCGTCCAGCGGTTAGGATA	7569	26	5' tRF
	TCCGTTGTCGTCCAGCG	1124	17	5' tRF
	TCCGTTGTCGTCCAGCGG	2415	18	5' tRF
	CGGTTAGGATATCTGGCTTTCACCC	1027	25	other		up-regulated	1.19934	1.16963e-08
	CGGTTAGGATATCTGGCTTTCACCCA	920	26	other
	GCGGTTAGGATATCTGGCTTTCACC	1659	25	other		up-regulated	1.21607	6.15082e-08
	GCGGTTAGGATATCTGGCTTTCACCC	5673	26	other		up-regulated	1.25104	8.73328e-12
	GGTTAGGATATCTGGCTTTCACC	2637	23	other		up-regulated	1.37879	4.94923e-08
	GGTTAGGATATCTGGCTTTCACCC	13649	24	other		up-regulated	1.43191	5.99817e-11
	GGTTAGGATATCTGGCTTTCACCCA	2946	25	other		up-regulated	1.23208	5.23749e-10
Nuclear tRNA-GlyCCC	TCCCTGGATGCGCACCA	115	17	3' CCA tRF
	TTCCCTGGATGCGCACCA	1215	18	3' CCA tRF
	ATTCCCTGGATGCGCACCA	259	19	3' CCA tRF
	CGATTCCCTGGATGCGCACCA	425	21	3' CCA tRF
	TCGATTCCCTGGATGCGCACCA	217	22	3' CCA tRF
	TTTCCCTGGATGCGCACCA	10037	19	3' CCA tRF
	GTTTCCCTGGATGCGCACCA	1074	20	3' CCA tRF
	CGTTTCCCTGGATGCGCACCA	18460	21	3' CCA tRF
	TCGTTTCCCTGGATGCGCACCA	7111	22	3' CCA tRF
	TTCGTTTCCCTGGATGCGCACCA	1308	23	3' CCA tRF
	GTTCGTTTCCCTGGATGCGCACCA	1029	24	3' CCA tRF
	GCGCATCTGGTGTAGTGGTATC	120	22	5' tRF
	CACGGTACAGACCCGGGTTCG	79	21	other
	CACGGTACTGACCAGGGTTCG	89	21	other
	CAGGGTTCGTTTCCCTGGATGCGCAC	111	26	other
Nuclear tRNA-GlyGCC	TTTCCCGGCTGATGCACCA	4028	19	3' CCA tRF
	GTTTCCCGGCTGATGCACCA	2601	20	3' CCA tRF
	CGTTTCCCGGCTGATGCACCA	4418	21	3' CCA tRF
	TCGTTTCCCGGCTGATGCACCA	2418	22	3' CCA tRF
	TTCGTTTCCCGGCTGATGCACCA	1121	23	3' CCA tRF
	TTCCCGGCTGGTGCACCA	8681	18	3' CCA tRF
	ATTCCCGGCTGGTGCACCA	2840	19	3' CCA tRF
	GATTCCCGGCTGGTGCACCA	1123	20	3' CCA tRF
	CGATTCCCGGCTGGTGCACCA	2158	21	3' CCA tRF
	TTTCCCGGCTGGTGCACCA	29598	19	3' CCA tRF
	GTTTCCCGGCTGGTGCACCA	11858	20	3' CCA tRF
	CGTTTCCCGGCTGGTGCACCA	30604	21	3' CCA tRF
	TCGTTTCCCGGCTGGTGCACCA	13124	22	3' CCA tRF
	TTCGTTTCCCGGCTGGTGCACCA	5000	23	3' CCA tRF
	GGTTCGTTTCCCGGCTGGTGCACCA	923	25	3' CCA tRF
Nuclear tRNA-GlyTCC	CTCCCGGCAAACGCACCA	1960	18	3' CCA tRF
	CGACTCCCGGCAAACGCACCA	635	21	3' CCA tRF
	TTCCCTGGATGCGCACCA	1215	18	3' CCA tRF
	CGATTCCCTGGATGCGCACCA	425	21	3' CCA tRF
	TTTCCCTGGATGCGCACCA	10037	19	3' CCA tRF
	GTTTCCCTGGATGCGCACCA	1074	20	3' CCA tRF
	CGTTTCCCTGGATGCGCACCA	18460	21	3' CCA tRF
	TCGTTTCCCTGGATGCGCACCA	7111	22	3' CCA tRF
	TTCGTTTCCCTGGATGCGCACCA	1308	23	3' CCA tRF
	GTTCGTTTCCCTGGATGCGCACCA	1029	24	3' CCA tRF
	GCGTTTGTAGTCCAACG	9069	17	5' tRF		up-regulated	1.10607	0.0104084
	GCGTTTGTAGTCCAACGG	1176	18	5' tRF
	GCGTTTGTAGTCCAACGGT	1007	19	5' tRF
	GCGTTTGTAGTCCAACGGTTAGGAT	633	25	5' tRF
	GCGTTTGTAGTCCAACGGTTAGGATA	1531	26	5' tRF
Nuclear tRNA-HisGTG	GGTGGCTGTAGTTTAGT	310	17	5' tRF
	GGTGGCTGTAGTTTAGTG	508	18	5' tRF
	GGTGGCTGTAGTTTAGTGG	3027	19	5' tRF
	GGTGGCTGTAGTTTAGTGGT	368	20	5' tRF
	GGTGGCTGTAGTTTAGTGGTA	559	21	5' tRF
	GGTGGCTGTAGTTTAGTGGTAA	493	22	5' tRF
	GGTGGCTGTAGTTTAGTGGTAAG	1079	23	5' tRF
	GGTGGCTGTAGTTTAGTGGTAAGA	2234	24	5' tRF
	GGTGGCTGTAGTTTAGTGGTAAGAA	1200	25	5' tRF
	GGTGGCTGTAGTTTAGTGGTAAGAAT	197	26	5' tRF
	GTCGTTGTAGTATAGTGG	312	18	5' tRF
	CACGTTGTGGCCGTGGAGACCT	160	22	other
	CCGTGGAGACCTGGGCTC	90	18	other
	GTGGCTGTAGTTTAGTG	128	17	other
	GTGGCTGTAGTTTAGTGG	473	18	other
Nuclear tRNA-IleAAT	CGAGACCTGCATGGGCCACCA	272	21	3' CCA tRF
	TCGAGACCTGCATGGGCCACCA	309	22	3' CCA tRF
	TTCGAGACCTGCATGGGCCACCA	271	23	3' CCA tRF
	GTTCGAGACCTGCATGGGCCACCA	202	24	3' CCA tRF
	CGACCTGCATGGGCCACCA	157	19	3' CCA tRF
	TTCGACCTGCATGGGCCACCA	184	21	3' CCA tRF
	CGGGACCTGCATGGGCCACCA	78	21	3' CCA tRF
	TTCGGGACCTGCATGGGCCACCA	94	23	3' CCA tRF
	CGTGACCTGCATGGGCCACCA	129	21	3' CCA tRF
	TCGTGACCTGCATGGGCCACCA	101	22	3' CCA tRF
	TTCGTGACCTGCATGGGCCACCA	147	23	3' CCA tRF
	CGAGACCTGTATGGGCCACCA	130	21	3' CCA tRF
	TCGAGACCTGTATGGGCCACCA	129	22	3' CCA tRF
	TTCGAGACCTGTATGGGCCACCA	93	23	3' CCA tRF
	GTTCGAGACCTGTATGGGCCACCA	198	24	3' CCA tRF
Nuclear tRNA-IleGAT	TCCGGCAGGTCGGACCA	4	17	3'
	GGTCCCGTAACTCAGTTGG	13	19	5' tRF
	GGTCCCGTAGCTCAGAT	5	17	5' tRF
	GGTCCCGTAGCTCAGTTGG	791	19	5' tRF
	GGTCCCGTAGCTCAGTTGGT	73	20	5' tRF
	GGTCCCGTAGCTCAGTTGGTT	5	21	5' tRF
	GGTCCCGTAGCTCAGTTGGTTAG	25	23	5' tRF
	GGTCCCGTAGCTCAGTTGGTTAGA	91	24	5' tRF
	GGTCCCGTAGCTCAGTTGGTTAGAG	5	25	5' tRF
	CAGTTGGTTAGAATGCC	6	17	other
	CCGACCTTAGCTCAGTGG	5	18	other
	CCGTAGCTCAGTTGGTTAGA	9	20	other
	CGACCTTAGCTCAGTTGG	4	18	other
	GTAGTTCAGTCGGTTAGA	5	18	other
	TTGGTTAGAGCATTGGTC	56	18	other
Nuclear tRNA-IleTAT	AGCCCCGCCGGGACCACCA	16	19	3' CCA tRF
	CGAGCCCCGCCGGGACCACCA	46	21	3' CCA tRF
	TCGAGCCCCGCCGGGACCACCA	38	22	3' CCA tRF
	TTCGAGCCCCGCCGGGACCACCA	15	23	3' CCA tRF
	GCGCCCGTAGCTCAGTGG	170	18	5' tRF
	GGGTCTGTAGCTCAGTTGGTTAGAGC	19	26	5' tRF
	GGTCCCGTAGCTCAGTTGG	791	19	5' tRF
	GGTCCCGTAGCTCAGTTGGT	73	20	5' tRF
	GGTCCCGTAGCTCAGTTGGTTAG	25	23	5' tRF
	GGTCCCGTAGCTCAGTTGGTTAGA	91	24	5' tRF
	TGGTTAGAGCTTTGGTC	18	17	other
	TTGGTTAGAGCATTGGTC	56	18	other
	TTGGTTAGAGCATTGGTCTTA	49	21	other
	TTGGTTAGAGCTTTGGTC	282	18	other
	TTGGTTAGAGCTTTGGTCTTA	127	21	other		up-regulated	1.48824	0.000433788
Nuclear tRNA-LeuAAG	ATCCCACTCTCAACACCA	93	18	3' CCA tRF
	CAAATCCCACTCTCAACACCA	97	21	3' CCA tRF
	CATCCCACTCTCAACACCA	81	19	3' CCA tRF
	ATCCCACTGTCAACACCA	139	18	3' CCA tRF
	AATCCCACTGTCAACACCA	71	19	3' CCA tRF
	CAAATCCCACTGTCAACACCA	74	21	3' CCA tRF
	CATCCCACTGTCAACACCA	102	19	3' CCA tRF
	GATCCCACTGTCAACACCA	70	19	3' CCA tRF
	GTTGAGATGGCCGAGTTGG	150	19	5' tRF
	AGATTTAGGCTCTGGTCCGAAA	183	22	other
	ATTTAGGCTCTGGTCCGAAA	116	20	other
	CAGATTTAGGCTCTGGTCCGAAA	161	23	other
	GATTTAGGCTCTGGTCCGAAA	78	21	other
	GATTTAGGCTCTGGTCCGAAAGGGC	84	25	other
	TTTAGGCTCTGGTCCGAAA	138	19	other
Nuclear tRNA-LeuCAA	TCCCACTTCTGACACCA	292	17	3' CCA tRF
	ATCCCACTTCTGACACCA	2288	18	3' CCA tRF
	AATCCCACTTCTGACACCA	748	19	3' CCA tRF
	AAATCCCACTTCTGACACCA	228	20	3' CCA tRF
	CAAATCCCACTTCTGACACCA	1215	21	3' CCA tRF
	TCAAATCCCACTTCTGACACCA	403	22	3' CCA tRF
	TTCAAATCCCACTTCTGACACCA	146	23	3' CCA tRF
	CATCCCACTTCTGACACCA	1136	19	3' CCA tRF
	TCATCCCACTTCTGACACCA	197	20	3' CCA tRF
	GATCCCACTTCTGACACCA	746	19	3' CCA tRF
	AGATCCCACTTCTGACACCA	143	20	3' CCA tRF
	CAGATCCCACTTCTGACACCA	504	21	3' CCA tRF
	TCAGATCCCACTTCTGACACCA	121	22	3' CCA tRF
	TATCCCACTTCTGACACCA	196	19	3' CCA tRF
	CATATCCCACTTCTGACACCA	277	21	3' CCA tRF
Nuclear tRNA-LeuCAG	ATCCCACTCTCAACACCA	93	18	3' CCA tRF
	CAAATCCCACTCTCAACACCA	97	21	3' CCA tRF
	TCCCACTTCTGACACCA	292	17	3' CCA tRF
	ATCCCACTTCTGACACCA	2288	18	3' CCA tRF
	AATCCCACTTCTGACACCA	748	19	3' CCA tRF
	AAATCCCACTTCTGACACCA	228	20	3' CCA tRF
	CAAATCCCACTTCTGACACCA	1215	21	3' CCA tRF
	TCAAATCCCACTTCTGACACCA	403	22	3' CCA tRF
	TTCAAATCCCACTTCTGACACCA	146	23	3' CCA tRF
	ATCCCATTCTTGACACCA	76	18	3' CCA tRF
	AATCCCATTCTTGACACCA	67	19	3' CCA tRF
	CGAATCCCATTCTTGACACCA	216	21	3' CCA tRF
	TCGAATCCCATTCTTGACACCA	143	22	3' CCA tRF
	GATCCCATTCTTGACACCA	87	19	3' CCA tRF
	GTTGAGATGGCCGAGTTGG	150	19	5' tRF
Nuclear tRNA-LeuTAA	TCCCACTTCTGACACCA	292	17	3' CCA tRF
	ATCCCACTTCTGACACCA	2288	18	3' CCA tRF
	AATCCCACTTCTGACACCA	748	19	3' CCA tRF
	AAATCCCACTTCTGACACCA	228	20	3' CCA tRF
	CAAATCCCACTTCTGACACCA	1215	21	3' CCA tRF
	TCAAATCCCACTTCTGACACCA	403	22	3' CCA tRF
	TTCAAATCCCACTTCTGACACCA	146	23	3' CCA tRF
	CGAACCCCATAGCCAGCACCA	102	21	3' CCA tRF
	TCGAACCCCATAGCCAGCACCA	291	22	3' CCA tRF
	TTCGAACCCCATAGCCAGCACCA	60	23	3' CCA tRF
	CGAACCCCACAGCCTGCACCA	108	21	3' CCA tRF
	TCGAACCCCACAGCCTGCACCA	337	22	3' CCA tRF
	TTCGAACCCCACAGCCTGCACCA	66	23	3' CCA tRF
	GTCAGGATGGCCGAGTGG	44	18	5' tRF
	GTCAGGATGGCCGAGTGGTCTAAGGC	51	26	5' tRF
Nuclear tRNA-LeuTAG	ATCCCACAGCCGTCACCA	232	18	3' CCA tRF
	AATCCCACAGCCGTCACCA	58	19	3' CCA tRF
	CAAATCCCACAGCCGTCACCA	85	21	3' CCA tRF
	CATCCCACAGCCGTCACCA	167	19	3' CCA tRF
	GATCCCACAGCCGTCACCA	93	19	3' CCA tRF
	CAGATCCCACAGCCGTCACCA	63	21	3' CCA tRF
	GACGGTTTGGCCGAGTGGTCTAAGGC	199	26	5' tRF
	AGATTTAGGCTCTGGTCC	65	18	other
	AGATTTAGGCTCTGGTCCGAAA	183	22	other
	ATTTAGGCTCTGGTCCGAAA	116	20	other
	CAGATTTAGGCTCTGGTCCGAAA	161	23	other
	GATTTAGGCTCTGGTCCGAAA	78	21	other
	GATTTAGGCTCTGGTCCGAAAGGGC	84	25	other
	TTAGGCTCTGGTCCGAAA	60	18	other
	TTTAGGCTCTGGTCCGAAA	138	19	other
Nuclear tRNA-LysCTT	CCCTCCTTCTAGCGCCA	33	17	3' CCA tRF
	CGAGCCCCACGGTGGGCGCCA	32	21	3' CCA tRF
	CGGGCCCCACGGTGGGCGCCA	59	21	3' CCA tRF
	CGTGCCCCACGGTGGGCGCCA	50	21	3' CCA tRF
	TCGTGCCCCACGGTGGGCGCCA	26	22	3' CCA tRF
	GCCCGTCTAGCTCAGCTG	112	18	5' tRF
	GCCCGTCTAGCTCAGTTGG	238	19	5' tRF
	GCCCGTCTAGCTCAGTTGGT	26	20	5' tRF
	GCCCGTCTAGCTCAGTTGGTA	24	21	5' tRF
	GCCCGTCTAGCTCAGTTGGTAG	36	22	5' tRF
	AGTGGTAGAGCATTTGACT	60	19	other
	CAAGGTCGGAGGTTCGAACCCT	114	22	other
	CAGTGGTAGAGCATTTGACT	44	20	other
	GTGGTAGAGCATTTGACT	58	18	other
	TGGTAGAGCATTTGACT	152	17	other
Nuclear tRNA-LysTTT	TTCCCACAGACGGCGCCA	456	18	3' CCA tRF
	CGATTCCCACAGACGGCGCCA	121	21	3' CCA tRF
	TTTCCCACAGACGGCGCCA	2022	19	3' CCA tRF
	GTTTCCCACAGACGGCGCCA	466	20	3' CCA tRF
	CGTTTCCCACAGACGGCGCCA	2385	21	3' CCA tRF
	TCGTTTCCCACAGACGGCGCCA	1360	22	3' CCA tRF
	TTCGTTTCCCACAGACGGCGCCA	599	23	3' CCA tRF
	GCCCTTTTAACTCAGTGG	171	18	5' tRF
	GCCGTCTTAGCTCAGCTGGTAGAGC	457	25	5' tRF
	GGGGATATAGCTCAGTT	121	17	5' tRF		up-regulated	1.00624	0.0318367
	GGGGATATAGCTCAGTTGG	628	19	5' tRF
	GGGGATATAGCTCAGTTGGTAGA	1714	23	5' tRF		down-regulated	-1.14388	5.25424e-10
	GGGGATATAGCTCAGTTGGTAGAG	396	24	5' tRF		down-regulated	-1.16617	9.54434e-08
	CTCAGTGGTAGAGCGCCC	105	18	other
	TGGTAGAGCATTTGACT	152	17	other
Nuclear tRNA-Met eCAT	AGCCTCTCTCACCCCACCA	10	19	3' CCA tRF
	CGAGCCTCTCTCACCCCACCA	51	21	3' CCA tRF
	TCGAGCCTCTCTCACCCCACCA	41	22	3' CCA tRF
	TTCGAGCCTCTCTCACCCCACCA	26	23	3' CCA tRF
	GTTCGAGCCTCTCTCACCCCACCA	36	24	3' CCA tRF
	AGTTCGAGCCTCTCTCACCCCACCA	37	25	3' CCA tRF
	CGGGCCTCTCTCACCCCACCA	11	21	3' CCA tRF
	CGTGCCTCTCTCACCCCACCA	8	21	3' CCA tRF
	GTTCGTGCCTCTCTCACCCCACCA	10	24	3' CCA tRF
	AGTTCGTGCCTCTCTCACCCCACCA	9	25	3' CCA tRF
	AGCGCTTAGGTCTCATAATCCTG	17	23	other
	ATCCTGAGGTTGAGAGTTCGAGCC	10	24	other
	CGCTTAGGTCTCATAATCCTG	20	21	other
	CTGAGGTCGAGAGTTCGAGCCT	30	22	other
	TCCTGAGGTCGAGAGTTC	14	18	other
Nuclear tRNA-Met iCAT	ACCTAGCTCTGATACCA	802	17	3' CCA tRF
	AACCTAGCTCTGATACCA	114	18	3' CCA tRF
	TAACCTAGCTCTGATACCA	876	19	3' CCA tRF
	ACCTGGCTCTGATACCA	288	17	3' CCA tRF
	AACCTGGCTCTGATACCA	1820	18	3' CCA tRF
	AAACCTGGCTCTGATACCA	188	19	3' CCA tRF
	GAAACCTGGCTCTGATACCA	69	20	3' CCA tRF
	CGAAACCTGGCTCTGATACCA	891	21	3' CCA tRF
	TCGAAACCTGGCTCTGATACCA	858	22	3' CCA tRF
	ATCGAAACCTGGCTCTGATACCA	683	23	3' CCA tRF
	ATCAGAGTGGCGCAGCGGA	133	19	5' tRF
	ATCAGAGTGGCGCAGCGGAAG	224	21	5' tRF
	ATCAGAGTGGCGCAGCGGAAGCG	311	23	5' tRF
	ATCAGAGTTGCGCAGCGGAAGCG	73	23	5' tRF
	CCCACAGGTCCCAGGATCG	95	19	other
Nuclear tRNA-PheGAA	TCCACCTTCACCGCACCA	110	18	3' CCA tRF
	ATCCACCTTCACCGCACCA	118	19	3' CCA tRF
	CGATCCACCTTCACCGCACCA	404	21	3' CCA tRF
	TCGATCCACCTTCACCGCACCA	134	22	3' CCA tRF
	TTCGATCCACCTTCACCGCACCA	74	23	3' CCA tRF
	GCGGGGATAGCTCAGTTGG	276	19	5' tRF
	GCGGGGATAGCTCAGTTGGG	108	20	5' tRF
	GCGGGGATAGCTCAGTTGGGA	149	21	5' tRF
	GCGGGGATAGCTCAGTTGGGAG	167	22	5' tRF
	GCGGGGATAGCTCAGTTGGGAGA	466	23	5' tRF
	GCGGGGATAGCTCAGTTGGGAGAG	640	24	5' tRF
	GCGGGGATAGCTCAGTTGGGAGAGC	115	25	5' tRF
	GCTGGAATAGCTCAGTTGGC	103	20	5' tRF
	GTCGGGATAGCTCAGCT	413	17	5' tRF
	GTCGGGATAGCTCAGCTGG	377	19	5' tRF
Nuclear tRNA-ProAGG	TTCTCGGAATGCCCCCCA	881	18	3' CCA tRF
	ATTCTCGGAATGCCCCCCA	647	19	3' CCA tRF
	CAATTCTCGGAATGCCCCCCA	513	21	3' CCA tRF
	TTTCTCGGAATGCCCCCCA	8601	19	3' CCA tRF
	ATTTCTCGGAATGCCCCCCA	3640	20	3' CCA tRF
	CATTTCTCGGAATGCCCCCCA	4884	21	3' CCA tRF
	TCATTTCTCGGAATGCCCCCCA	2326	22	3' CCA tRF
	TTCATTTCTCGGAATGCCCCCCA	438	23	3' CCA tRF
	GTTCATTTCTCGGAATGCCCCCCA	397	24	3' CCA tRF
	AGTTCATTTCTCGGAATGCCCCCCA	585	25	3' CCA tRF
	GTTTCTCGGAATGCCCCCCA	1893	20	3' CCA tRF
	CGTTTCTCGGAATGCCCCCCA	3921	21	3' CCA tRF
	TCGTTTCTCGGAATGCCCCCCA	1561	22	3' CCA tRF
	TTCTCGGAACGGCCCCCA	1451	18	3' CCA tRF
	ATTCTCGGAACGGCCCCCA	492	19	3' CCA tRF
Nuclear tRNA-SerAGA	ATCCTGCCGTCCACGCCA	486	18	3' CCA tRF
	CGAATCCTGCCGTCCACGCCA	184	21	3' CCA tRF
	TCGAATCCTGCCGCTCACGCCA	173	22	3' CCA tRF
	TCCTGCTGTCGACGCCA	216	17	3' CCA tRF
	ATCCTGCTGTCGACGCCA	2265	18	3' CCA tRF
	AATCCTGCTGTCGACGCCA	426	19	3' CCA tRF
	GAATCCTGCTGTCGACGCCA	209	20	3' CCA tRF
	CGAATCCTGCTGTCGACGCCA	1018	21	3' CCA tRF
	TCGAATCCTGCTGTCGACGCCA	540	22	3' CCA tRF
	TTCGAATCCTGCTGTCGACGCCA	1023	23	3' CCA tRF
	GTGGACGTGCCGGAGTGGTTATC	230	23	5' tRF
	GTGGTCGTGCCGGAGTGGTTATC	206	23	5' tRF
	CATGATTGGAAATCATGTGGGCT	174	23	other
	CATGATTGGAAATCATGTGGGCTC	290	24	other
	GAAATCATGTGGGCTCT	155	17	other		up-regulated	1.91859	1.26809e-07
Nuclear tRNA-SerCGA	ATCCTGCCGTCCACGCCA	486	18	3' CCA tRF
	CCCTGCTGTCGACGCCA	354	17	3' CCA tRF
	ACCCTGCTGTCGACGCCA	2978	18	3' CCA tRF
	AACCCTGCTGTCGACGCCA	583	19	3' CCA tRF
	GAACCCTGCTGTCGACGCCA	302	20	3' CCA tRF
	CGAACCCTGCTGTCGACGCCA	1045	21	3' CCA tRF
	TCGAACCCTGCTGTCGACGCCA	497	22	3' CCA tRF
	TTCGAACCCTGCTGTCGACGCCA	423	23	3' CCA tRF
	ATCCTGCTGTCGACGCCA	2265	18	3' CCA tRF
	AATCCTGCTGTCGACGCCA	426	19	3' CCA tRF
	CGAATCCTGCTGTCGACGCCA	1018	21	3' CCA tRF
	TCGAATCCTGCTGTCGACGCCA	540	22	3' CCA tRF
	TTCGAATCCTGCTGTCGACGCCA	1023	23	3' CCA tRF
	GTCGATATGTCCGAGTGGTTAAG	1298	23	5' tRF
	GTCGATATGTCCGAGTGGTTAAGGA	584	25	5' tRF
Nuclear tRNA-SerGCT	TCTCTCAGGCGTCGCCA	103	17	3' CCA tRF
	ATCTCTCAGGCGTCGCCA	386	18	3' CCA tRF
	AATCTCTCAGGCGTCGCCA	341	19	3' CCA tRF
	GAATCTCTCAGGCGTCGCCA	117	20	3' CCA tRF
	CGAATCTCTCAGGCGTCGCCA	677	21	3' CCA tRF
	TCGAATCTCTCAGGCGTCGCCA	371	22	3' CCA tRF
	TTCGAATCTCTCAGGCGTCGCCA	239	23	3' CCA tRF
	GTTCGAATCTCTCAGGCGTCGCCA	116	24	3' CCA tRF
	AGTTCGAATCTCTCAGGCGTCGCCA	639	25	3' CCA tRF
	GATCTCTCAGGCGTCGCCA	535	19	3' CCA tRF
	TATCTCTCAGGCGTCGCCA	80	19	3' CCA tRF
	CGTATCTCTCAGGCGTCGCCA	117	21	3' CCA tRF
	AGTTCGTATCTCTCAGGCGTCGCCA	126	25	3' CCA tRF
	GACGCTTTGGCCGAGTGGTTAAG	79	23	5' tRF
	GACGCTTTGGCCGAGTGGTTAAGG	206	24	5' tRF
Nuclear tRNA-SerTGA	CCCTGCTGTCGACGCCA	354	17	3' CCA tRF
	ACCCTGCTGTCGACGCCA	2978	18	3' CCA tRF
	AACCCTGCTGTCGACGCCA	583	19	3' CCA tRF
	GAACCCTGCTGTCGACGCCA	302	20	3' CCA tRF
	CGAACCCTGCTGTCGACGCCA	1045	21	3' CCA tRF
	TCGAACCCTGCTGTCGACGCCA	497	22	3' CCA tRF
	TTCGAACCCTGCTGTCGACGCCA	423	23	3' CCA tRF
	ATCCTGCTGTCGACGCCA	2265	18	3' CCA tRF
	AATCCTGCTGTCGACGCCA	426	19	3' CCA tRF
	CGAATCCTGCTGTCGACGCCA	1018	21	3' CCA tRF
	TCGAATCCTGCTGTCGACGCCA	540	22	3' CCA tRF
	TTCGAATCCTGCTGTCGACGCCA	1023	23	3' CCA tRF
	GTCGATATGTCCGAGTGGT	276	19	5' tRF
	GTCGATATGTCCGAGTGGTTAAG	1298	23	5' tRF
	GTCGATATGTCCGAGTGGTTAAGGA	584	25	5' tRF
Nuclear tRNA-ThrAGT	TCTCAATGAAAGCACCA	109	17	3' CCA tRF
	CTCTCAATGAAAGCACCA	1961	18	3' CCA tRF
	CAACTCTCAATGAAAGCACCA	442	21	3' CCA tRF
	AGTTCAACTCTCAATGAAAGCACCA	318	25	3' CCA tRF
	GAGTTCAACTCTCAATGAAAGCACCA	177	26	3' CCA tRF
	GCTCTCAATGAAAGCACCA	105	19	3' CCA tRF
	CAGCTCTCAATGAAAGCACCA	689	21	3' CCA tRF
	TCAGCTCTCAATGAAAGCACCA	154	22	3' CCA tRF
	AGTTCAGCTCTCAATGAAAGCACCA	126	25	3' CCA tRF
	TCTCTCAATGAAAGCACCA	239	19	3' CCA tRF
	CATCTCTCAATGAAAGCACCA	167	21	3' CCA tRF
	GGTCCCGTAGCTCAGTTGG	791	19	5' tRF
	GGTCCCGTAGCTCAGTTGGTTAGA	91	24	5' tRF
	CAGTTGGTTAGAGCACCCGTTT	146	22	other
	CTCAGTTGGTTAGAGCACCCGA	102	22	other
Nuclear tRNA-ThrCGT	TCCTCGCTGGGAGCTCCA	11	18	3' CCA tRF
	TCCTCGCCGGGGGCTCCA	11	18	3' CCA tRF
	ATCCTCGCCGGGGGCTCCA	9	19	3' CCA tRF
	CGATCCTCGCCGGGGGCTCCA	11	21	3' CCA tRF
	GTTCGATCCTCGCCGGGGGCTCCA	12	24	3' CCA tRF
	AGTTCGATCCTCGCCGGGGGCTCCA	39	25	3' CCA tRF
	GTTCGTTCCTCGCCGGGGGCTCCA	12	24	3' CCA tRF
	AGTTCGTTCCTCGCCGGGGGCTCCA	10	25	3' CCA tRF
	AGAGTTCGATCCTGGCT	15	17	other
	AGTGCTTTCGCTTCGTAAG	9	19	other
	AGTGCTTTCGCTTCGTAAGC	10	20	other
	GAGAGTTCGATCCTGGC	27	17	other
	GAGAGTTCGATCCTGGCT	116	18	other
	GGTCGTGAGTTCGTTTCTCG	17	20	other
	GTCGTGAGTTCGTTTCTCG	13	19	other
Nuclear tRNA-ThrGGT	TCTCAATGAAAGCACCA	109	17	3' CCA tRF
	CTCTCAATGAAAGCACCA	1961	18	3' CCA tRF
	CAACTCTCAATGAAAGCACCA	442	21	3' CCA tRF
	TCAACTCTCAATGAAAGCACCA	75	22	3' CCA tRF
	GTTCAACTCTCAATGAAAGCACCA	38	24	3' CCA tRF
	AGTTCAACTCTCAATGAAAGCACCA	318	25	3' CCA tRF
	CCTCTCAATGAAAGCACCA	53	19	3' CCA tRF
	GCTCTCAATGAAAGCACCA	105	19	3' CCA tRF
	TCTCTCAATGAAAGCACCA	239	19	3' CCA tRF
	CAGTTGGTTAGAGCACCCGA	78	20	other
	CAGTTGGTTAGAGCACCCGTT	32	21	other
	CAGTTGGTTAGAGCACCCGTTT	146	22	other
	CTCAGTTGGTTAGAGCACCCAG	30	22	other
	CTCAGTTGGTTAGAGCACCCG	29	21	other
	CTCAGTTGGTTAGAGCACCCGA	102	22	other
Nuclear tRNA-ThrTGT	ATCCTGCGTGAGGGCACCA	64	19	3' CCA tRF
	CGATCCTGCGTGAGGGCACCA	50	21	3' CCA tRF
	GTTCGATCCTGCGTGAGGGCACCA	51	24	3' CCA tRF
	TAGTTCGATCCTGCGTGAGGGCACCA	101	26	3' CCA tRF
	CGTTCCTGCGTGAGGGCACCA	40	21	3' CCA tRF
	TAGTTCGTTCCTGCGTGAGGGCACCA	114	26	3' CCA tRF
	TAGTTCGATCCTGCATGGGGGCACCA	74	26	3' CCA tRF
	CGTTCCTGCATGGGGGCACCA	41	21	3' CCA tRF
	TAGTTCGTTCCTGCATGGGGGCACCA	87	26	3' CCA tRF
	CGCCTGTAGCTCAGTGG	69	17	5' tRF
	GCCCTTTTAACTCAGTGG	171	18	5' tRF
	GCGCCTGTAGCTCAGTG	252	17	5' tRF
	GCGCCTGTAGCTCAGTGG	61457	18	5' tRF
	GCGCCTGTAGCTCAGTGGT	248	19	5' tRF
	CTCAGTGGTAGAGCGCCC	105	18	other
Nuclear tRNA-TrpCCA	TTCACGTCAGGTTCACCA	523	18	3' CCA tRF
	TTTCACGTCAGGTTCACCA	984	19	3' CCA tRF
	CGTTTCACGTCAGGTTCACCA	412	21	3' CCA tRF
	TCACGTCGGGTTCACCA	1207	17	3' CCA tRF
	TTCACGTCGGGTTCACCA	6100	18	3' CCA tRF
	ATTCACGTCGGGTTCACCA	850	19	3' CCA tRF
	GATTCACGTCGGGTTCACCA	500	20	3' CCA tRF
	CGATTCACGTCGGGTTCACCA	339	21	3' CCA tRF
	TTTCACGTCGGGTTCACCA	7595	19	3' CCA tRF
	GTTTCACGTCGGGTTCACCA	3480	20	3' CCA tRF
	CGTTTCACGTCGGGTTCACCA	2350	21	3' CCA tRF
	TCGTTTCACGTCGGGTTCACCA	949	22	3' CCA tRF
	TTCGTTTCACGTCGGGTTCACCA	1781	23	3' CCA tRF
	GTTCGTTTCACGTCGGGTTCACCA	703	24	3' CCA tRF
	TGTTCGTTTCACGTCGGGTTCACCA	2339	25	3' CCA tRF
Nuclear tRNA-TyrGTA	CGAATCCGGCAGGTCGGACCA	74	21	3' CCA tRF
	AGCTGGTAGAGCAGAGGACT	74	20	other
	CAGCTGGTAGAGCAGAGGACT	100	21	other
	CCGACCTTAGCTCAGTTGG	2476	19	other
	CCGACCTTAGCTCAGTTGGC	67	20	other
	CCGACCTTAGCTCAGTTGGCAG	129	22	other
	CCGACCTTAGCTCAGTTGGT	3640	20	other
	CCGACCTTAGCTCAGTTGGTA	667	21	other
	CCGACCTTAGCTCAGTTGGTAG	442	22	other
	CCGACCTTAGCTCAGTTGGTAGA	1768	23	other
	CCGACCTTAGCTCAGTTGGTAGAG	1035	24	other
	CCGACCTTAGCTCAGTTGGTAGAGC	502	25	other
	CTGGTAGAGCAGAGGACT	70	18	other
	GCTGGTAGAGCAGAGGACT	82	19	other
	TCAGCTGGTAGAGCAGAGGACT	109	22	other
Nuclear tRNA-ValAAC	CCCGGGCGAAGCCACCA	75	17	3' CCA tRF
	AACCCGGGCGAAGCCACCA	57	19	3' CCA tRF
	GAACCCGGGCGAAGCCACCA	32	20	3' CCA tRF
	CGAACCCGGGCGAAGCCACCA	269	21	3' CCA tRF
	TCGAACCCGGGCGAAGCCACCA	140	22	3' CCA tRF
	TTCGAACCCGGGCGAAGCCACCA	48	23	3' CCA tRF
	TTGGTTATCACTTCAGTCTGACAC	29	24	3' CCA tRF
	CTGACACACTGAAGGTCTCC	28	20	3' CCA tRF
	GGTTTCGTAGTGTAGTGG	27	18	5' tRF
	GGTTTCGTCGTGTAGTTGGTTATC	781	24	5' tRF		up-regulated	1.18262	0.000206865
	GGTTTCGTCGTGTAGTTGGTTATCA	59	25	5' tRF
	GGTTTCGTGGTGTAGTTGGTTATC	439	24	5' tRF
	GGTTTCGTGGTGTAGTTGGTTATCA	30	25	5' tRF
	ACTGAAGGTCTCGGGTTCAAAACC	38	24	other
	CTGACACACTGAAGGTCTCCGG	39	22	other
Nuclear tRNA-ValCAC	CCCGGGCTCAGACACCA	1884	17	3' CCA tRF
	ACCCGGGCTCAGACACCA	3392	18	3' CCA tRF
	AACCCGGGCTCAGACACCA	1206	19	3' CCA tRF
	GAACCCGGGCTCAGACACCA	809	20	3' CCA tRF
	CGAACCCGGGCTCAGACACCA	4995	21	3' CCA tRF
	TCGAACCCGGGCTCAGACACCA	3397	22	3' CCA tRF
	TTCGAACCCGGGCTCAGACACCA	2031	23	3' CCA tRF
	GTTCGAACCCGGGCTCAGACACCA	586	24	3' CCA tRF
	CGGTTCGAACCCGGGCTCAGACACCA	333	26	3' CCA tRF
	ACCCGGGCTTAGACACCA	955	18	3' CCA tRF
	AACCCGGGCTTAGACACCA	199	19	3' CCA tRF
	CGAACCCGGGCTTAGACACCA	316	21	3' CCA tRF
	TCGAACCCGGGCTTAGACACCA	194	22	3' CCA tRF
	GTCTGGGTGGTGTAGTCGGTTATC	433	24	5' tRF		up-regulated	1.03736	6.57064e-05
	TTCGAACCCGGGCTCAGACACC	202	22	other
Nuclear tRNA-ValTAC	CCTGGGCAGCAACACCA	25	17	3' CCA tRF
	TCCTGGGCAGCAACACCA	136	18	3' CCA tRF
	ATCCTGGGCAGCAACACCA	30	19	3' CCA tRF
	CGATCCTGGGCAGCAACACCA	59	21	3' CCA tRF
	TCGATCCTGGGCAGCAACACCA	61	22	3' CCA tRF
	TTCGATCCTGGGCAGCAACACCA	129	23	3' CCA tRF
	GTTCGATCCTGGGCAGCAACACCA	75	24	3' CCA tRF
	AGTTCGATCCTGGGCAGCAACACCA	81	25	3' CCA tRF
	CAGTTCGATCCTGGGCAGCAACACCA	42	26	3' CCA tRF
	TCCTGGGCAGCATCACCA	51	18	3' CCA tRF
	AGTTCGATCCTGGGCAGCATCACCA	38	25	3' CCA tRF
	TCTGACACACTGAAGGTCTCC	27	21	3' CCA tRF
	CTGACACACTGAAGGTCTCC	28	20	other
	CTGACACACTGAAGGTCTCCGG	39	22	other
	GTCTGGTGTAGTCGGTTATC	25	20	other
Chloroplast tRNA-AlaTGC	CGAGTCCGCTTATCTCCACCA	173	21	3' CCA tRF
	TCGAGTCCGCTTATCTCCACCA	165	22	3' CCA tRF
	AGGGCTATAGCTCAGTT	426	17	5' tRF
	GGGGATATAGCTCAGTT	121	17	5' tRF		up-regulated	1.00624	0.0318367
	GGGGATATAGCTCAGTTGG	628	19	5' tRF
	GGGGATATAGCTCAGTTGGTAGA	1714	23	5' tRF		down-regulated	-1.14388	5.25424e-10
	GGGGATATAGCTCAGTTGGTAGAG	396	24	5' tRF		down-regulated	-1.16617	9.54434e-08
	GGGGATGTAGCTCAGATGG	2203	19	5' tRF
	GGGGATGTAGCTCAGATGGT	1801	20	5' tRF
	GGGGATGTAGCTCAGATGGTA	1654	21	5' tRF
	GGGGATGTAGCTCAGATGGTAG	950	22	5' tRF
	GGGGATGTAGCTCAGATGGTAGA	13412	23	5' tRF
	GGGGATGTAGCTCAGATGGTAGAG	2822	24	5' tRF
	GGGGATGTAGCTCAGATGGTAGAGC	277	25	5' tRF
	GGGATATAGCTCAGTTGGTAGAGCTC	116	26	other
Chloroplast tRNA-ArgACG	CGAATCCCTCCTCGCCCACCA	116	21	3' CCA tRF
	GCGCCTGTAGCTCAGTG	252	17	5' tRF
	GCGCCTGTAGCTCAGTGG	61457	18	5' tRF
	GCGCCTGTAGCTCAGTGGA	44029	19	5' tRF
	GCGCCTGTAGCTCAGTGGAT	380	20	5' tRF
	GCGCCTGTAGCTCAGTGGATT	76	21	5' tRF
	GGGCCTGTACCTCAGAGGA	74	19	5' tRF
	GGGCCTGTAGCTCAGAGG	908	18	5' tRF
	GGGCCTGTAGCTCAGAGGA	23516	19	5' tRF
	GGGCCTGTAGCTCAGAGGAT	571	20	5' tRF
	GGGCCTGTATCTCAGAGGA	97	19	5' tRF
	CGCCTGTAGCTCAGTGG	69	17	other
	CGCCTGTAGCTCAGTGGA	142	18	other
	GGTGTCGGGGGTTCGAATCCC	157	21	other
	GTGTCGGGGGTTCGAATCCC	97	20	other
Chloroplast tRNA-ArgTCT	TCCTATTGGACGCACCA	17	17	3' CCA tRF
	ATCCTATTGGACGCACCA	50	18	3' CCA tRF
	AATCCTATTGGACGCACCA	86	19	3' CCA tRF
	AAATCCTATTGGACGCACCA	41	20	3' CCA tRF
	CAAATCCTATTGGACGCACCA	416	21	3' CCA tRF
	TCAAATCCTATTGGACGCACCA	308	22	3' CCA tRF
	TTCAAATCCTATTGGACGCACCA	213	23	3' CCA tRF
	GCGTTCATTGTCTAATGG	154	18	5' tRF		up-regulated	1.26063	0.000357405
	GCGTTCATTGTCTAATGGA	381	19	5' tRF		up-regulated	1.12965	5.07728e-05
	GCGTTCATTGTCTAATGGATA	40	21	5' tRF
	GCGTTCATTGTCTAATGGATAGGAC	35	25	5' tRF
	GCGTTCATTGTCTAATGGATAGGACA	122	26	5' tRF
	GCGTTCATTGTCTAATGGC	16	19	5' tRF
	AGGACAGAGGTCTTCTAAACC	19	21	other
	AGGACAGAGGTCTTCTAAACCT	98	22	other
Chloroplast tRNA-AsnGTT	CGAATCCTACCTGGGGAGCCA	417	21	3' CCA tRF
	TCGAATCCTACCTGGGGAGCCA	214	22	3' CCA tRF
	TTCGAATCCTACCTGGGGAGCCA	170	23	3' CCA tRF
	GTTCGAATCCTACCTGGGGAGCCA	218	24	3' CCA tRF
	TCCTCAGTAGCTCAGTGG	33910	18	5' tRF
	TCCTCAGTAGCTCAGTGGT	1878	19	5' tRF
	TCCTCAGTAGCTCAGTGGTA	175	20	5' tRF
	TCCTCAGTAGCTCAGTGGTAGA	149	22	5' tRF
	TCCTCAGTAGCTCAGTGGTAGAG	104	23	5' tRF
	TCCTCAGTAGCTCAGTGGTAGAGCGG	36	26	5' tRF
	CTCAGTGGTAGAGCGCCC	105	18	other
	CTGGTCGTAGGTTCGAATCCT	94	21	other
	CTGGTCGTAGGTTCGAATCCTACC	75	24	other
	GCGGTCGGCTGTTAACTGAC	75	20	other
	TCGGCTGTTAACTGACT	123	17	other
Chloroplast tRNA-AspGTC	CGAGCCCCGTCAGTCCCGCCA	154	21	3' CCA tRF
	TCGAGCCCCGTCAGTCCCGCCA	98	22	3' CCA tRF
	GGGATTGTAGTTCAATCGGTCAGAGC	163	26	5' tRF
	GGGATTGTAGTTCAATT	267	17	5' tRF
	GGGATTGTAGTTCAATTGG	1820	19	5' tRF
	GGGATTGTAGTTCAATTGGA	108	20	5' tRF
	GGGATTGTAGTTCAATTGGT	113	20	5' tRF
	GGGATTGTAGTTCAATTGGTC	1500	21	5' tRF
	GGGATTGTAGTTCAATTGGTCA	208	22	5' tRF
	GGGATTGTAGTTCAATTGGTCAG	183	23	5' tRF
	GGGATTGTAGTTCAATTGGTCAGA	690	24	5' tRF
	GGGATTGTAGTTCAATTGGTCAGAG	328	25	5' tRF
	GGGATTGTAGTTCAATTGGTCAGAGC	2242	26	5' tRF
	CGGAAGCTGCGGGTTCGAGCCCC	573	23	other
	CGGAAGCTGCGGGTTCGAGCCCCG	76	24	other
Chloroplast tRNA-CysGCA	ATCCGGGTGTCGCCTCCA	223	18	3' CCA tRF
	AATCCGGGTGTCGCCTCCA	667	19	3' CCA tRF
	AAATCCGGGTGTCGCCTCCA	389	20	3' CCA tRF
	CAAATCCGGGTGTCGCCTCCA	1348	21	3' CCA tRF
	TCAAATCCGGGTGTCGCCTCCA	479	22	3' CCA tRF
	TTCAAATCCGGGTGTCGCCTCCA	468	23	3' CCA tRF
	GTTCAAATCCGGGTGTCGCCTCCA	1080	24	3' CCA tRF
	AGTTCAAATCCGGGTGTCGCCTCCA	230	25	3' CCA tRF
	CAGTTCAAATCCGGGTGTCGCCTCCA	269	26	3' CCA tRF
	GGCGGCATGGCCGAGCGGTAAGGC	301	24	5' tRF
	GTCGATATGTCCGAGTGG	229	18	5' tRF
	GTCGATATGTCCGAGTGGT	276	19	5' tRF
	CAAATCCGGGTGTCGCCTC	137	19	other
	TCAAATCCGGGTGTCGCCTC	119	20	other
	TTCAAATCCGGGTGTCGCCTC	75	21	other
Chloroplast tRNA-GlnTTG	ATCCTTCCGTCCCAGCCA	99	18	3' CCA tRF
	AATCCTTCCGTCCCAGCCA	381	19	3' CCA tRF
	GAATCCTTCCGTCCCAGCCA	139	20	3' CCA tRF
	CGAATCCTTCCGTCCCAGCCA	625	21	3' CCA tRF
	TCGAATCCTTCCGTCCCAGCCA	181	22	3' CCA tRF
	TTCGAATCCTTCCGTCCCAGCCA	138	23	3' CCA tRF
	GTTCGAATCCTTCCGTCCCAGCCA	139	24	3' CCA tRF
	ATTCGGAGGTTCGAATCCT	82	19	other
	ATTCGGAGGTTCGAATCCTT	44	20	other
	CGCTATTCGGAGGTTCGAATCCT	219	23	other
	CTATTCGGAGGTTCGAATCCT	62	21	other
	GCTATTCGGAGGTTCGAA	108	18	other
	GCTATTCGGAGGTTCGAATCCT	164	22	other
	GCTATTCGGAGGTTCGAATCCTTCC	89	25	other
	TATTCGGAGGTTCGAATCCT	67	20	other
Chloroplast tRNA-GluTTC	ATTCGACTTCCCCTGGGGGTACCA	294	24	3' CCA tRF
	GCCCCCATCGTCTAGCG	387	17	5' tRF		up-regulated	1.08521	0.000441997
	GCCCCCATCGTCTAGCGG	14799	18	5' tRF
	GCCCCCATCGTCTAGCGGA	1005	19	5' tRF
	GCCCCCATCGTCTAGCGGC	380	19	5' tRF		up-regulated	1.1768	0.000806793
	GCCCCCATCGTCTAGCGGT	3178	19	5' tRF
	GCCCCCATCGTCTAGCGGTTC	1171	21	5' tRF
	GCCCCCATCGTCTAGCGGTTCA	445	22	5' tRF
	GCCCCCATCGTCTAGCGGTTCAG	1049	23	5' tRF
	GCCCCCATCGTCTAGCGGTTCAGG	280	24	5' tRF
	GCCCCCATCGTCTAGCGGTTCAGGAC	4650	26	5' tRF
	CAGGACATCTCTCTTTCAAGGAGG	258	24	other
	CAGGACATCTCTCTTTCAAGGAGGC	420	25	other
	CAGGACATCTCTCTTTCAAGGAGGCA	182	26	other
	TCAGGACATCTCTCTTTCAAGGAGGC	221	26	other
Chloroplast tRNA-GlyGCC	CGATTCCCGCTATCCGCCCCA	134	21	3' CCA tRF
	TCCCGTCGTTCGCCCCA	109	17	3' CCA tRF
	TTCCCGTCGTTCGCCCCA	532	18	3' CCA tRF
	ATTCCCGTCGTTCGCCCCA	2758	19	3' CCA tRF
	CGATTCCCGCTACCCGCTCCA	86	21	3' CCA tRF
	GCGGATATAGTCGAATGG	928	18	5' tRF
	GCGGATATAGTCGAATGGA	154	19	5' tRF
	GCGGATATAGTCGAATGGT	197	19	5' tRF
	GCGGATATAGTCGAATGGTA	745	20	5' tRF
	GCGGATATAGTCGAATGGTAA	228	21	5' tRF
	GCGGATATAGTCGAATGGTAAA	240	22	5' tRF
	GCGGATATAGTCGAATGGTAAAA	153	23	5' tRF
	GCGGATATAGTCGAATGGTAAAAT	238	24	5' tRF
	GCGGATATAGTCGAATGGTAAAATT	1103	25	5' tRF
	GCGGATATAGTCGAATGGTAAAATTT	312	26	5' tRF
Chloroplast tRNA-GlyTCC	ATTCCCGCTATCCGCCCCA	50	19	3' CCA tRF
	GATTCCCGCTATCCGCCCCA	29	20	3' CCA tRF
	CGATTCCCGCTATCCGCCCCA	134	21	3' CCA tRF
	TCGATTCCCGCTATCCGCCCCA	50	22	3' CCA tRF
	TTCGATTCCCGCTATCCGCCCCA	40	23	3' CCA tRF
	ATTCCCGCTACCCGCTCCA	35	19	3' CCA tRF
	CGATTCCCGCTACCCGCTCCA	86	21	3' CCA tRF
	TCGATTCCCGCTACCCGCTCCA	24	22	3' CCA tRF
	GTTCGATTCCCGCTACCCGCTCCA	21	24	3' CCA tRF
	GCGGGTATAGTTTAGTGG	55	18	5' tRF
	GCGGGTATAGTTTAGTGGTA	22	20	5' tRF
	GCGGGTATAGTTTAGTGGTAAAAC	18	24	5' tRF
	GCGGGTATAGTTTAGTGGTAAAACC	20	25	5' tRF
	GCGGGTATAGTTTAGTGGTAAAACCC	15	26	5' tRF
	GTTCGATTCCCGCTATCCGCCCCA	16	24	5' tRF
Chloroplast tRNA-HisGTG	ATCCCCGTCGTTCGCCCCA	190	19	3' CCA tRF
	CAATCCCCGTCGTTCGCCCCA	188	21	3' CCA tRF
	TTCCCGTCGTTCGCCCCA	532	18	3' CCA tRF
	ATTCCCGTCGTTCGCCCCA	2758	19	3' CCA tRF
	AATTCCCGTCGTTCGCCCCA	2011	20	3' CCA tRF
	CAATTCCCGTCGTTCGCCCCA	2822	21	3' CCA tRF
	TCAATTCCCGTCGTTCGCCCCA	1104	22	3' CCA tRF
	TTCAATTCCCGTCGTTCGCCCCA	1046	23	3' CCA tRF
	GTTCAATTCCCGTCGTTCGCCCCA	301	24	3' CCA tRF
	GGCGGATGTAGCCAAGTGGA	5311	20	5' tRF
	GGCGGATGTAGCCAAGTGGATCA	202	23	5' tRF
	GGCGGATGTAGCCAAGTGGATCAAGG	251	26	5' tRF		down-regulated	-1.17897	0.000340259
	GCGGATGTAGCCAAGTGGA	2835	19	other
	GTTCAATTCCCGTCGTTCG	247	19	other
	TTCAATTCCCGTCGTTCG	307	18	other
Chloroplast tRNA-IleCAT	TCCTATTGGACGCACCA	17	17	3' CCA tRF
	TTCCTACTGGATGCACCA	188	18	3' CCA tRF
	ATTCCTACTGGATGCACCA	242	19	3' CCA tRF
	AATTCCTACTGGATGCACCA	192	20	3' CCA tRF
	CAATTCCTACTGGATGCACCA	1152	21	3' CCA tRF
	TCAATTCCTACTGGATGCACCA	450	22	3' CCA tRF
	TTCAATTCCTACTGGATGCACCA	135	23	3' CCA tRF
	GTTCAATTCCTACTGGATGCACCA	27	24	3' CCA tRF
	AGGTTCAATTCCTACTGGATGCACCA	88	26	3' CCA tRF
	CAATTCCTACTGGATGCACC	15	20	other
	TAATTGGCGAATTCGTAGGTTC	13	22	other
	TCAATTCCTACTGGATGCACC	25	21	other
	TGGCGAATTCGTAGGTTCAATTC	18	23	other
	TTGGCGAATTCGTAGGTTC	25	19	other
	TTGGCGAATTCGTAGGTTCAATTC	14	24	other
Chloroplast tRNA-IleGAT	AGTCCAGGATGGCCCACCA	65	19	3' CCA tRF
	AAGTCCAGGATGGCCCACCA	52	20	3' CCA tRF
	CAAGTCCAGGATGGCCCACCA	546	21	3' CCA tRF
	TCAAGTCCAGGATGGCCCACCA	91	22	3' CCA tRF
	TTCAAGTCCAGGATGGCCCACCA	28	23	3' CCA tRF
	GTTCAAGTCCAGGATGGCCCACCA	100	24	3' CCA tRF
	CAGTGGTAGAGCGCCCC	18	17	other
	CTCAGTGGTAGAGCGCCC	105	18	other
	CTCAGTGGTAGAGCGCCCC	23	19	other
	CTCAGTGGTAGAGCGCGCC	43	19	other
	CTCAGTGGTAGAGCGCGCCC	43	20	other
	CTCAGTGGTAGAGCGCGCCCC	27	21	other
	CTCAGTGGTAGAGCTCGCCC	22	20	other
	GTTCAAGTCCAGGATGGC	58	18	other
	TTCAAGTCCAGGATGGC	28	17	other
Chloroplast tRNA-LeuCAA	GAGTCCTCTTCAAGGCACCA	21	20	3' CCA tRF
	CGAGTCCTCTTCAAGGCACCA	821	21	3' CCA tRF
	TCGAGTCCTCTTCAAGGCACCA	759	22	3' CCA tRF
	TTCGAGTCCTCTTCAAGGCACCA	572	23	3' CCA tRF
	GTTCGAGTCCTCTTCAAGGCACCA	898	24	3' CCA tRF
	GGTTCGAGTCCTCTTCAAGGCACCA	82	25	3' CCA tRF
	AGGTTCGAGTCCTCTTCAAGGCACCA	4767	26	3' CCA tRF
	GCCTTGGTGGTGAAATGGTAGAC	329	23	5' tRF
	GCCTTGGTGGTGAAATGGTAGACA	19	24	5' tRF
	GCCTTGGTGGTGAAATGGTAGACAC	26	25	5' tRF
	GCCTTGGTGGTGAAATGGTAGACACG	177	26	5' tRF
	AGGTTCGAGTCCTCTTCAAGGCACC	18	25	other
	GGTAGACACGCGAGACTCAAAATCTC	22	26	other
	TCGAGTCCTCTTCAAGGCACC	21	21	other
	TCGTGCTAAAGAGCGTGGAG	42	20	other
Chloroplast tRNA-LeuTAA	CAAGTCCCTCTATCCCCACCA	158	21	3' CCA tRF
	AAAATCCGTCGACTTTAGAA	77	20	other
	AAATCCGTCGACTTTAGA	271	18	other		up-regulated	1.90434	5.49921e-08
	AAATCCGTCGACTTTAGAA	53	19	other
	AATCCGTCGACTTTAGA	218	17	other		up-regulated	1.04107	0.0285352
	AATCCGTCGACTTTAGAA	121	18	other
	AATCCGTCGACTTTAGAAA	56	19	other
	ACTTAAAATCCGTCGACTTTAGA	64	23	other
	ATCCGTCGACTTTAGAAATC	71	20	other
	ATCCGTCGACTTTAGAAATCGT	73	22	other
	ATCCGTCGACTTTAGAAATCGTGA	56	24	other
	TCCGTCGACTTTAGAAATCGT	57	21	other
	TTAAAATCCGTCGACTTTAGA	64	21	other
	TTAAAATCCGTCGACTTTAGAA	53	22	other
	TTGGTAGACGCTACGGACTTA	80	21	other
Chloroplast tRNA-LeuTAG	AGTCCGAGTGGCGGCACCA	49	19	3' CCA tRF
	GAGTCCGAGTGGCGGCACCA	52	20	3' CCA tRF
	CGAGTCCGAGTGGCGGCACCA	842	21	3' CCA tRF
	TCGAGTCCGAGTGGCGGCACCA	482	22	3' CCA tRF
	TTCGAGTCCGAGTGGCGGCACCA	250	23	3' CCA tRF
	GTTCGAGTCCGAGTGGCGGCACCA	481	24	3' CCA tRF
	CGGTTCGAGTCCGAGTGGCGGCACCA	266	26	3' CCA tRF
	GCCGCTATGGTGAAATCGGA	292	20	5' tRF
	GCCGCTATGGTGAAATCGGTA	1532	21	5' tRF
	GCCGCTATGGTGAAATCGGTAG	183	22	5' tRF
	GCCGCTATGGTGAAATCGGTAGA	398	23	5' tRF
	GCCGCTATGGTGAAATCGGTAGAC	156	24	5' tRF
	GCCGCTATGGTGAAATCGGTAGACA	230	25	5' tRF
	GCCGCTATGGTGAAATCGGTAGACAC	265	26	5' tRF
	GTTCGAGTCCGTATAGC	101	17	other		up-regulated	1.19054	0.00983587
Chloroplast tRNA-LysTTT	AGTCCCGGGCAACCCACCA	31	19	3' CCA tRF
	GAGTCCCGGGCAACCCACCA	52	20	3' CCA tRF
	CGAGTCCCGGGCAACCCACCA	574	21	3' CCA tRF
	TCGAGTCCCGGGCAACCCACCA	323	22	3' CCA tRF
	TTCGAGTCCCGGGCAACCCACCA	172	23	3' CCA tRF
	GTTCGAGTCCCGGGCAACCCACCA	65	24	3' CCA tRF
	GGTTCGAGTCCCGGGCAACCCACCA	17	25	3' CCA tRF
	GGGTTGCTAACTCAACGG	15	18	5' tRF
	ACGGTAGAGTACTCGGCTTTTAACC	26	25	other
	AGTACTCGGCTTTTAACC	17	18	other
	CGGTAGAGTACTCGGCTTTTAACC	24	24	other
	GAGTACTCGGCTTTTAAC	15	18	other
	GGTAGAGTACTCGGCTTTTAAC	18	22	other
	TAGAGTACTCGGCTTTTAACC	26	21	other
	TCGGCTGTTAACTGACT	123	17	other
Chloroplast tRNA-Met eCAT	ATCCAATAGTAGGTACCA	145	18	3' CCA tRF
	AATCCAATAGTAGGTACCA	114	19	3' CCA tRF
	AAATCCAATAGTAGGTACCA	91	20	3' CCA tRF
	CAAATCCAATAGTAGGTACCA	299	21	3' CCA tRF
	TCAAATCCAATAGTAGGTACCA	108	22	3' CCA tRF
	TTCAAATCCAATAGTAGGTACCA	85	23	3' CCA tRF
	GTTCAAATCCAATAGTAGGTACCA	195	24	3' CCA tRF
	GGTTCAAATCCAATAGTAGGTACCA	91	25	3' CCA tRF
	TGGTTCAAATCCAATAGTAGGTACCA	47	26	3' CCA tRF
	ACCTACTTAACTCAGTGG	341	18	5' tRF		up-regulated	1.17763	0.00393879
	ACCTACTTGACTCAGCGG	29	18	5' tRF
	CAAATCCAATAGTAGGTACC	21	20	other
	GAGTATTGCTTTCATACGGC	21	20	other
	GAGTATTGCTTTCATACGGCG	39	21	other		up-regulated	1.03544	0.0275398
	TCCAATAGTAGGTACCA	20	17	other
Chloroplast tRNA-Met iCAT	AATCCCGTCTCCGCAACCA	149	19	3' CCA tRF
	CAAATCCCGTCTCCGCAACCA	912	21	3' CCA tRF
	TCAAATCCCGTCTCCGCAACCA	529	22	3' CCA tRF
	TTCAAATCCCGTCTCCGCAACCA	164	23	3' CCA tRF
	GTTCAAATCCCGTCTCCGCAACCA	174	24	3' CCA tRF
	CGCGGGGTAGAGCAGCG	2402	17	5' tRF		up-regulated	1.14342	0.0101358
	CGCGGGGTAGAGCAGCGT	447	18	5' tRF
	CGCGGGGTAGAGCAGCGTGG	6571	20	5' tRF
	CGCGGGGTAGAGCAGCGTGGA	189	21	5' tRF
	CGCGGGGTAGAGCAGCGTGGT	172	21	5' tRF
	CGCGGGGTAGAGCAGCGTGGTA	288	22	5' tRF
	CGCGGGGTAGAGCAGCGTGGTAGC	879	24	5' tRF
	CGCGGGGTAGAGCAGCGTGGTAGCT	635	25	5' tRF
	CGCGGGGTAGAGCAGCGTGGTAGCTC	916	26	5' tRF
	CGCGGGGTAGAGCAGTT	319	17	5' tRF
Chloroplast tRNA-PheGAA	ATCTGGTTCCTGGCACCA	922	18	3' CCA tRF
	AATCTGGTTCCTGGCACCA	1452	19	3' CCA tRF
	AAATCTGGTTCCTGGCACCA	690	20	3' CCA tRF
	CAAATCTGGTTCCTGGCACCA	8103	21	3' CCA tRF
	TCAAATCTGGTTCCTGGCACCA	2529	22	3' CCA tRF
	TTCAAATCTGGTTCCTGGCACCA	918	23	3' CCA tRF
	GTTCAAATCTGGTTCCTGGCACCA	2524	24	3' CCA tRF
	AGTTCAAATCTGGTTCCTGGCACCA	4378	25	3' CCA tRF
	CAGTTCAAATCTGGTTCCTGGCACCA	3815	26	3' CCA tRF
	GCGGGGATAGCTCAGTTGGGAGA	466	23	5' tRF
	GCGGGGATAGCTCAGTTGGGAGAG	640	24	5' tRF
	GTCGGGATAGCTCAGCTGGTAGA	1003	23	5' tRF
	GTCGGGATAGCTCAGCTGGTAGAG	585	24	5' tRF
	GTCGGGATAGCTCAGCTGGTAGAGC	609	25	5' tRF
	GTCGGGATAGCTCAGCTGGTAGAGCA	1196	26	5' tRF
Chloroplast tRNA-ProTGG	AATCCTGTCATCCCTACCA	44	19	3' CCA tRF
	CAAATCCTGTCATCCCTACCA	191	21	3' CCA tRF
	TCAAATCCTGTCATCCCTACCA	57	22	3' CCA tRF
	GTTCAAATCCTGTCATCCCTACCA	59	24	3' CCA tRF
	AGGGATGTAGCGCAGTT	1497	17	5' tRF		up-regulated	1.07247	0.0223372
	AGGGATGTAGCGCAGTTT	249	18	5' tRF
	AGGGATGTAGCGCAGTTTG	47	19	5' tRF
	AGGGATGTAGCGCAGTTTGG	5892	20	5' tRF
	AGGGATGTAGCGCAGTTTGGA	185	21	5' tRF
	AGGGATGTAGCGCAGTTTGGT	89	21	5' tRF
	AGGGATGTAGCGCAGTTTGGTA	521	22	5' tRF
	AGGGATGTAGCGCAGTTTGGTAG	362	23	5' tRF
	AGGGATGTAGCGCAGTTTGGTAGC	3131	24	5' tRF
	AGGGATGTAGCGCAGTTTGGTAGCG	1379	25	5' tRF
	AGGGATGTAGCGCAGTTTGGTAGCGC	258	26	5' tRF
Chloroplast tRNA-SerGCT	AATCCCTCTCTTTCCGCCA	64	19	3' CCA tRF
	CGAATCCCTCTCTTTCCGCCA	212	21	3' CCA tRF
	TCGAATCCCTCTCTTTCCGCCA	233	22	3' CCA tRF
	TTCGAATCCCTCTCTTTCCGCCA	202	23	3' CCA tRF
	GTTCGAATCCCTCTCTTTCCGCCA	139	24	3' CCA tRF
	CGAATCCCTCTCTCTCCTCCA	58	21	3' CCA tRF
	GGAGAGATGGCTGAGTG	126	17	5' tRF
	GGAGAGATGGCTGAGTGGA	113	19	5' tRF
	GGAGAGATGGCTGAGTGGAC	1238	20	5' tRF
	GGAGAGATGGCTGAGTGGACT	4160	21	5' tRF
	GGAGAGATGGCTGAGTGGACTA	1801	22	5' tRF		up-regulated	1.06225	0.00971574
	GGAGAGATGGCTGAGTGGACTAA	72	23	5' tRF
	GGAGAGATGGCTGAGTGGACTAAA	64	24	5' tRF
	GGAGAGATGGCTGAGTGGACTAAAG	151	25	5' tRF
	GGAGAGATGGCTGAGTGGACTAAAGC	62	26	5' tRF
Chloroplast tRNA-SerGGA	AATCCCTCTCTTTCCGCCA	64	19	3' CCA tRF
	GAATCCCTCTCTTTCCGCCA	25	20	3' CCA tRF
	CGAATCCCTCTCTTTCCGCCA	212	21	3' CCA tRF
	TCGAATCCCTCTCTTTCCGCCA	233	22	3' CCA tRF
	TTCGAATCCCTCTCTTTCCGCCA	202	23	3' CCA tRF
	GTTCGAATCCCTCTCTTTCCGCCA	139	24	3' CCA tRF
	CGAATCCCTCTCTCTCCTCCA	58	21	3' CCA tRF
	TCGAATCCCTCTCTCTCCTCCA	30	22	3' CCA tRF
	TTCGAATCCCTCTCTCTCCTCCA	34	23	3' CCA tRF
	GGAGAGATGGCCGAGTGGTTG	87	21	5' tRF
	GGAGAGATGGCTGAGTG	126	17	5' tRF
	GGAGAGATGGCTGAGTGGA	113	19	5' tRF
	ATGTAGACTTTTGTTTACCGAGGGT	20	25	other
	CTATGTAGACTTTTGTTTACCGAGG	52	25	other
	GGAGAGATGGCTGAGTGG	28	18	other
Chloroplast tRNA-SerTGA	ATCCCTCTCTTTCCGCCA	19	18	3' CCA tRF
	AATCCCTCTCTTTCCGCCA	64	19	3' CCA tRF
	GAATCCCTCTCTTTCCGCCA	25	20	3' CCA tRF
	CGAATCCCTCTCTTTCCGCCA	212	21	3' CCA tRF
	TCGAATCCCTCTCTTTCCGCCA	233	22	3' CCA tRF
	TTCGAATCCCTCTCTTTCCGCCA	202	23	3' CCA tRF
	GTTCGAATCCCTCTCTTTCCGCCA	139	24	3' CCA tRF
	CGAATCCCTCTCTCTCCTCCA	58	21	3' CCA tRF
	TCGAATCCCTCTCTCTCCTCCA	30	22	3' CCA tRF
	TTCGAATCCCTCTCTCTCCTCCA	34	23	3' CCA tRF
	GGAGAGATGGCCGAGTGGTTG	87	21	5' tRF
	GGAGAGATGGCTGAGTG	126	17	5' tRF
	GGAGAGATGGCTGAGTGG	28	18	5' tRF
	GGAGAGATGGCTGAGTGGA	113	19	5' tRF
	GGAGAGATGGCTGAGTGGAC	1238	20	5' tRF
Chloroplast tRNA-ThrGGT	ATCCGATAAGGGGCTCCA	166	18	3' CCA tRF
	AATCCGATAAGGGGCTCCA	161	19	3' CCA tRF
	AAATCCGATAAGGGGCTCCA	47	20	3' CCA tRF
	CAAATCCGATAAGGGGCTCCA	213	21	3' CCA tRF
	TCAAATCCGATAAGGGGCTCCA	163	22	3' CCA tRF
	TTCAAATCCGATAAGGGGCTCCA	171	23	3' CCA tRF
	GTTCAAATCCGATAAGGGGCTCCA	352	24	3' CCA tRF
	GGTTCAAATCCGATAAGGGGCTCCA	157	25	3' CCA tRF
	CGGTTCAAATCCGATAAGGGGCTCCA	65	26	3' CCA tRF
	GCCCTTTTAACTCAGTGG	171	18	5' tRF
	GCGCCTGTAACTCAGTGG	701	18	5' tRF
	CATCGGTTCAAATCCGATAAGGGGC	40	25	other
	CATCGGTTCAAATCCGATAAGGGGCT	163	26	other
	GGTTCAAATCCGATAAGGGGCT	129	22	other
	GTTCAAATCCGATAAGGGGCT	65	21	other
Chloroplast tRNA-ThrTGT	TTCCGATAGCCGGCTCCA	110	18	3' CCA tRF
	ATTCCGATAGCCGGCTCCA	275	19	3' CCA tRF
	GATTCCGATAGCCGGCTCCA	175	20	3' CCA tRF
	CGATTCCGATAGCCGGCTCCA	263	21	3' CCA tRF
	TCGATTCCGATAGCCGGCTCCA	116	22	3' CCA tRF
	TTCGATTCCGATAGCCGGCTCCA	115	23	3' CCA tRF
	GTTCGATTCCGATAGCCGGCTCCA	255	24	3' CCA tRF
	GGTTCGATTCCGATAGCCGGCTCCA	1030	25	3' CCA tRF
	CATCGGTTCGATTCCGATAGCCGGCT	55	26	other
	GGTTCGATTCCGATAGCCGGCT	51	22	other
	GGTTCGATTCCGATAGCCGGCTCC	30	24	other
	GTTCGATTCCGATAGCCGGCT	82	21	other
	GTTCGATTCCGATAGCCGGCTC	41	22	other
	TTCGATTCCGATAGCCGGCT	30	20	other
	TTCGATTCCGATAGCCGGCTC	33	21	other
Chloroplast tRNA-TrpCCA	ATCCTACAGGGCGTGCCA	26	18	3' CCA tRF
	AATCCTACAGGGCGTGCCA	47	19	3' CCA tRF
	AAATCCTACAGGGCGTGCCA	38	20	3' CCA tRF
	CAAATCCTACAGGGCGTGCCA	100	21	3' CCA tRF
	TCAAATCCTACAGGGCGTGCCA	28	22	3' CCA tRF
	GCGCTCTTAGTTCAGTCCGGTAGAAC	69	26	5' tRF
	GCGCTCTTAGTTCAGTTCGG	129	20	5' tRF
	GCGCTCTTAGTTCAGTTCGGA	207	21	5' tRF
	GCGCTCTTAGTTCAGTTCGGAG	38	22	5' tRF
	GCGCTCTTAGTTCAGTTCGGTA	162	22	5' tRF
	GCGCTCTTAGTTCAGTTCGGTAG	86	23	5' tRF
	GCGCTCTTAGTTCAGTTCGGTAGA	168	24	5' tRF
	GCGCTCTTAGTTCAGTTCGGTAGAA	41	25	5' tRF
	GCGCTCTTAGTTCAGTTCGGTAGAAC	29	26	5' tRF
	GTTCAAATCCTACAGGGC	37	18	other
Chloroplast tRNA-TyrGTA	AATCCAGCTCGGCCCACCA	236	19	3' CCA tRF
	AAATCCAGCTCGGCCCACCA	174	20	3' CCA tRF
	CAAATCCAGCTCGGCCCACCA	867	21	3' CCA tRF
	TCAAATCCAGCTCGGCCCACCA	473	22	3' CCA tRF
	TTCAAATCCAGCTCGGCCCACCA	323	23	3' CCA tRF
	GTTCAAATCCAGCTCGGCCCACCA	583	24	3' CCA tRF
	GGGTCGATGCCCGAGCGGTTAATG	589	24	5' tRF
	ACGCTGGTTCAAATCCAGCTCGGCC	125	25	other
	ACGGACTGTAAATTCGT	327	17	other		down-regulated	-2.61992	2.07427e-22
	ACGGACTGTAAATTCGTTGGC	3260	21	other		down-regulated	-2.09551	2.56753e-12
	ACGGACTGTAAATTCGTTGGCA	3227	22	other		down-regulated	-2.30761	4.51009e-13
	ACGGACTGTAAATTCGTTGGCAA	215	23	other		down-regulated	-1.87855	4.14425e-08
	ACGGACTGTAAATTCGTTGGCAAT	154	24	other		down-regulated	-1.65843	2.61731e-06
	ACGGACTGTAAATTCGTTGGCAATA	487	25	other		down-regulated	-1.81472	8.24011e-17
	GTTCAAATCCAGCTCGGC	496	18	other
Chloroplast tRNA-ValGAC	CGAGCCTGATTATCCCTACCA	109	21	3' CCA tRF
	TCGAGCCTGATTATCCCTACCA	139	22	3' CCA tRF
	TTCGAGCCTGATTATCCCTACCA	166	23	3' CCA tRF
	GTTCGAGCCTGATTATCCCTACCA	168	24	3' CCA tRF
	AGTTCGAGCCTGATTATCCCTACCA	137	25	3' CCA tRF
	CAGTTCGAGCCTGATTATCCCTACCA	131	26	3' CCA tRF
	AGGGATATAACTCAGCGG	96	18	5' tRF
	AGGGATATAACTCAGCGGTA	18	20	5' tRF
	AGGGATATAACTCAGCGGTAG	40	21	5' tRF
	AGGGATATAACTCAGCGGTAGA	475	22	5' tRF
	AGGGATATAACTCAGCGGTAGAG	290	23	5' tRF
	AGGGATATAACTCAGCGGTAGAGT	99	24	5' tRF
	AGGGATATAACTCAGCGGTAGAGTG	97	25	5' tRF
	AGGGATATAACTCAGCGGTAGAGTGT	42	26	5' tRF
	CAGTTCGAGCCTGATTATCCCTACC	30	25	other
Chloroplast tRNA-ValTAC	CGAGTCCGTATAGCCCTACCA	1508	21	3' CCA tRF
	TCGAGTCCGTATAGCCCTACCA	1840	22	3' CCA tRF
	TTCGAGTCCGTATAGCCCTACCA	2150	23	3' CCA tRF
	GTTCGAGTCCGTATAGCCCTACCA	1155	24	3' CCA tRF
	AGGGCTATAGCTCAGTT	426	17	5' tRF
	AGGGCTATAGCTCAGTTAGG	12325	20	5' tRF
	AGGGCTATAGCTCAGTTAGGTAGA	714	24	5' tRF
	AGGGCTATAGCTCAGTTAGGTAGAG	877	25	5' tRF
	AGGGCTATAGCTCAGTTAGGTAGAGC	4884	26	5' tRF
	GGGGATATAGCTCAGTTGG	628	19	5' tRF
	GGGGATATAGCTCAGTTGGTAGA	1714	23	5' tRF		down-regulated	-1.14388	5.25424e-10
	GGGGATATAGCTCAGTTGGTAGAG	396	24	5' tRF		down-regulated	-1.16617	9.54434e-08
	GTTCGAGTCCGTATAGCC	479	18	other
	TCGAGTCCGTATAGCCCTACC	441	21	other
	TTCGAGTCCGTATAGCCCTACC	449	22	other
Mitochondrial tRNA-ArgTCT	TCCTATTGGACGCACCA	17	17	3' CCA tRF
	ATCCTATTGGACGCACCA	50	18	3' CCA tRF
	AATCCTATTGGACGCACCA	86	19	3' CCA tRF
	AAATCCTATTGGACGCACCA	41	20	3' CCA tRF
	CAAATCCTATTGGACGCACCA	416	21	3' CCA tRF
	TCAAATCCTATTGGACGCACCA	308	22	3' CCA tRF
	TTCAAATCCTATTGGACGCACCA	213	23	3' CCA tRF
	GCGTTCATTGTCTAATGG	154	18	5' tRF		up-regulated	1.26063	0.000357405
	GCGTTCATTGTCTAATGGA	381	19	5' tRF		up-regulated	1.12965	5.07728e-05
	GCGTTCATTGTCTAATGGATA	40	21	5' tRF
	GCGTTCATTGTCTAATGGATAGGAC	35	25	5' tRF
	GCGTTCATTGTCTAATGGATAGGACA	122	26	5' tRF
	GCGTTCATTGTCTAATGGC	16	19	5' tRF
	AGGACAGAGGTCTTCTAAACC	19	21	other
	AGGACAGAGGTCTTCTAAACCT	98	22	other
Mitochondrial tRNA-AsnGTT	CGAATCCTACCTGGGGAGCCA	417	21	3' CCA tRF
	TCGAATCCTACCTGGGGAGCCA	214	22	3' CCA tRF
	TTCGAATCCTACCTGGGGAGCCA	170	23	3' CCA tRF
	GTTCGAATCCTACCTGGGGAGCCA	218	24	3' CCA tRF
	TCCTCAGTAGCTCAGTGG	33910	18	5' tRF
	TCCTCAGTAGCTCAGTGGT	1878	19	5' tRF
	TCCTCAGTAGCTCAGTGGTA	175	20	5' tRF
	TCCTCAGTAGCTCAGTGGTAGA	149	22	5' tRF
	TCCTCAGTAGCTCAGTGGTAGAG	104	23	5' tRF
	TCCTCAGTAGCTCAGTGGTAGAGCGG	36	26	5' tRF
	CTCAGTGGTAGAGCGCCC	105	18	other
	CTGGTCGTAGGTTCGAATCCT	94	21	other
	CTGGTCGTAGGTTCGAATCCTACC	75	24	other
	GCGGTCGGCTGTTAACTGAC	75	20	other
	TCGGCTGTTAACTGACT	123	17	other
Mitochondrial tRNA-AspGTC	CGAGCCCCGTCAGTCCCGCCA	154	21	3' CCA tRF
	GGGATTGTAGTTCAATCGGTCAGAGC	163	26	5' tRF
	GGGATTGTAGTTCAATT	267	17	5' tRF
	GGGATTGTAGTTCAATTGG	1820	19	5' tRF
	GGGATTGTAGTTCAATTGGA	108	20	5' tRF
	GGGATTGTAGTTCAATTGGT	113	20	5' tRF
	GGGATTGTAGTTCAATTGGTC	1500	21	5' tRF
	GGGATTGTAGTTCAATTGGTCA	208	22	5' tRF
	GGGATTGTAGTTCAATTGGTCAG	183	23	5' tRF
	GGGATTGTAGTTCAATTGGTCAGA	690	24	5' tRF
	GGGATTGTAGTTCAATTGGTCAGAG	328	25	5' tRF
	GGGATTGTAGTTCAATTGGTCAGAGC	2242	26	5' tRF
	GGGGATATAGCTCAGTT	121	17	5' tRF		up-regulated	1.00624	0.0318367
	GGGGATATAGCTCAGTTGG	628	19	5' tRF
	CGGAAGCTGCGGGTTCGAGCCCC	573	23	other
Mitochondrial tRNA-CysGCA	ATCCGGGTGTCGCCTCCA	223	18	3' CCA tRF
	AATCCGGGTGTCGCCTCCA	667	19	3' CCA tRF
	AAATCCGGGTGTCGCCTCCA	389	20	3' CCA tRF
	CAAATCCGGGTGTCGCCTCCA	1348	21	3' CCA tRF
	TCAAATCCGGGTGTCGCCTCCA	479	22	3' CCA tRF
	TTCAAATCCGGGTGTCGCCTCCA	468	23	3' CCA tRF
	GTTCAAATCCGGGTGTCGCCTCCA	1080	24	3' CCA tRF
	AGTTCAAATCCGGGTGTCGCCTCCA	230	25	3' CCA tRF
	CAGTTCAAATCCGGGTGTCGCCTCCA	269	26	3' CCA tRF
	CGACCCCGTCCTTGGCCTCCA	150	21	3' CCA tRF
	GTTCGACCCCGTCCTTGGCCTCCA	123	24	3' CCA tRF
	GGCGGCATGGCCGAGCGGTAAGGC	301	24	5' tRF
	GGCTAGGTAACATAATGGAAATG	150	23	5' tRF
	CAAATCCGGGTGTCGCCTC	137	19	other
	TCAAATCCGGGTGTCGCCTC	119	20	other
Mitochondrial tRNA-GlnTTG	AATCCTTTTACTCCAGCCA	5	19	3' CCA tRF
	CGAATCCTTTTACTCCAGCCA	43	21	3' CCA tRF
	TCGAATCCTTTTACTCCAGCCA	47	22	3' CCA tRF
	TTCGAATCCTTTTACTCCAGCCA	73	23	3' CCA tRF
	GTTCGAATCCTTTTACTCCAGCCA	36	24	3' CCA tRF
	AGGTTCGAATCCTTTTACTCCAGCCA	2	26	3' CCA tRF
	TTTCGAATCCTTTTACTCCAGCCA	2	24	3' CCA tRF
	ACCGGCATGCAAAGGTTCGAATCCT	12	25	other
	CCGGCATGCAAAGGTTCGAATCC	2	23	other
	CCGGCATGCAAAGGTTCGAATCCT	16	24	other
	GTTTTTGGTACCGGCATG	4	18	other
	TACCGGCATGCAAAGGTTCGAATCCT	2	26	other
	TCGAATCCTTTTACTCCAGCC	2	21	other
	TTCGAATCCTTTTACTCCAGCC	2	22	other
	TTTTTGGTACCGGCATG	4	17	other
Mitochondrial tRNA-GluTTC	GTCCCTTTCGTCCAGTGG	9	18	5' tRF
	GTCCCTTTCGTCCAGTGGTC	34	20	5' tRF
	GTCCCTTTCGTCCAGTGGTCAG	13	22	5' tRF
	GTCCCTTTCGTCCAGTGGTCAGG	6	23	5' tRF
	GTCCCTTTCGTCCAGTGGTCAGGA	6	24	5' tRF
	GTCCCTTTCGTCCAGTGGTCAGGAC	69	25	5' tRF
	GTCCCTTTCGTCCAGTGGTCAGGACA	37	26	5' tRF
	AGAAGACGCGGGTTCGATTCCC	7	22	other
	CAGGACATCGTCTTTTCATGTCGA	5	24	other
	CCAGCGGTTAGGATATC	3	17	other
	CGTCCAGCGGTTAGGATA	29	18	other
	TCCAGCGGTTAGGATATC	7	18	other
	TCGTCCAGCGGTTAGGATA	35	19	other
	TGTCGTCCAGCGGTTAGGA	3	19	other
	TTTCATGTCGAAGACACGG	4	19	other
Mitochondrial tRNA-GlyGCC	AGTCCCTCCTTCCGCTCCA	4	19	3' CCA tRF
	CAAGTCCCTCCTTCCGCTCCA	6	21	3' CCA tRF
	TCAAGTCCCTCCTTCCGCTCCA	6	22	3' CCA tRF
	CTTAATGGTAGAGCATAGCCTTGCC	4	25	3' CCA tRF
	GCGGAAATAGCTTAATGG	10	18	5' tRF
	GCGGAAATAGCTTAATGGTAG	3	21	5' tRF
	GCGGAAATAGCTTAATGGTAGA	16	22	5' tRF
	GCGGAAATAGCTTAATGGTAGAG	18	23	5' tRF
	GCGGAAATAGCTTAATGGTAGAGC	118	24	5' tRF
	GCGGAAATAGCTTAATGGTAGAGCA	210	25	5' tRF
	GCGGAAATAGCTTAATGGTAGAGCAT	6	26	5' tRF
	CTTAATGGTAGAGCATAGCC	6	20	other
	CTTAATGGTAGAGCATAGCCT	24	21	other
	TAATGGTAGAGCATAGCCT	5	19	other
	TAGCTCAGTGGTAGAGCA	6	18	other
Mitochondrial tRNA-HisGTG	ATCCCCGTCGTTCGCCCCA	190	19	3' CCA tRF
	CAATCCCCGTCGTTCGCCCCA	188	21	3' CCA tRF
	TTCCCGTCGTTCGCCCCA	532	18	3' CCA tRF
	ATTCCCGTCGTTCGCCCCA	2758	19	3' CCA tRF
	AATTCCCGTCGTTCGCCCCA	2011	20	3' CCA tRF
	CAATTCCCGTCGTTCGCCCCA	2822	21	3' CCA tRF
	TCAATTCCCGTCGTTCGCCCCA	1104	22	3' CCA tRF
	TTCAATTCCCGTCGTTCGCCCCA	1046	23	3' CCA tRF
	GTTCAATTCCCGTCGTTCGCCCCA	301	24	3' CCA tRF
	GGCGGATGTAGCCAAGTGGA	5311	20	5' tRF
	GGCGGATGTAGCCAAGTGGATCA	202	23	5' tRF
	GGCGGATGTAGCCAAGTGGATCAAGG	251	26	5' tRF		down-regulated	-1.17897	0.000340259
	GCGGATGTAGCCAAGTGGA	2835	19	other
	GTTCAATTCCCGTCGTTCG	247	19	other
	TTCAATTCCCGTCGTTCG	307	18	other
Mitochondrial tRNA-IleCAT	AACGGTTATATTGTAGGTTCGAGCC	2	25	other
	ACGGTTATATTGTAGGTTC	2	19	other
	ACGGTTATATTGTAGGTTCG	2	20	other
	ATATTGTAGGTTCGAGCC	2	18	other
	ATATTGTAGGTTCGAGCCCTA	5	21	other
	ATTGTAGGTTCGAGCCCT	3	18	other
	ATTGTAGGTTCGAGCCCTA	2	19	other
	GTTATATTGTAGGTTCGAGC	2	20	other
	TATATTGTAGGTTCGAGC	3	18	other
	TATATTGTAGGTTCGAGCCCTA	2	22	other
	TATTGTAGGTTCGAGCCCT	2	19	other
	TATTGTAGGTTCGAGCCCTA	7	20	other
	TTATATTGTAGGTTCGAGC	3	19	other
	TTATATTGTAGGTTCGAGCC	2	20	other
	TTGTAGGTTCGAGCCCT	2	17	other
Mitochondrial tRNA-LysTTT	CAAGTCCTGCTATACCCACCA	25	21	3' CCA tRF
	GGGGATATAGCTCAGTT	121	17	5' tRF		up-regulated	1.00624	0.0318367
	GGGGATATAGCTCAGTTGG	628	19	5' tRF
	GGGGATATAGCTCAGTTGGT	8	20	5' tRF
	GGGGATATAGCTCAGTTGGTA	38	21	5' tRF
	GGGGATATAGCTCAGTTGGTAG	88	22	5' tRF
	GGGGATATAGCTCAGTTGGTAGA	1714	23	5' tRF		down-regulated	-1.14388	5.25424e-10
	GGGGATATAGCTCAGTTGGTAGAG	396	24	5' tRF		down-regulated	-1.16617	9.54434e-08
	GGGGATATAGCTCAGTTGGTAGAGC	9	25	5' tRF
	AATGGTCGCAGGTTCAAGTCCTG	8	23	other
	CGTCTAGCTCAGTTGGTAG	9	19	other
	GGGATATAGCTCAGTTGGTAGAG	7	23	other
	TGGTAGAGCATTTGACT	152	17	other
	TGTAGCTCAGATGGTAGA	10	18	other
	TGTAGCTCAGATGGTAGAGC	7	20	other
Mitochondrial tRNA-Met eCAT	ATCCAATAGTAGGTACCA	145	18	3' CCA tRF
	AATCCAATAGTAGGTACCA	114	19	3' CCA tRF
	AAATCCAATAGTAGGTACCA	91	20	3' CCA tRF
	CAAATCCAATAGTAGGTACCA	299	21	3' CCA tRF
	TCAAATCCAATAGTAGGTACCA	108	22	3' CCA tRF
	TTCAAATCCAATAGTAGGTACCA	85	23	3' CCA tRF
	GTTCAAATCCAATAGTAGGTACCA	195	24	3' CCA tRF
	GGTTCAAATCCAATAGTAGGTACCA	91	25	3' CCA tRF
	TGGTTCAAATCCAATAGTAGGTACCA	47	26	3' CCA tRF
	ACCTACTTAACTCAGTGG	341	18	5' tRF		up-regulated	1.17763	0.00393879
	ACCTACTTGACTCAGCGG	29	18	5' tRF
	CAAATCCAATAGTAGGTACC	21	20	other
	GAGTATTGCTTTCATACGGC	21	20	other
	GAGTATTGCTTTCATACGGCG	39	21	other		up-regulated	1.03544	0.0275398
	TCCAATAGTAGGTACCA	20	17	other
Mitochondrial tRNA-Met iCAT	CGAATCCTGTCCCCGCCTCCA	94	21	3' CCA tRF
	TCGAATCCTGTCCCCGCCTCCA	89	22	3' CCA tRF
	TTCGAATCCTGTCCCCGCCTCCA	97	23	3' CCA tRF
	GTTCGAATCCTGTCCCCGCCTCCA	86	24	3' CCA tRF
	AGGTTCGAATCCTGTCCCCGCCTCCA	15	26	3' CCA tRF
	AGCGGGGTAGAGGAATTGG	15	19	5' tRF
	AGCGGGGTAGAGGAATTGGTTTA	11	23	5' tRF
	AGCGGGGTAGAGGAATTGGTTTAC	46	24	5' tRF
	AGCGGGGTAGAGGAATTGGTTTACT	49	25	5' tRF
	AGCGGGGTAGAGGAATTGGTTTACTC	296	26	5' tRF
	AAGACTGCAGGTTCGAATCCTG	14	22	other
	AGACTGCAGGTTCGAATCCT	11	20	other
	AGACTGCAGGTTCGAATCCTGTCCCC	24	26	other
	GAAGACTGCAGGTTCGAATCCT	12	22	other
	TGAAGACTGCAGGTTCGAATCCT	8	23	other
Mitochondrial tRNA-PheGAA	ATCTGGTTCCTGGCACCA	922	18	3' CCA tRF
	AATCTGGTTCCTGGCACCA	1452	19	3' CCA tRF
	AAATCTGGTTCCTGGCACCA	690	20	3' CCA tRF
	CAAATCTGGTTCCTGGCACCA	8103	21	3' CCA tRF
	TCAAATCTGGTTCCTGGCACCA	2529	22	3' CCA tRF
	TTCAAATCTGGTTCCTGGCACCA	918	23	3' CCA tRF
	GTTCAAATCTGGTTCCTGGCACCA	2524	24	3' CCA tRF
	AGTTCAAATCTGGTTCCTGGCACCA	4378	25	3' CCA tRF
	CAGTTCAAATCTGGTTCCTGGCACCA	3815	26	3' CCA tRF
	GTCGGGATAGCTCAGCT	413	17	5' tRF
	GTCGGGATAGCTCAGCTGG	377	19	5' tRF
	GTCGGGATAGCTCAGCTGGTAGA	1003	23	5' tRF
	GTCGGGATAGCTCAGCTGGTAGAG	585	24	5' tRF
	GTCGGGATAGCTCAGCTGGTAGAGC	609	25	5' tRF
	GTCGGGATAGCTCAGCTGGTAGAGCA	1196	26	5' tRF
Mitochondrial tRNA-ProTGG	TCGAATCCTGTCACCTTGACCA	229	22	3' CCA tRF
	TTCGAATCCTGTCACCTTGACCA	272	23	3' CCA tRF
	GTTCGAATCCTGTCACCTTGACCA	172	24	3' CCA tRF
	CAAATCCTGTCATCCCTACCA	191	21	3' CCA tRF
	AGGGATGTAGCGCAGTT	1497	17	5' tRF		up-regulated	1.07247	0.0223372
	AGGGATGTAGCGCAGTTT	249	18	5' tRF
	AGGGATGTAGCGCAGTTTGG	5892	20	5' tRF
	AGGGATGTAGCGCAGTTTGGA	185	21	5' tRF
	AGGGATGTAGCGCAGTTTGGTA	521	22	5' tRF
	AGGGATGTAGCGCAGTTTGGTAG	362	23	5' tRF
	AGGGATGTAGCGCAGTTTGGTAGC	3131	24	5' tRF
	AGGGATGTAGCGCAGTTTGGTAGCG	1379	25	5' tRF
	AGGGATGTAGCGCAGTTTGGTAGCGC	258	26	5' tRF
	CGAGGTGTAGCGCAGTC	383	17	5' tRF
	CGAGGTGTAGCGCAGTCTGGTCAGC	673	25	5' tRF
Mitochondrial tRNA-SerGCT	TCCCTTGTCCTCCGCCA	1	17	3' tRF
	GGAAAGATGGCTGAGTG	1	17	5' tRF
	GGAGAGATGGCCGAGTG	8	17	5' tRF
	GGAGAGATGGCCGAGTGG	13	18	5' tRF
	GGAGAGATGGCTGAGTG	126	17	5' tRF
	GGAGAGATGGCTGAGTGG	28	18	5' tRF
	GGAGAGATGGCTGAGTGGA	113	19	5' tRF
	GGAGAGATGTCTGAGTGG	1	18	5' tRF
	ACCGTGGGTTCGAATCC	1	17	other
	AGATTGTCTCATGGGTTG	1	18	other
	GATGGCTGAGTGGACTAA	1	18	other
	GTTCGAATCCCATTCCCT	1	18	other
	GTTCGAATCCCATTCCCTTC	1	20	other
	TATCGAGGGTTCGAATCCC	8	19	other
	TCGTAGGTTCGAATCCCA	1	18	other
Mitochondrial tRNA-SerGGA	AATCCCTCTCTTTCCGCCA	64	19	3' CCA tRF
	GAATCCCTCTCTTTCCGCCA	25	20	3' CCA tRF
	CGAATCCCTCTCTTTCCGCCA	212	21	3' CCA tRF
	TCGAATCCCTCTCTTTCCGCCA	233	22	3' CCA tRF
	TTCGAATCCCTCTCTTTCCGCCA	202	23	3' CCA tRF
	GTTCGAATCCCTCTCTTTCCGCCA	139	24	3' CCA tRF
	CGAATCCCTCTCTCTCCTCCA	58	21	3' CCA tRF
	TCGAATCCCTCTCTCTCCTCCA	30	22	3' CCA tRF
	TTCGAATCCCTCTCTCTCCTCCA	34	23	3' CCA tRF
	GGAGAGATGGCCGAGTGGTTG	87	21	5' tRF
	GGAGAGATGGCTGAGTG	126	17	5' tRF
	GGAGAGATGGCTGAGTGG	28	18	5' tRF
	GGAGAGATGGCTGAGTGGA	113	19	5' tRF
	ATGTAGACTTTTGTTTACCGAGGGT	20	25	other
	CTATGTAGACTTTTGTTTACCGAGG	52	25	other
Mitochondrial tRNA-SerTGA	CGAATCCCTCTCCATCCGCCA	11	21	3' CCA tRF
	TCGAATCCCTCTCCATCCGCCA	7	22	3' CCA tRF
	TTCGAATCCCTCTCCATCCGCCA	7	23	3' CCA tRF
	ATCCCTCTCTTTCCGCCA	19	18	3' CCA tRF
	AATCCCTCTCTTTCCGCCA	64	19	3' CCA tRF
	GAATCCCTCTCTTTCCGCCA	25	20	3' CCA tRF
	CGAATCCCTCTCTTTCCGCCA	212	21	3' CCA tRF
	TCGAATCCCTCTCTTTCCGCCA	233	22	3' CCA tRF
	TTCGAATCCCTCTCTTTCCGCCA	202	23	3' CCA tRF
	GTTCGAATCCCTCTCTTTCCGCCA	139	24	3' CCA tRF
	GGATGGATGTCTGAGCGG	20	18	5' tRF
	GGATGGATGTCTGAGCGGTTGA	7	22	5' tRF
	GGATGGATGTCTGAGCGGTTGAAAGA	9	26	5' tRF
	AACCGTAGTAATTCTAG	15	17	other
	TATCGAGGGTTCGAATCCC	8	19	other
Mitochondrial tRNA-TrpCCA	ATCCTACAGGGCGTGCCA	26	18	3' CCA tRF
	AATCCTACAGGGCGTGCCA	47	19	3' CCA tRF
	AAATCCTACAGGGCGTGCCA	38	20	3' CCA tRF
	CAAATCCTACAGGGCGTGCCA	100	21	3' CCA tRF
	TCAAATCCTACAGGGCGTGCCA	28	22	3' CCA tRF
	GCGCTCTTAGTTCAGTCCGGTAGAAC	69	26	5' tRF
	GCGCTCTTAGTTCAGTTCGG	129	20	5' tRF
	GCGCTCTTAGTTCAGTTCGGA	207	21	5' tRF
	GCGCTCTTAGTTCAGTTCGGAG	38	22	5' tRF
	GCGCTCTTAGTTCAGTTCGGTA	162	22	5' tRF
	GCGCTCTTAGTTCAGTTCGGTAG	86	23	5' tRF
	GCGCTCTTAGTTCAGTTCGGTAGA	168	24	5' tRF
	GCGCTCTTAGTTCAGTTCGGTAGAA	41	25	5' tRF
	GCGCTCTTAGTTCAGTTCGGTAGAAC	29	26	5' tRF
	GTTCAAATCCTACAGGGC	37	18	other
Mitochondrial tRNA-TyrGTA	AATCCTGCCTCTCCCACCA	8	19	3' CCA tRF
	GAATCCTGCCTCTCCCACCA	17	20	3' CCA tRF
	CGAATCCTGCCTCTCCCACCA	257	21	3' CCA tRF
	TCGAATCCTGCCTCTCCCACCA	208	22	3' CCA tRF
	TTCGAATCCTGCCTCTCCCACCA	220	23	3' CCA tRF
	GTTCGAATCCTGCCTCTCCCACCA	151	24	3' CCA tRF
	CGGTCAAAAGCGACAGACT	7	19	other
	CTACGTAGGTTCGAATCCTG	8	20	other
	CTTCGAAGGTTCGAATCCT	7	19	other
	GCAGAGGACTGAAAATCCT	8	19	other
	GTGTCGGGGGTTCGAATCC	7	19	other
	TACGTAGGTTCGAATCCTG	6	19	other
	TTCGGAGGTTCGAATCCT	16	18	other
	TTCTACGTAGGTTCGAATCCTG	7	22	other
	TTTTCTACGTAGGTTCGAATCCT	6	23	other
