# Supplementary material for: High-throughput sequencing reveals small RNAs involved in ASGV infection
Source: BMC Genomics. 2014 Jul 7;15(1):568. doi: 10.1186/1471-2164-15-568 (PMC4118050; doi:10.1186/1471-2164-15-568)
Supplement: Supplementary file 2 — Additional file 2: Table S3: Results for the differential expression analysis of clusters of sRNAs originating from tRNAs, based on BRL data. Table S4. Results for the differential expression analysis of the individual tRNA-derived sRNAs, based on BRL data. Table S5. Results for the differential expression analysis of clusters of sRNAs originating from tRNAs, based on NRL data. Table S6. Results for the differential expression analysis of the individual tRNA-derived sRNAs, based on NRL data. Table S7. Results for the differential expression analysis of apple miRNAs present in miRBase. Table S8. Results for the differential expression analysis of recently predicted apple miRNAs. Table S9. Results for the differential expression analysis of the cluster of nat-siRNAs originating from both strands of the overlapping region of NAT pairs. Table S10. Results for the differential expression analysis of the cluster of nat-siRNAs, from the first transcript, originating from the overlapping region of NAT pairs. Table S11. Results for the differential expression analysis of the cluster of nat-siRNAs, from the second transcript, originating from the overlapping region of NAT pairs. Table S12. Results for the differential expression analysis of all the sRNAs originating from a phased cluster. Table S13. Results for the differential expression analysis of phasiRNAs. Table S14. Results for the differential expression analysis of tasiRNAs. Table S15. Results for the differential expression analysis of the cluster of rasiRNAs originating from both strands of a repetitive sequence. Table S16. Results for the differential expression analysis of the cluster of rasiRNAs originating from the forward strand of a repetitive sequence. Table S17. Results for the differential expression analysis of the cluster of rasiRNAs originating from the reverse strand of a repetitive sequence. (XLSX 1 MB) [file 12864_2014_6288_MOESM2_ESM.xlsx]

## Sheet: Table S3
Table S3. Results for the differential expression analysis of clusters of sRNAs originating from tRNAs, based on BRL data.
tRNA	baseMean	log2FoldChange	lfcSE	pvalue	padj	Response to virus infectiona
Mitochondrial tRNA-TyrGTA	3873.97	2.38475	0.167606	6.11369e-46	5.86914e-44	up-regulated
Chloroplast tRNA-TyrGTA	8341.82	1.58882	0.17608	1.82527e-19	8.76131e-18	up-regulated
Chloroplast tRNA-SerTGA	4768.57	1.40901	0.156996	2.83803e-19	9.0817e-18	up-regulated
Chloroplast tRNA-LeuCAA	16843.2	1.5139	0.187389	6.53325e-16	1.56798e-14	up-regulated
Chloroplast tRNA-LeuTAG	5096.16	0.961366	0.14077	8.5296e-12	1.63768e-10
Chloroplast tRNA-ThrTGT	5276.99	0.909398	0.143959	2.66611e-10	4.26578e-09
Chloroplast tRNA-LeuTAA	5456.15	0.917625	0.156127	4.16687e-09	5.71457e-08
Nuclear tRNA-SerGCT	7222.41	0.974448	0.175468	2.80122e-08	3.36146e-07
Nuclear tRNA-ProAGG	1597.25	-0.68756	0.142551	1.41227e-06	1.50642e-05
Nuclear tRNA-LeuTAA	1029.7	0.764556	0.159833	1.72291e-06	1.65399e-05
Chloroplast tRNA-IleCAT	292.617	0.724963	0.153851	2.45172e-06	2.13969e-05
Nuclear tRNA-GlyGCC	23282.1	-0.739892	0.159396	3.45284e-06	2.76227e-05
Nuclear tRNA-Met_iCAT	724.832	-0.729693	0.166371	1.15483e-05	8.52796e-05
Chloroplast tRNA-GlyGCC	73993.7	0.735661	0.173163	2.15329e-05	0.000147654
Chloroplast tRNA-PheGAA	288071	0.844747	0.201044	2.64787e-05	0.000169464
Mitochondrial tRNA-PheGAA	254320	0.795905	0.198195	5.92523e-05	0.000355514
Nuclear tRNA-LysCTT	685.938	-0.597221	0.149865	6.74605e-05	0.000359789
Nuclear tRNA-AlaCGC	3273.38	-0.488453	0.122329	6.5258e-05	0.000359789
Nuclear tRNA-ThrGGT	1475.61	0.57518	0.14499	7.27754e-05	0.000367707
Nuclear tRNA-AlaTGC	3379.05	-0.453433	0.117442	0.00011296	0.000542209
Mitochondrial tRNA-SerGGA	3546.99	0.505285	0.13232	0.000134183	0.000613409
Chloroplast tRNA-SerGGA	3570.77	0.500057	0.131979	0.000151311	0.000660267
Nuclear tRNA-AlaAGC	3131.83	-0.469791	0.12453	0.000161603	0.000674515
Nuclear tRNA-IleGAT	52.7319	-0.633174	0.169171	0.000181973	0.000727892
Mitochondrial tRNA-GlyGCC	2564.74	0.625843	0.168885	0.000210771	0.000809359
Nuclear tRNA-TrpCCA	1708.03	-0.605618	0.168788	0.000333185	0.00123022
Nuclear tRNA-ArgCCG	4234.05	0.446223	0.124791	0.000349214	0.00124165
Nuclear tRNA-IleTAT	79.044	-0.509331	0.150389	0.000707209	0.00242472
Chloroplast tRNA-SerGCT	36767.2	0.569292	0.174231	0.00108517	0.0035923
Chloroplast tRNA-HisGTG	48294.2	-0.559432	0.183107	0.00224896	0.00694247
Mitochondrial tRNA-HisGTG	48291.7	-0.559408	0.183118	0.0022513	0.00694247
Nuclear tRNA-ThrCGT	2040.78	-0.528009	0.173309	0.00231416	0.00694247
Nuclear tRNA-AsnGTT	221.366	-0.365245	0.123742	0.00316072	0.00919483
Nuclear tRNA-ArgACG	736.254	-0.413522	0.141722	0.00352462	0.00995187
Nuclear tRNA-LeuCAA	1572.72	0.487006	0.168762	0.00390469	0.01071
Chloroplast tRNA-ArgACG	2622.15	-0.403014	0.148399	0.00661267	0.0176338
Nuclear tRNA-GlnCTG	4477.34	-0.364749	0.140758	0.00956074	0.0248062
Nuclear tRNA-CysGCA	2742.76	-0.345949	0.135231	0.0105216	0.0265808
Nuclear tRNA-ArgTCG	1015.45	-0.312963	0.128056	0.0145274	0.0357597
Mitochondrial tRNA-LysTTT	394.265	-0.299175	0.123506	0.0154205	0.0370091
Mitochondrial tRNA-GluTTC	265.964	0.293155	0.124932	0.0189497	0.04437
Nuclear tRNA-GlyCCC	12217.4	-0.391784	0.169027	0.0204563	0.0467573
Nuclear tRNA-GlnTTG	5545.65	-0.372316	0.163842	0.0230615	0.0514378
Mitochondrial tRNA-SerTGA	236.824	0.289679	0.127951	0.0235757	0.0514378
Nuclear tRNA-PheGAA	256.596	-0.284929	0.12951	0.0278034	0.059314
Nuclear tRNA-ThrTGT	12935.1	-0.338447	0.155587	0.0296084	0.0617915
Chloroplast tRNA-ValTAC	29869.5	0.380531	0.179885	0.0343953	0.0702542
Chloroplast tRNA-ThrGGT	9769.22	0.308409	0.156472	0.0487211	0.0974422
Nuclear tRNA-LeuAAG	156.597	-0.246957	0.128655	0.0549171	0.107593
Nuclear tRNA-LysTTT	6893.19	-0.229471	0.129302	0.0759498	0.145734
Nuclear tRNA-LeuCAG	767.555	-0.269051	0.152363	0.0774211	0.145734
Nuclear tRNA-ArgCCT	3808.74	-0.228592	0.141781	0.106897	0.197349
Mitochondrial tRNA-AspGTC	556679	0.275538	0.18739	0.141454	0.251474
Chloroplast tRNA-AspGTC	558657	0.276453	0.187302	0.13995	0.251474
Nuclear tRNA-IleAAT	161.329	-0.211146	0.147827	0.153197	0.267399
Chloroplast tRNA-Met_eCAT	3367.63	-0.160967	0.115099	0.161962	0.275048
Chloroplast tRNA-GlyTCC	4314.62	0.166994	0.119793	0.16331	0.275048
Nuclear tRNA-SerAGA	516.859	0.163382	0.123609	0.186247	0.297995
Mitochondrial tRNA-Met_eCAT	3419.13	-0.152827	0.114627	0.182447	0.297995
Nuclear tRNA-HisGTG	20951.1	0.241388	0.181925	0.184557	0.297995
Mitochondrial tRNA-SerGCT	20.8967	0.336687	0.273487	0.218289	0.33555
Mitochondrial tRNA-CysGCA	2478.62	0.151928	0.123923	0.220205	0.33555
Nuclear tRNA-LeuTAG	142.954	-0.164067	0.133486	0.219037	0.33555
Nuclear tRNA-GluCTC	50949.6	0.213802	0.17779	0.229148	0.343722
Mitochondrial tRNA-Met_iCAT	1190.32	-0.181124	0.155685	0.244665	0.361352
Nuclear tRNA-GlyTCC	20041.1	-0.176689	0.153169	0.248682	0.36172
Chloroplast tRNA-GlnTTG	2666.99	-0.122567	0.109662	0.263706	0.377495
Nuclear tRNA-AlaGGC	253.801	-0.165994	0.149668	0.267393	0.377495
Chloroplast tRNA-Met_iCAT	8297.41	0.149004	0.139373	0.285024	0.396556
Mitochondrial tRNA-IleCAT	68.0374	-0.167421	0.15936	0.293451	0.402448
Nuclear tRNA-ArgTCT	3993.42	-0.136739	0.134217	0.308302	0.41686
Chloroplast tRNA-CysGCA	1660.76	-0.12791	0.131114	0.32928	0.43904
Chloroplast tRNA-ValGAC	621.614	0.1168	0.125683	0.352722	0.463853
Mitochondrial tRNA-GlnTTG	146.38	0.112929	0.133397	0.397237	0.515335
Mitochondrial tRNA-ArgTCT	3337.45	-0.117775	0.144216	0.414122	0.523102
Chloroplast tRNA-ArgTCT	3337.45	-0.117775	0.144216	0.414122	0.523102
Nuclear tRNA-ValAAC	181.85	-0.0853973	0.131993	0.517643	0.64075
Chloroplast tRNA-AlaTGC	72825.5	0.121128	0.191611	0.527284	0.64075
Chloroplast tRNA-ProTGG	2052.45	0.0827962	0.130575	0.526023	0.64075
Nuclear tRNA-GluTTC	222742	0.0957782	0.170245	0.573714	0.683084
Nuclear tRNA-AspGTC	15466.8	0.0990796	0.177333	0.576352	0.683084
Chloroplast tRNA-IleGAT	547.241	0.0702085	0.146351	0.631422	0.730766
Nuclear tRNA-SerCGA	1128.03	0.0632441	0.132057	0.631999	0.730766
Nuclear tRNA-ThrAGT	2743.91	-0.0707307	0.150969	0.63942	0.730766
Nuclear tRNA-TyrGTA	467.995	-0.051833	0.12715	0.683529	0.771986
Mitochondrial tRNA-ProTGG	2549.2	0.0444365	0.119357	0.709671	0.792191
Mitochondrial tRNA-TrpCCA	3552.28	0.0475788	0.133591	0.721727	0.796388
Chloroplast tRNA-TrpCCA	3572.85	0.0453144	0.133788	0.734833	0.801636
Nuclear tRNA-Met_eCAT	28.8634	-0.0580612	0.201964	0.773743	0.826897
Nuclear tRNA-ValTAC	62.8557	-0.0453066	0.158659	0.775216	0.826897
Chloroplast tRNA-AsnGTT	281240	-0.0292223	0.225444	0.896866	0.915949
Nuclear tRNA-SerTGA	888.519	0.0192182	0.134841	0.886665	0.915949
Mitochondrial tRNA-AsnGTT	281234	-0.0292283	0.225444	0.896845	0.915949
Nuclear tRNA-ValCAC	362.38	-0.0191382	0.133336	0.885869	0.915949
Chloroplast tRNA-LysTTT	2863.11	-0.0131756	0.142319	0.926239	0.935989
Chloroplast tRNA-GluTTC	3927.35	0.00621738	0.120474	0.958841	0.958841
aThe tRNA-derived sRNAs were considered to be differentially regulated as a result of ASGV infection if a |log2 fold change|>=1 and padj<=0.05 were observed.

## Sheet: Table S4
Table S4. Results for the differential expression analysis of the individual tRNA-derived sRNAs, based on BRL data.
tRNA-derived sRNA	baseMean	log2FoldChange	lfcSE	pvalue	padj	Response to virus infectiona
TGTCTACGCTGGTTCAAATCCAGCTCGGCCCACC	119.727	3.65076	0.333803	7.67922e-28	7.70226e-25	up-regulated
TTTCTACGTAGGTTCGAATCCTGCCTCTCCCACCA	406.084	2.56171	0.243324	6.41942e-26	3.21934e-23	up-regulated
TTCTACGTAGGTTCGAATCCTGCCTCTCCCACC	120.141	2.75908	0.263833	1.35119e-25	4.51748e-23	up-regulated
TTCTACGTAGGTTCGAATCCTGCCTCTCCCACCA	2648	3.06017	0.295807	4.40232e-25	1.10388e-22	up-regulated
ATCGTGAGGGTTCAAGTCCCTCTATCCCCACCA	263.553	2.84352	0.296992	1.02432e-21	2.05478e-19	up-regulated
GGGGATATGGCGAAATTGGTAGACGCTACGGACTTAAAATCCGTCGACTTTAGA	69.0475	2.88466	0.304016	2.3438e-21	3.91806e-19	up-regulated
GCGGATATAGTCGAATGGTAAAATTTCTCTTTGCCA	2289.79	1.83509	0.194716	4.32536e-21	6.19762e-19	up-regulated
GCGGAAATAGCTTAATGGTAGAGCATAGCCTTGCC	748.65	2.08721	0.22294	7.80812e-21	8.78896e-19	up-regulated
AATCGTGAGGGTTCAAGTCCCTCTATCCCCACCA	1394.37	2.92222	0.312164	7.8864e-21	8.78896e-19	up-regulated
GTCGGGATAGCTCAGCTGGTAGAGCAGAGGACTGA	22122.2	2.03071	0.223676	1.09769e-19	1.10098e-17	up-regulated
AATCGTGAGGGTTCAAGTCCCTCTATCCCCACC	45.2062	3.32318	0.384557	5.54398e-18	5.0551e-16	up-regulated
GCGGATATAGTCGAATGGTAAAATTTCTCTTTGCC	29605.3	1.56142	0.183437	1.70899e-17	1.42843e-15	up-regulated
GCGGGTATAGTTTAGTGGTAAAACCCTAGCCTTCC	827.944	2.03047	0.243086	6.66184e-17	5.13987e-15	up-regulated
GTCGTTGTAGTATAGTGGTAAGTATTCCCGCCTGTCA	172.926	1.89227	0.226989	7.65805e-17	5.48645e-15	up-regulated
GGAGAGATGGCTGAGTGGACTAAAGCGTCGGATTGCT	7665.95	1.69358	0.206322	2.24056e-16	1.49818e-14	up-regulated
AAGAACTATCGAGGGTTCGAATCCCTCTCTCTCCTCCA	849.58	1.80229	0.220601	3.08598e-16	1.93452e-14	up-regulated
ACGGACTGTAAATTCGTTGGCA	58.36	-2.27583	0.279437	3.81387e-16	2.25018e-14	down-regulated
AAAGAACTATCGAGGGTTCGAATCCCTCTCTCTCCTCCA	303.329	1.79918	0.229761	4.85231e-15	2.70382e-13	up-regulated
CAAAATGTCACGGGTTCAAATCCTGTCATCCCTACC	64.6551	2.11182	0.272989	1.02677e-14	5.42027e-13	up-regulated
GGGATTGTAGTTCAATTGGTCAGAGCACCGCCCTGTC	3257.41	1.61151	0.209504	1.44831e-14	7.26327e-13	up-regulated
GCTTTCATAGCTCAGTTGGTTAGAGCACCCGTTTG	447.231	1.64593	0.216419	2.8423e-14	1.35754e-12	up-regulated
ACAAAGAACTATCGAGGGTTCGAATCCCTCTCTCTCCTCCA	304.065	1.902	0.250294	2.98316e-14	1.36005e-12	up-regulated
CAAAGAACTATCGAGGGTTCGAATCCCTCTCT	67.3197	2.61356	0.352528	1.22763e-13	5.35354e-12	up-regulated
AATCGTGAGGGTTCAAGTCCCTCTATCCCCCCCA	22.8529	2.86405	0.387801	1.52051e-13	6.35447e-12	up-regulated
TGTCTACGCTGGTTCAAATCCAGCTCGGCCCACCA	6084.58	2.2516	0.305441	1.68542e-13	6.76189e-12	up-regulated
GCGTTTGTAGTCCAACGGTTAGGATAATTGCCTTCC	505.762	1.47198	0.204017	5.39421e-13	2.08092e-11	up-regulated
CAAAGAACTATCGAGGGTTCGAATCCCTCTCTCTCCTCC	50.8494	2.61728	0.364216	6.66956e-13	2.47762e-11	up-regulated
GTCGTTGTAGTATAGTGGTAAGTATTCCCGCCTGTC	520.488	1.45553	0.206265	1.70649e-12	6.11289e-11	up-regulated
GCCTGCGCAGGTTCGAATCCTGCTGTCGACGCCA	80.306	1.98674	0.287432	4.77785e-12	1.65248e-10	up-regulated
ACCTACTTAACTCAGTGGTTAGAGTATTGCTTTCA	154.712	1.74983	0.253599	5.20142e-12	1.73901e-10	up-regulated
ATTCGTAGGTTCAATTCCTACTGGATGCACCA	51.5884	2.3146	0.335733	5.41776e-12	1.75291e-10	up-regulated
AAATCGTGAGGGTTCAAGTCCCTCTATCCCCACCA	36.9484	2.10769	0.307097	6.73046e-12	2.10958e-10	up-regulated
GGGGATATAGCTCAGTTGGTAGA	107.722	-1.54666	0.225875	7.52031e-12	2.28572e-10	down-regulated
GAGCGTGGAGGTTCGAGTCCTCTTCAAGGCACCA	2987.47	2.14649	0.322358	2.76216e-11	8.14836e-10	up-regulated
CCCCGCGAGAGTTCGAATCTCTCAGGCGTCGCCA	4242.06	1.61473	0.243309	3.21071e-11	9.20097e-10	up-regulated
TCCGTTGTCGTCCAGCGGTTAGGATATCTGGCTTTC	5957.45	1.12761	0.170993	4.26758e-11	1.18899e-09	up-regulated
GTCGGGATAGCTCAGCTGGTAGAGCAGAGGACTGAA	330.505	1.64638	0.252246	6.71488e-11	1.82028e-09	up-regulated
GTCGGGATAGCTCAGCTGGTAGAGCAGAGGACA	13008.9	1.81098	0.277939	7.23256e-11	1.90902e-09	up-regulated
GAAATCGTGAGGGTTCAAGTCCCTCTATCCCCACCA	40.2508	1.86403	0.28784	9.42307e-11	2.42342e-09	up-regulated
TGTTTACCGAGGGTTCGAATCCCTCTCTTTCCGCCA	64.4787	1.51757	0.235735	1.21376e-10	3.04351e-09	up-regulated
GCATCTCGGTTCGAGTCCGAGTGGCGGCACCA	501.757	2.11631	0.329871	1.40298e-10	3.43217e-09	up-regulated
GCGTGGAGGTTCGAGTCCTCTTCAAGGCACCA	221.576	1.42437	0.224272	2.13801e-10	5.10577e-09	up-regulated
CGGTACTGACCAGGGTTCGTTTCCCTGGATGCGCAC	147.488	-1.32816	0.210379	2.7333e-10	6.37558e-09	down-regulated
GGGGATATGGCGAAATTGGTAGACGCTACGGACTTAA	65.4428	1.61694	0.264768	1.01517e-09	2.26269e-08	up-regulated
AGCGTGGAGGTTCGAGTCCTCTTCAAGGCACCA	6877.26	1.85547	0.303685	9.9724e-10	2.26269e-08	up-regulated
ACCTACTTAACTCAGTGGTTAGAGTATTG	402.709	-0.931119	0.152666	1.06698e-09	2.32647e-08
GCGGAAATAGCTTAATGGTAGAGCATAGCCTTGCCA	117.33	1.50545	0.248345	1.34499e-09	2.87026e-08	up-regulated
ATGTCTACGCTGGTTCAAATCCAGCTCGGCCCACCA	111.85	1.43488	0.237112	1.43524e-09	2.99906e-08	up-regulated
CAAAGAACTATCGAGGGTTCGAATCCCTCTCTCTCCTCCA	1444.46	2.12015	0.353884	2.08422e-09	4.26627e-08	up-regulated
GGGAGAGTGGCCGAGCGGTCAAAAGCGACAGACTGTA	97.8197	1.67906	0.282014	2.61969e-09	5.25509e-08	up-regulated
GCCCCCATCGTCTAGCGGTTCAGGACATCTCTCTTT	95.1989	1.44692	0.244757	3.38683e-09	6.66076e-08	up-regulated
ACCTACTTAACTCAGTGGTTAGAGTATTGCTTTCATACGGC	98.8567	1.33436	0.227959	4.81372e-09	9.10973e-08	up-regulated
CGAGGGCGTGGGTTCAAATCCCACTTCTGACACCA	487.712	1.55896	0.266198	4.73009e-09	9.10973e-08	up-regulated
GGGATTGTAGTTCAATTGGTCAGAGCACCGCCCA	3238.12	1.20097	0.206643	6.18069e-09	1.14801e-07	up-regulated
CTATGTAGACTTTTGTTTACCGAGGGTTCGAATCCCTCTCTTTCCGCCA	1283.76	1.1162	0.192347	6.51135e-09	1.18743e-07	up-regulated
GGGTTGCTAACTCAACGGTAGAGTACTCGGCTTTTAACCGA	41.9244	1.5935	0.27474	6.6299e-09	1.18746e-07	up-regulated
TTCGTAGGTTCAATTCCTACTGGATGCACCA	29.4854	2.06879	0.359673	8.82576e-09	1.55302e-07	up-regulated
AAGAGCGTGGAGGTTCGAGTCCTCTTCAAGGCACCA	1289.11	1.6094	0.280793	9.94801e-09	1.72032e-07	up-regulated
GCCCGCTTAGCTCAGAGGTTAGAGCATCGCATA	3710.74	1.19992	0.210637	1.22197e-08	2.07735e-07	up-regulated
GCCCCCATCGTCTAGCGGTTCAGGACATCTCTCTTTC	97.5422	1.35235	0.238248	1.37693e-08	2.26404e-07	up-regulated
AGTACGCGTGGGTTCGAACCCCACAGCCTGCACCA	18.5795	2.248	0.395942	1.36587e-08	2.26404e-07	up-regulated
GCCCGCGCAGGTTCGAATCCTGCCGTCCACGCCA	55.158	1.58598	0.280819	1.62631e-08	2.63095e-07	up-regulated
AATGGTAGACACGCGAGACTCAAAATCTCGTGCTAAAG	189.02	1.86373	0.331398	1.86769e-08	2.97349e-07	up-regulated
CTAGTTGGTCAGGATATTCGGCTCTCACCC	1797.63	1.06441	0.19022	2.19794e-08	3.44458e-07	up-regulated
TATGTCTACGCTGGTTCAAATCCAGCTCGGCCCACCA	151.327	1.21708	0.218694	2.61812e-08	4.03996e-07	up-regulated
GGGTCGATGCCCGAGCGGTTAATGGGGACGGACTGTAAATTCGTTGGCAATA	125.981	1.93747	0.349928	3.08135e-08	4.68272e-07	up-regulated
GGAGAGATGGCTGAGTGGACTAAAGCGTCGGATTGC	4910.02	1.21165	0.219887	3.58225e-08	5.30833e-07	up-regulated
GCCCCCATCGTCTAGCGGTTCAGGACATCTCTCTTTCA	122.737	1.5566	0.282531	3.59887e-08	5.30833e-07	up-regulated
GCGGATATAGTCGAATGGTAAAATTTCTCTTTGCCAAGGAC	1096.09	1.01234	0.184198	3.88638e-08	5.64933e-07	up-regulated
AGAGCGTGGAGGTTCGAGTCCTCTTCAAGGCACCA	1989.24	1.61586	0.295043	4.3339e-08	6.20986e-07	up-regulated
GTACGCGTGGGTTCGAACCCCACAGCCTGCACCA	16.9211	2.2094	0.403853	4.4797e-08	6.32837e-07	up-regulated
GGCTAGGTAACATAATGGAAATGTATCGGACTGC	22.9028	1.88569	0.345088	4.64525e-08	6.47109e-07	up-regulated
GGCGGATGTAGCCAAGTGGATCAAGGCAGTGGAT	5208.2	-1.36853	0.251301	5.15786e-08	7.08676e-07	down-regulated
GCCCTTTTAACTCAGTGGTAGAGTAACGCCATGGTAAGGC	178.088	1.10279	0.203235	5.75767e-08	7.80398e-07	up-regulated
AGGGCTATAGCTCAGTTAGGTAGAGCAACTCGTTTACACCGAGA	1790.52	1.02739	0.189629	6.03054e-08	8.06485e-07	up-regulated
CGGTACTGACCAGGGTTCGTTTCCCTGGATGCGCACC	2399.23	-1.34253	0.248707	6.73665e-08	8.89061e-07	down-regulated
GTCGTTGTAGTATAGTGGTAAGTATTCCCGCCTGT	412.001	1.08633	0.202845	8.53284e-08	1.11149e-06	up-regulated
GGCTAGGTAACATAATGGAAATGTATTGGACTGCA	83.8957	1.24651	0.236246	1.31791e-07	1.69469e-06	up-regulated
AGCATCTCGGTTCGAGTCCGAGTGGCGGCACCA	2234.79	1.54229	0.292985	1.40906e-07	1.78897e-06	up-regulated
ACGGACTGTAAATTCGTTGGCAATATG	82.0453	-1.35159	0.263222	2.82431e-07	3.49726e-06	down-regulated
TCCATTGTCGTCCAGCGGTTAGGATATCTGGCTTTCA	3119.32	0.996931	0.194149	2.82315e-07	3.49726e-06
GCGGAAATAGCTTAATGGTAGAGCATA	33.5986	1.80294	0.351776	2.97133e-07	3.63445e-06	up-regulated
GGCGGATGTAGCCAAGTGGATCAAGGCAGTGGATT	8942.01	-1.04641	0.205608	3.59326e-07	4.34222e-06	down-regulated
GGGGATATAGCTCAGTTGGTAGAGCTCCGAAC	319.432	1.15916	0.230167	4.74916e-07	5.67072e-06	up-regulated
GGCTAGGTAACATAATGGAAATGTATTGGACTGC	380.465	1.19358	0.23727	4.89233e-07	5.77295e-06	up-regulated
GTCGGGATAGCTCAGCTGGTAGAGCAGAGGACC	16174.2	1.16312	0.233329	6.19942e-07	7.23026e-06	up-regulated
GGGATTGTAGTTCAATTGGTCAGAGCACCG	1261.84	-0.858487	0.173163	7.13388e-07	8.21855e-06
GGGTGTATAGCTCAGTTGGTAGAGCATTGGGCTTT	16.0459	2.07098	0.417906	7.21069e-07	8.21855e-06	up-regulated
TTTCTACGTAGGTTCGAATCCTGCCTCTCCCACC	20.2042	1.65849	0.338479	9.59228e-07	1.08102e-05	up-regulated
GCGCCTGTAGCTCAGTGGATAGAGCGTCTGTA	315.985	0.845968	0.172814	9.81764e-07	1.09412e-05
GGCGGCATGGCCGAGCGGTAAGGCGGGGGAC	104.712	-1.38043	0.282412	1.01857e-06	1.12266e-05	down-regulated
GCGAGAGGTCCCGAGTTCGTTTCTCGGAATGCCC	43.7329	-1.48388	0.306933	1.33455e-06	1.45142e-05	down-regulated
CTGTAGTTCGTTCCTGCATGGGGGCACCA	348.501	-1.30443	0.269908	1.34578e-06	1.45142e-05	down-regulated
ACCTACTTGACTCAGCGGTTAGAGTATCGCTTTCA	17.8985	1.7451	0.361742	1.4059e-06	1.50013e-05	up-regulated
GCCTTGGTGGTGAAATGGTAGACACGCGAGACTCAAAATCT	98.1277	1.06839	0.221938	1.48017e-06	1.56275e-05	up-regulated
GGGAGAGTGGCCGAGCGGTCAAAAGCGACAGACTGT	45.7836	1.27194	0.265282	1.62941e-06	1.7024e-05	up-regulated
ACCTACTTAACTCAGTGGTTAGAGTATTGCTTTCATA	19.2451	1.71901	0.359032	1.6852e-06	1.74253e-05	up-regulated
CTTTGGTATAGGTTCAAATCCTATTGGACGCACC	116.817	1.4698	0.30813	1.84167e-06	1.88489e-05	up-regulated
GGTACAGACCCGGGTTCGTTTCCCGGCTGGTGC	664.471	-1.49887	0.315606	2.04246e-06	2.06928e-05	down-regulated
ATCAGAGTTGCGCAGCGGAAGCGTGGTGGGCCC	43.3493	-1.24572	0.264356	2.44977e-06	2.45711e-05	down-regulated
GGGATTGTAGTTCAATTGGTCAGAGCACCGCCCC	47555.4	0.813391	0.173194	2.64767e-06	2.62932e-05
TCCGTTGTCGTCCAGCGGTTAGGATATCTGGCTTTCA	2251.97	1.02713	0.219298	2.81687e-06	2.76993e-05	up-regulated
CACGTGGTCGTGGGTTCGTTTCCCACAGACGGCGCCA	327.718	-1.1617	0.249413	3.19692e-06	3.11312e-05	down-regulated
TTTCGTACCGAGGGTTCGAATCCCTCTCTTTCCGCCA	267.787	0.772055	0.1661	3.34936e-06	3.20525e-05
TTCGTAGGTTCAATTCCTACTGGATGCACC	8.98248	2.08207	0.447972	3.35545e-06	3.20525e-05	up-regulated
GCGGGTATAGTTTAGTGGTAAAACCCTAGCCTTCCA	32.5962	1.45459	0.313336	3.44595e-06	3.26065e-05	up-regulated
GTCGGGATAGCTCAGCTGGTAGAGCAGAGGACTA	457.197	1.12291	0.242983	3.81253e-06	3.5738e-05	up-regulated
GGTGGCTGTAGTTTAGTGGTAAGAATTCCACGTTGT	4456.95	1.04253	0.226582	4.20272e-06	3.90308e-05	up-regulated
GTCTGTAGTTCGTTCCTGCATGGGGGCACCA	538.16	-0.992864	0.217489	4.99212e-06	4.59367e-05
GCGAGAGGTCCCGAGTTCGTTTCTCGGAATGCC	48.8564	-1.34167	0.294651	5.27813e-06	4.81269e-05	down-regulated
GCACCAGTGGTCTAGTGGTAGAATAGTACCCT	1192.2	-1.009	0.221972	5.47769e-06	4.94966e-05	down-regulated
GGGGATATGGCGAAATTGGTAGACGCTACGGACTTA	1186.7	1.01622	0.224319	5.89153e-06	5.27608e-05	up-regulated
AGCGGGGTAGAGGAATTGGTTTACTC	32.9461	-1.35326	0.300496	6.6868e-06	5.93527e-05	down-regulated
AAGAACTATCGAGGGTTCGAATCCCTCTCTCTCCTCC	48.1377	1.40386	0.312057	6.83564e-06	6.01417e-05	up-regulated
GGCGGATGTAGCCAAGTGGATCAAGGCAGTGGA	698.354	-1.04906	0.233824	7.23844e-06	6.31317e-05	down-regulated
GTCGGGATAGCTCAGCTGGTAGAGCAGAGGACT	149014	0.961561	0.214545	7.39918e-06	6.39774e-05
GCCCGCTTAGCTCAGAGGTTAGAGCATCGCATTTG	51.5409	1.39671	0.311843	7.5029e-06	6.43197e-05	up-regulated
AGGGCTATAGCTCAGTTAGGTAGAGCAACTCGTTTACACCGA	3899.39	1.02847	0.230237	7.93184e-06	6.74207e-05	up-regulated
CGAGGGCGTGGGTTCAGATCCCACTTCTGACACCA	107.982	1.26433	0.284981	9.14095e-06	7.70451e-05	up-regulated
GCATCAGTTGTCTAGTGGTAGAATAGTACCCT	212.665	-1.02123	0.230429	9.34197e-06	7.80833e-05	down-regulated
CGCGGGGTAGAGCAGCGTGGTAGCTCGCAAGGCTCA	555.269	1.16148	0.26229	9.50138e-06	7.87594e-05	up-regulated
AGCTAACGATGCGGGTTCGATTCCCGCTACCCGCTCCA	13.2543	1.69213	0.382964	9.93812e-06	8.17044e-05	up-regulated
ACTGAAGGTCCGTAGTTCGATCCTGCGTGAGGGCACCA	265.836	1.0166	0.230731	1.0529e-05	8.58587e-05	up-regulated
AGGGATATAACTCAGCGGTAGAGTGTCACCTTGA	33.3339	1.55377	0.355833	1.26205e-05	0.000102084	up-regulated
GGGATTGTAGTTCAATTGGTCAGAGCACCGCCCTGTCAAGGG	9476.84	0.83085	0.190441	1.28427e-05	0.00010305
GCTTTCATAGCTCAGTTGGTTAGAGCACCCGTTTGG	55.6636	1.1768	0.269956	1.30515e-05	0.000103894	up-regulated
ATACCGGGGGTTCGAATCCCTCTCCATCCGCCA	10.6632	1.79422	0.412204	1.34434e-05	0.000106171	up-regulated
AGGTCTGTAGTTCGTTCCTGCATGGGGGCACCA	525.481	-1.14382	0.264218	1.49723e-05	0.000117322	down-regulated
GGGGATATAGCTCAGTTGGTAGAG	32.9785	-1.18447	0.275484	1.71102e-05	0.000133035	down-regulated
TCAGAAGGTTGCGTGTTCGTTTCACGTCGGGTTCA	30.4021	-1.37993	0.322799	1.91225e-05	0.000147537	down-regulated
GGCTAGGTAACATAATGGAAATGTATTGGACTGCAAATCC	168.61	-0.974336	0.229234	2.13379e-05	0.000163374
GCACCAGTGGTCTAGTGGTAGAATAGTACC	330.511	-1.17725	0.277949	2.28067e-05	0.000173296	down-regulated
GCGTTCATTGTCTAATGGATAGGACAGAGGTC	514.232	-0.802158	0.190236	2.47973e-05	0.000185609
AGAACTATCGAGGGTTCGAATCCCTCTCTCTCCTCCA	237.703	0.890261	0.211099	2.4727e-05	0.000185609
TTTCTCGGAATGCCCCCCA	79.6931	-0.91055	0.217983	2.95179e-05	0.000219307
GCCCCCATCGTCTAGCGGTTCAGGACATCT	80.0174	-1.19029	0.285074	2.97493e-05	0.000219401	down-regulated
CGTGCTAAAGAGCGTGGAGGTTCGAGTCCTCTTCAAGGCACCA	87.7677	0.980822	0.238002	3.77122e-05	0.000276097
GATCGCATAGCGGAGTGGATATCGCATTAGACC	206.717	0.839696	0.205144	4.25465e-05	0.000309233
GTCGGGATAGCTCAGCTGGTAGAGCAGAGGACG	457.387	1.10479	0.270737	4.49078e-05	0.000324047	up-regulated
CATTTCTCGGAATGCCCCCCA	35.8945	-1.29234	0.317338	4.65232e-05	0.000333306	down-regulated
GCTCTCGTAGCTCAGTTGGTTAGAGCACCCGTTTG	119.098	1.19343	0.294506	5.07124e-05	0.000360741	up-regulated
GCACCAGTAGTCTAGTGGTAGAATAGTACCCT	1429.24	-0.991869	0.245427	5.31324e-05	0.000375294
GATCGCATAGCGGAGTGGATATCGCATTAGACT	2988.84	0.668073	0.165499	5.42055e-05	0.000380197
AGGGCTATAGCTCAGTTAGGTAGAGCA	720.283	-0.875203	0.217309	5.63811e-05	0.00039271
GGCGGCATGGCCGAGCGGTAAGGCGGGGGACT	83.2255	-1.1753	0.292174	5.75628e-05	0.000398176	down-regulated
GCCCTTTTAACTCAGTGGTAGAGTAACGCCATGG	391.051	1.15416	0.287367	5.91143e-05	0.000406107	up-regulated
GCACCAGTAGTCTAGTGGTAGAATAGTACC	332.319	-1.10425	0.277804	7.04065e-05	0.000480393	down-regulated
GCGCCTGTAGCTCAGTGGATAGAG	70.4267	-1.0526	0.267221	8.18022e-05	0.000554376	down-regulated
GCGGGTATAGTTTAGTGGTAAAACCCTAGCCTTC	84.1647	1.07366	0.272712	8.25147e-05	0.000555451	up-regulated
ATCAGAGTCGCGCAGCGGAAGCGTGGTGGGCCC	36.461	-1.08132	0.275321	8.58328e-05	0.000573935	down-regulated
GCCCCCATCGTCTAGCGGTTCAGGACATC	172.408	-1.10796	0.282493	8.77926e-05	0.000581667	down-regulated
AGGGATGTAGCGCAGTTTGGTAGCG	129.195	-0.851795	0.217322	8.87288e-05	0.000581667
GCCCCCATCGTCTAGCGGTTCAGGAC	142.7	-0.800985	0.204295	8.82818e-05	0.000581667
GGGGATATAGCTCAGTTGGTAGAGCTCCGCC	314.588	1.03018	0.263958	9.50814e-05	0.000619264	up-regulated
GGGGATGTAGCTCAGATGGTAGAG	292.956	-0.829806	0.213654	0.000102802	0.000665226
TGGGGCGTGGCCAAGTGGTAAGGCAACGGGTTTTG	68.3003	1.17798	0.305214	0.000113602	0.000730401	up-regulated
TCAGTTGGTAGAGCATTGGGCTTTTAACC	15.7609	1.36315	0.354	0.000117775	0.00075241	up-regulated
AGGGCTATAGCTCAGTTAGGTAGAGCAACTCGTTTACACCGAG	4034.92	0.80895	0.210589	0.000122354	0.000776715
GAGCATCTCGGTTCGAGTCCGAGTGGCGGCACCA	413.337	0.739075	0.193535	0.00013409	0.000845864
GCATCAGTGGTCTAGTGGTAGAATAGTACCCT	3681.48	-0.79083	0.207654	0.000139871	0.000876819
GGGGATATAGCTCAGTTGGTAGAGCTCCGCTA	620.419	0.753821	0.200852	0.000174649	0.00108803
GCGCTCTTAGTTCAGTTCGGTAGAACGTGGGTCT	123.445	0.856425	0.229141	0.000185827	0.00115052
GCGCCTGTAGCTCAGTG	33.5404	-1.12276	0.300575	0.000187439	0.00115338	down-regulated
TAGGAATACCGGGGGTTCGAATCCCTCTCCATCCGCCA	10.812	1.47509	0.396143	0.000196387	0.00120108	up-regulated
GGGTGTTTGGTCTAGTGGTATGATTCTCGCT	55.3262	-1.23702	0.332514	0.000199071	0.00121011	down-regulated
CCTTGTGGTCGTGGGTTCGTGCCCCACGGTGGGCG	18.0652	-1.48176	0.398793	0.000202712	0.00122482	down-regulated
CGCGGGGTAGAGCAGCGTGGTAGCTCGCAAGGCC	106.147	0.874966	0.238039	0.000237177	0.00142448
GCGCTCTTAGTTCAGTTCGGTAGAACGTGGGTCTCCA	21.7612	1.21094	0.329683	0.000239669	0.00143088	up-regulated
GCGGAAATATCTTAATGGTAGAGCATAGCCTTGCC	22.086	1.21649	0.331346	0.00024128	0.00143197	up-regulated
GGGTTGCTAACTCAACGGTAGAGTACTCGGCTTG	102.791	0.899344	0.245324	0.000246424	0.0014539
ATTTCTCGGAATGCCCCCCA	20.059	-1.31004	0.358016	0.000253027	0.00148413	down-regulated
GCCTCCGTAGCATAGTGGTAGTGCTTTCGCTT	36.225	-1.02889	0.282734	0.000273619	0.00159558	down-regulated
AGGCAGCGGGGATTCGACTTCCCCTGGGGGTACC	65.8573	1.0613	0.292365	0.000283355	0.0016428	up-regulated
GCGCTCTTAGTTCAGTTCGGTAGAACGTGGGTCTCCAAAACC	81.3093	0.846872	0.234697	0.000308137	0.00177622
GGGTCCATAGCTCAGTGGTAGAGCA	31.8755	-1.18381	0.328753	0.0003171	0.00181744	down-regulated
CGTGGTCGTGGGTTCGTTTCCCACAGACGGCGCCA	114.22	-0.799504	0.223068	0.000338197	0.00192734
GGGTGTTTGGTCTAGTGGTATGATTCTCGCTT	138.928	-0.921668	0.257862	0.000351213	0.00196797
GGGGATATGGCGAAATTGGTAGACGCTACGGACT	402.752	-0.85981	0.240518	0.000350469	0.00196797
GCATCAGTAGTCTAGTGGTAGAATAGTACCCT	4428.01	-0.783191	0.218976	0.000348092	0.00196797
GCCTCCGTAGCATAGTGGTAGTGCTTTCGCC	233.503	-1.04438	0.292906	0.000363031	0.00202289	down-regulated
GCGGATATAGTCGAATGGTAAAATTTCTCTTTG	774.03	0.573102	0.160939	0.000369447	0.00204727
AGGGCTATAGCTCAGTTAGGTAGAGCAACT	801.691	-0.714997	0.201387	0.000384694	0.00211126
ACATTGGACTCTGAATCCAGTAACCCGAG	95.1276	-0.692053	0.194943	0.000385204	0.00211126
TAATTGGCGAATTCGTAGGTTCAATTCCTACTGGATG	6.26439	1.58222	0.448729	0.00042186	0.0022996	up-regulated
TCATTGGTTCAAATCCAATAGTAGGTACCA	35.3219	-1.01875	0.289181	0.00042686	0.00231427	down-regulated
CGTTTCCCGGCTGGTGCACCA	224.271	-0.81354	0.231834	0.000449532	0.00242409
AAGGTCTGTAGTTCGTTCCTGCATGGGGGCACCA	422.449	-0.942326	0.270611	0.000497291	0.00266729
GGCGGATGTAGCCAAGTGGATCAAGGCAGTGGATA	758.586	-0.901525	0.259121	0.000502967	0.00268338
GTCGGGATAGCTCAGCTGGTAGAGCAGAGGAC	69039.3	0.608482	0.176091	0.000549262	0.00291487
GCGCCTGTAGCTCAGTGG	956.103	-0.782783	0.227041	0.000565247	0.00298391
GCTCTCGTAGCTCAGTTGGTTAGAGCACCCGTA	985.203	-0.841914	0.244576	0.000576705	0.00302845
GCCCTTTTAACTCAGTGGTAGAGTAACGCCAA	187.139	0.92909	0.271924	0.000633795	0.00331092
CGAGGGCGTGGGTTCATATCCCACTTCTGACACCA	121.007	1.07936	0.316935	0.000660119	0.00343057	up-regulated
GCTCTCGTAGCTCAGTTGGTTAGAGCACCCGA	32.8915	-0.958647	0.282153	0.000679764	0.00351445
GCATCAGTGGTCTAGTGGTAGAATAGTACC	524.002	-0.928284	0.273969	0.000703307	0.00361752
AGGACATTGGACTCTGAATCCAGTAACCCGAGT	69.0088	-0.84353	0.250811	0.000770402	0.00394241
GGGGATGTAGCTCAGATGGTA	65.9224	-0.846321	0.252828	0.000815661	0.00415283
CCTTGTGGTCGTGGGTTCGAGCCCCACGGTGGGCG	23.561	-1.15824	0.346302	0.00082406	0.0041744	down-regulated
GCGTTCATTGTCTAATGGATAGGACAGAGGTCTT	37.2072	-1.01172	0.304334	0.000886135	0.0044663	down-regulated
AGGGCTATAGCTCAGTTAGGTAGAGCAACTCGTA	1741.34	0.863071	0.259853	0.000895753	0.0044922
CTTGTGGTCGTGGGTTCGTGCCCCACGGTGGGCGCCA	67.1884	-0.779579	0.234933	0.000905663	0.00449717
CTTGTGGTCGTGGGTTCGGGCCCCACGGTGGGCGCCA	64.4182	-0.768434	0.231672	0.000910196	0.00449717
GCCCTTTTAACTCAGTGGTAGAGTAACGCCATA	1816.87	0.684836	0.2064	0.000906651	0.00449717
AAGGTCCGTAGTTCGTTCCTGCGTGAGGGCACCA	478.104	-0.801197	0.242697	0.000962642	0.0047099
GTCCCTTTCGTCCAGTGGTCAGGACATCGTCTTT	17.7243	1.13079	0.34243	0.000959095	0.0047099	up-regulated
ATCAGAGTGGCGCAGCGGAAGCGTGGTGGGCCC	222.334	-0.875236	0.266057	0.0010031	0.00488401
TCCGTTGTAGTCTAGTTGGTCAGGATATTCGGCTC	612.548	0.669284	0.20483	0.00108499	0.00523197
CCCCGCGAGAGTTCGGATCTCTCAGGCGTCGCCA	189.231	0.974773	0.29826	0.00108236	0.00523197
AGGGATATAACTCAGCGGTAGAGTGTCACCT	133.836	0.68229	0.209143	0.0011051	0.00530341
CTATGTAGACTTTTGTTTACCGAGGGTTCGAATCCCTCTCTTTCCGCC	36.3501	0.945488	0.289962	0.00111123	0.00530743
ATCAGAGTGGCGCAGCGGAAGCGTGGTGGGCC	68.5083	-0.981532	0.304322	0.00125835	0.00598165
GGGGATGTAGCTCAAATGGTAGAG	129.302	-0.665084	0.206864	0.0013041	0.00614495
GCCCGCTTAGCTCAGAGGTTAGAGCATCGCA	53.9357	0.741627	0.230685	0.00130496	0.00614495
CCCCGCGAGAGTTCGTATCTCTCAGGCGTCGCCA	546.63	0.993247	0.309305	0.00132172	0.00619478
GCGGGGATAGCTCAGTTGGGAG	7.71312	-1.36782	0.427361	0.00137133	0.0063974	down-regulated
CGTACCGAGGGTTCGAATCCCTCTCTTTCCGCCA	432.678	0.536812	0.16785	0.00138302	0.00642209
GGTGGCTGTAGTTTAGTGGTAAGAATTCCACGTTGTG	4840.79	0.878537	0.275312	0.00141754	0.00655205
GCGGAAATAGCTTAATGGTAGAGCATAGCCTTGC	62.0976	0.926509	0.290877	0.00144642	0.00665485
CAAAATGTCACGGGTTCAAATCCTGTCATCCCTACCA	134.511	0.691601	0.217565	0.00147874	0.00677247
GGGGATATAGCTCAGTTGGTAGAGCTCCGCA	387.186	0.789718	0.248785	0.00150196	0.00684756
GCCCGCGCAGGTTCGAATCCTGCCGCTCACGCCA	8.12867	1.36415	0.430938	0.00154798	0.00702547	up-regulated
GCGCTCTTAGTTCAGTTCGGTAGAACGTGGGTC	66.0582	0.725218	0.229568	0.00158281	0.00715114
GTCGATATGTCCGAGTGGTTAAGGA	21.1389	-1.06288	0.336816	0.00160135	0.00720248	down-regulated
CCGCTATTCGGAGGTTCGAATCCTTCCGTCCCAGCCA	587.354	-0.456495	0.14502	0.00164501	0.00736583
TGGTCGTGGGTTCGGGCCCCACGGTGGGCGCCA	13.9426	-1.21151	0.385741	0.00168529	0.00751265	down-regulated
GGCTAGGTAACATAATGGAAATGTATTGGACTG	37.8183	0.853928	0.27458	0.00187121	0.00830452
CGTGTGGTCGTGGGTTCGTTTCCCACAGACGGCGCCA	247.198	-0.60444	0.19609	0.00205299	0.00907116
TCAGAAGGTTGCGTGTTCGTTTCACGTCGGGTTC	606.095	-0.980808	0.318628	0.00208239	0.00916067
GGGGATATGGCGAAATTGGTAGACGCTACGGAC	93.6887	-0.737585	0.244076	0.00251154	0.0110003
GCATCAGTAGTCTAGTGGTAGAATAGTACC	552.947	-0.819898	0.271467	0.00252562	0.0110139
CGTTTCTCGGAATGCCCCCCA	33.7836	-0.851038	0.28193	0.00253935	0.0110258
GCCCGCTTAGCTCAGAGGTTAGAGCATCGCATC	66.7991	0.668348	0.222866	0.00270976	0.011715
GCCTCCGTAGCATAGTGGTAGTGCTTTCGCT	533.793	-0.89715	0.299543	0.00274391	0.0118118
GGGGATGTAGCTCAAATGGTAGAGCCCC	154.459	-0.789182	0.263836	0.00277898	0.0118609
GTCGGGATAGCTCAGCTGGTAGAGCAGAGGACTG	1021.16	0.617282	0.206298	0.00276984	0.0118609
CCATTGGTTCAAATCCAATAGTAGGTACCA	69.8728	-0.774593	0.259494	0.00283564	0.0120515
CTTTTTCCCCAGTTCAAATCCGGGTGTCGCCTCC	63.515	0.830586	0.278764	0.00288695	0.0122178
GCGGATATAGTCGAATGGTAAAATTTCTCTTTGAC	1161.41	-0.705659	0.237143	0.00292352	0.0123205
GCGCCTGTAGCTCAGTGGA	594.487	-0.688636	0.232395	0.00304444	0.0127765
GGGATTGTAGTTCAATTGGTCAGAGCACCGCCCTGTCAAGG	2682.76	0.68117	0.230231	0.0030901	0.0129141
GCGTTCATTGTCTAATGGATAGGACAGAGGTCT	727.41	-0.651303	0.220661	0.00316138	0.0131571
GGCGGATGTAGCCAAGTGGATCAAGGCAGTGGATTGTGAATC	2288.32	-0.670865	0.227522	0.0031925	0.0132317
GTCGTTGTAGTATAGTGGTAAGTATTCCCGCCTG	363.127	0.642519	0.218443	0.00326774	0.0134878
GCGGATATAGTCGAATGGTAAAATTTCTCTTT	2539.97	0.571029	0.194576	0.00333837	0.0137229
ACGGACTGTAAATTCGTTGGCAATATGT	45.8495	-0.750849	0.256969	0.00347854	0.0141887
AGGGATGTAGCGCAGTTTGGTAGC	309.408	-0.544865	0.186563	0.00349413	0.0141887
GCCCGCTTAGCTCAGAGGTTAGAGCATCGCATAA	15.3702	1.07202	0.36692	0.00348158	0.0141887	up-regulated
TACCGAGGGTTCGAATCCCTCTCTTTCCGCCA	107.368	-0.571404	0.195753	0.00351148	0.0142017
TGGGGCGTGGCCAAGTGGTAAGGCAACGGGTTTT	187.852	0.687274	0.236054	0.00359682	0.0144884
TCCTCAGTAGCTCAGTGGTAGAGCGGTCGGCTG	5246.14	0.832279	0.288491	0.00391488	0.0157065
CACCATGCGCGGGTTCAATTCCCGTCGTTCGCCCCA	4512.83	-0.787105	0.273569	0.00401251	0.016034
GGGAGAGTGGCCGAGCGGTCAAAAGCGACAGACT	14.9134	1.09493	0.380988	0.00405425	0.0161366	up-regulated
GCGGATATAGTCGAATGGTAAAATTTCTCTTTGC	7497.22	0.550838	0.191977	0.0041139	0.0163093
GGTTCTATGGTGTAGTGGTTAGCACTCTGGACT	67.6243	-0.91451	0.319318	0.00418401	0.0164571
GCCCGCGCAGGTTCGAATCCTGCCGACCACGCCA	18.6806	1.22602	0.428053	0.00418084	0.0164571	up-regulated
AACTGACTGGTCGTAGGTTCGAATCCTACCTGGGGAGCCA	818.645	-0.753743	0.263666	0.00425378	0.0166662
GCTATGTAGACTTTTGTTTACCGAGGGTTCGAATCCCTCTCTTTCCGCCA	67.2755	0.625038	0.219017	0.00431955	0.016858
CGTGGGTTCGTTTCCCACAGACGGCGCCA	332.168	-0.524177	0.184189	0.00442904	0.0172183
GTCGATATGTCCGAGTGGTTAAG	33.8903	-0.779056	0.274279	0.00450604	0.01745
GGTGGCTGTAGTTTAGTGGTAAGAATTCCACGTTG	901.002	0.728495	0.259417	0.00498182	0.0192183
GGGATTGTAGTTCAATTGGTCAGAGCACCGCCCTG	8056.9	0.691047	0.248965	0.00550863	0.0211692
GTTTACCGAGGGTTCGAATCCCTCTCTTTCCGCCA	78.2047	0.603067	0.217442	0.00554637	0.0212329
GGGTTGCTAACTCAACGGTAGAGTACTCGGCTTT	313.11	0.653136	0.237657	0.00599184	0.022851
AGGGCGTGGGTTCAAATCCCACTTCTGACACCA	29.8076	-0.824059	0.300157	0.00604325	0.0229227
GCATCAGTAGTCTAGTGGTAGAATAGTACCC	219.703	-0.697993	0.254304	0.00605635	0.0229227
TCCGTTGTCGTCCAGCGGTTAGGATATCTGGC	70599.5	0.327167	0.120475	0.00661468	0.0249418
ATCAGAGTTGCGCAGCGGAAGCGTGGTGGGCC	14.6047	-1.07589	0.399724	0.00711156	0.026715	down-regulated
TTTCACGTCGGGTTCACCA	49.8634	-0.672518	0.250133	0.00717433	0.0268502
GGTTTCGTAGTGTAGTGGTTAGCACTCTGGACT	294.32	-0.659418	0.245619	0.00725909	0.0270664
TTTCCCCAGTTCAAATCCGGGTGTCGCCTCCA	59.7946	-0.67988	0.253698	0.00736494	0.0272584
GAAGGTCCGTAGTTCGATCCTGCGTGAGGGCACCA	349.822	0.586126	0.218684	0.00735696	0.0272584
CTGAAGGTCCGTAGTTCGATCCTGCGTGAGGGCACCA	272.907	0.64099	0.239341	0.00740311	0.027299
GCTCTCGTAGCTCAGTTGGTTAGAGCACCCGT	27.7023	-0.866339	0.325466	0.00777137	0.028552
GGGTCCATAGCTCAGTGGTAGAGCATTTGACTG	536.919	0.540652	0.204415	0.00817216	0.0299149
GCCCGCTTAGCTCAGAGGTTAGAGCATCGCATT	761.42	0.406155	0.153642	0.0082051	0.0299262
GGAGAGATGGCTGAGTGGACTAAAGCGTCGGATTC	371.465	-0.665813	0.252019	0.00824368	0.029958
ACTGGTCGTAGGTTCGAATCCTACCTGGGGAGCCA	5846.57	-0.715777	0.271103	0.00828486	0.029999
TGTCGGGGGTTCGAATCCCTCCTCGCCCACCA	6.86102	-1.162	0.440591	0.0083554	0.0301456	down-regulated
AAATGTCACGGGTTCAAATCCTGTCATCCCTACCA	144.167	0.567962	0.215525	0.00840747	0.0302247
GGGATTGTAGTTCAATTGGTCAGAGCACC	5517.47	-0.471786	0.1814	0.00930055	0.0333159
CAAATCCGGGTGTCGCCTCCA	12.7485	-0.97456	0.375231	0.00939789	0.0335448
GGGGATGTAGCTCAAATGGTAGA	364.61	-0.537636	0.207518	0.00957563	0.034058
AGGGCTATAGCTCAGTTAGGTAGAGCAAC	484.127	-0.511621	0.198528	0.00996422	0.0353149
GAAGGTCTGTAGTTCGTTCCTGCATGGGGGCACCA	308.556	-0.586326	0.228113	0.0101603	0.0358832
CCACGGTACTGACCAGGGTTCGTTTCCCTGGATGCGCACCA	384.946	-0.781973	0.305897	0.0105783	0.0372282
AATACCGGGGGTTCGAATCCCTCTCCATCCGCCA	13.5693	1.03745	0.406489	0.0107035	0.0375371	up-regulated
GCGGATATAGTCGAATGGTAAAATTTCTCTTTGCCAAGGAGA	4061.87	0.659011	0.258358	0.0107487	0.0375642
GGTGGCTGTAGTTTAGTGGTAAGAATTCCA	79.4319	-0.662508	0.259977	0.0108238	0.0376953
GTCCCTTTCGTCCAGTGGTCAGGACATCGTCTTTTC	15.4989	0.945228	0.371584	0.0109661	0.0380588
TTTTCTACGTAGGTTCGAATCCTGCCTCTCCCACCA	51.8841	0.637402	0.25086	0.0110578	0.0382447
CGCGGGGTAGAGCAGCGTGGTAGC	41.543	-0.682644	0.26922	0.0112244	0.0386875
CGCGGGGTAGAGCAGCGTGGTAGCTC	100.516	-0.5915	0.233991	0.0114754	0.0394171
GGGATTGTAGTTCAATTGGTCAGAGCACCGCCCT	54701.9	0.352705	0.139747	0.0116068	0.0397325
GAAGGTCTGTAGTTCGATCCTGCATGGGGGCACCA	414.275	0.509048	0.203004	0.0121564	0.0413845
GTCCCTTTCGTCCAGTGGTCAGGACATCGTCTTTT	10.2947	0.983583	0.392316	0.0121719	0.0413845
GCGAGGACTCTGGTTCAAGTCCAGGATGGCCCACCA	4.28995	1.153	0.461544	0.0124845	0.0423039	up-regulated
ATCCCACAGCCGTCACCA	8.24537	1.05474	0.425038	0.013082	0.0441794	up-regulated
GGCTAGGTAACATAATGGAAATGTATCGGACT	23.7248	0.958443	0.387626	0.0134136	0.0451471
GCGGATATAGTCGAATGGTAAAATTTCTCTTTGGC	1406.38	-0.608887	0.246374	0.0134588	0.0451478
CTGACCAGGGTTCGTTTCCCTGGATGCGCACCA	237.143	-0.505029	0.205206	0.0138521	0.0463121
CGCGGGTGACCCGGGTTCGATCCCCGGCAACGGCGCC	53.0628	-0.569354	0.232161	0.0141905	0.0472859
CCCGCGCAGGTTCGAACCCTGCTGTCGACGCCA	30.9887	-0.685316	0.280139	0.0144315	0.0479297
TGGTCGTGGGTTCGTTTCCCACAGACGGCGCCA	247.644	-0.411852	0.168892	0.0147464	0.048814
TCCATTGTCGTCCAGCGGTTAGGATATCTGGC	12425.2	0.311105	0.127724	0.0148606	0.0490302
CGCGGGGTAGAGCAGCGTGGTAGCTCGCAAGG	63.7613	-0.591653	0.243609	0.0151532	0.0498318
AGGGATATAACTCAGCGGTAGAG	16.8763	-0.8272	0.341295	0.015363	0.0503564
GCGGGTATAGTTTAGTGGTAAAACCCTAGCCT	2228.91	-0.372919	0.154346	0.0156869	0.0512507
GCTCTCGTAGCTCAGTTGGTTAGAGCACCCGTTA	38.9285	-0.795954	0.330179	0.0159229	0.0518002
GCTCTCGTAGCTCAGTTGGTTAGAGCACCCGTTTGG	75.1831	0.804663	0.333904	0.0159584	0.0518002
GGGCATTTGGTCTAGTGGTATGATTCTCGCTT	109.492	-0.817715	0.341561	0.0166635	0.0539144
AGGGCTATAGCTCAGTTAGGTAGAGC	601.299	-0.413366	0.172865	0.0167905	0.0541506
TTTTTCCCCAGTTCAAATCCGGGTGTCGCCTCC	45.4405	0.637503	0.267156	0.0170207	0.0544696
GGGTTGCTAACTCAACGGTAGAGTACTCGGCTA	32.4832	0.813394	0.340895	0.0170304	0.0544696
GTCCCTTTCGTCCAGTGGTCAGGACATCGTCTTTTCA	8.97839	1.02913	0.431396	0.0170523	0.0544696
GTCGTTGTAGTATAGTGGTAAGTATTCCC	130.42	0.67336	0.284199	0.0178205	0.0567427
ACAAAATGTCACGGGTTCAAATCCTGTCATCCCTACCA	33.754	0.672401	0.284574	0.0181359	0.0575643
TCCCACGGTACTGACCAGGGTTCGTTTCCCTGGATGCGCACCA	235.36	-0.61523	0.261668	0.0187138	0.0589509
ACGGGGTTCGTTTCCCCGCGTCTCCACCA	48.0901	-0.614197	0.261125	0.0186667	0.0589509
GGGTCCATAGCTCAGTGGTAGAGCATTTGA	155.95	-0.440056	0.187221	0.0187499	0.0589509
GGGATTGTAGTTCAATTGGTCAGAGCACCGCCA	4051.8	0.484011	0.206022	0.0188078	0.0589509
TGTGGTCGTGGGTTCGGGCCCCACGGTGGGCGCCA	24.1724	-0.770883	0.328656	0.0189986	0.0591788
GGGATTGTAGTTCAATTGGTCAGAGCACCGCCCTGTCAAGGC	2273.41	0.47692	0.203248	0.0189512	0.0591788
AAAATGTCACGGGTTCAAATCCTGTCATCCCTACCA	108.695	0.609473	0.261935	0.0199753	0.0620286
ATCAGAGTAGCGCAGCGGAAGCGTGGTGGGCCC	23.2408	-0.768088	0.330569	0.0201504	0.0623792
GGAGAGATGGCTGAGTGGACTAAAGCGTCGGATTGCTAATCC	432.319	0.55231	0.23837	0.0205021	0.0632728
CCGCGAGAGTTCGAATCTCTCAGGCGTCGCCA	20.2087	-0.73246	0.316642	0.0207109	0.063721
GAGGGCGTGGGTTCAAATCCCACTTCTGACACCA	40.6311	0.752837	0.325758	0.0208311	0.0638948
AGGGATATAACTCAGCGGTAGA	17.049	-0.837009	0.362675	0.021006	0.0642348
CTCGTGTCACCAGTTCAAATCTGGTTCCTGGCACCA	882.823	-0.600638	0.261053	0.0214014	0.0652451
TGCGCGGGTTCAATTCCCGTCGTTCGCCCCA	456.097	0.368668	0.160917	0.0219608	0.0667476
AGAAAGTCGAAGGTTCGACCCCTTCCTGGCGCGCCA	21.3592	0.732208	0.320525	0.022348	0.0677192
TCATCGGTTCAAATCCGATAAGGGGCTCCA	48.5903	-0.583557	0.256413	0.0228551	0.0690472
ACATTGGACTCTGAATCCAGTAACCCGA	81.7769	-0.492033	0.216336	0.0229425	0.0691029
AGCATCTCGGTTCGAGTCCGAGTGGCGGCAC	47.3159	0.592054	0.261436	0.0235356	0.0706773
TGAAGGTCCGTAGTTCGATCCTGCGTGAGGGCACCA	259.246	0.498262	0.220195	0.0236465	0.0707982
GGCCTATTAGCTCAGCTGGTTAGAGCGTCGTGCTGA	2.76962	1.00748	0.446737	0.0241211	0.0720045
CGGTACTGACCAGGGTTCGTTTCCCTGGATGCGCACCA	1280.72	0.429071	0.190359	0.0241955	0.0720122
AGGTCGTGGGTTCGGCTCCCACTGTGGTCGCCA	22.9686	-0.686992	0.306138	0.0248287	0.0736782
CCCACGGTACTGACCAGGGTTCGTTTCCCTGGATGCGCACCA	147.874	-0.605902	0.270718	0.0252127	0.0745967
CCTTGTGGTCGTGGGTTCGTGCCCCACGGTGGGC	22.227	-0.854032	0.383602	0.0259905	0.0766721
CGCGGGGTAGAGCAGCGTGGTAGCTCGCAAGGCTA	46.9226	0.702055	0.316618	0.0265987	0.078236
GATCGCATAGCGGAGTGGATATCGCATTAGAC	60.3275	0.559638	0.252774	0.0268296	0.0786844
GTTTTTCTACGTAGGTTCGAATCCTGCCTCTCCCACCA	15.775	0.74447	0.339177	0.0281684	0.0823699
GGGGATATAGCTCAGTTGGTAGAGCTC	582.273	-0.343417	0.156738	0.02845	0.0829517
GCCCGCTTAGCTCAGAGGTTAGAGCATCGCATTT	40.6911	0.561868	0.257051	0.0288287	0.0838121
CTGTAGTTCGATCCTGCATGGGGGCACCA	311.039	-0.375586	0.172418	0.0293806	0.0851698
TCGTGGGTTCGTTTCCCACAGACGGCGCCA	879.132	-0.36539	0.168641	0.03026	0.0872148
GGAGAGATGGCTGAGTGGA	7.28907	0.936217	0.431946	0.0302014	0.0872148
TGTGGTCGTGGGTTCGTTTCCCACAGACGGCGCCA	203.225	-0.530906	0.245376	0.0304921	0.087632
GCCTCCGTAGCATAGTGGTAGTGCTTTCGCA	54.8385	-0.517672	0.239561	0.0307018	0.0879825
TAATTGGCGAATTCGTAGGTTCAATTCCTACTGGATGCACC	5.17881	0.973059	0.450597	0.0308124	0.0880479
AATACCGGGGGTTCGAATCCCTCTCCATCCGCC	7.36093	0.944833	0.440694	0.0320357	0.0912837
CAGTTGGTTAGAGCACCCGTTTGGTAAGC	29.2985	0.621261	0.290082	0.0322196	0.0915475
GCGGGGATAGCTCAGTTGGGA	8.98	-0.897976	0.420403	0.0326802	0.0925938
ACCTACTTGACTCAGCGGTTAGAGTATCGCTT	9.43364	-0.904927	0.424697	0.0331092	0.092903
GACGCTTTGGCCGAGTGGTTAAGG	20.9521	-0.727823	0.342054	0.0333537	0.092903
GGTGGCTGTAGTTTAGTGGTAAGAATTCCACG	237.455	-0.656999	0.308916	0.0334377	0.092903
GGCGGATGTAGCCAAGTGGATCAAGGCAGTGGATTGTGAATCC	1023.54	-0.586126	0.275309	0.0332563	0.092903
GGTGGCTGTAGTTTAGTGGTAAGAATTCCACGTC	124.22	-0.496156	0.232694	0.0329882	0.092903
CGCGGGGTAGAGCAGCGTGGTAGCTCGCAAGGC	761.877	0.383546	0.180125	0.0332267	0.092903
GGCGGATGTAGCCAAGTGGATCAAGGCAGTGGATTGT	715.197	0.42116	0.197503	0.0329717	0.092903
TCGTGTCACCAGTTCAAATCTGGTTCCTGGCACCA	183.399	-0.581706	0.273861	0.0336622	0.0930116
GCGCTCTTAGTTCAGTTCGGTAGAACG	30.9986	-0.574535	0.270443	0.0336351	0.0930116
GCTCTCGTAGCTCAGTTGGTTAGAGCACCCGTT	121.316	-0.651516	0.30728	0.0339836	0.0934905
GCGGATGTAGCCAAGTGGATCAAGGCAG	1015.64	-0.486708	0.2296	0.034022	0.0934905
CTGAAGACTGCAGGTTCGAATCCTGTCCCCGCCTCCA	49.4008	0.523552	0.24723	0.034203	0.093731
GCGGGGATAGCTCAGTTGGGAGAG	43.837	-0.561527	0.266781	0.0353065	0.0964915
GAAAGGTCGCGAGTTCGATCCTCGCCGGGGGCTCCA	153.371	0.369013	0.175885	0.0359019	0.0978523
GGGGATATAGCTCAGTTGGTAGAGCTCCGCTCTTGCAAGGCG	372.011	0.490953	0.234484	0.0362817	0.0986193
GAAAGGTCGCGAGTTCGATCCTCGCTGGGAGCTCCA	20.6548	0.672753	0.321858	0.0365986	0.099212
ATTCTGGGTTCGTTCCCCAGTGAAGTCGCCA	27.3043	-0.627252	0.302039	0.0378269	0.102265
GGGGATGTAGCTCAAATGGT	47.5017	-0.516411	0.249044	0.0381191	0.10251
CGTTTCCCTGGATGCGCACCA	178.579	-0.378354	0.182467	0.0381218	0.10251
GGAGAGATGGCTGAGTGGAC	57.5581	0.519507	0.250856	0.038365	0.102888
GCTGGAGTAGCTCAGTTGGTTAGAG	36.038	-0.602717	0.292216	0.039153	0.104721
ATGTCGTAGGTTCAAATCCTACAGGGCGTGCCA	43.8993	-0.510691	0.248362	0.0397597	0.106061
GCGGGGATAGCTCAGTTGGG	7.62429	-0.862285	0.419994	0.0400642	0.10659
GCCCTTTTAACTCAGTGGTAGAGTAACGCCATG	2523.01	0.469968	0.230236	0.0412266	0.109392
GGGGATATAGCTCAGTTGGTAGAGCTCCGCTCTTGCAA	813.092	-0.368328	0.180629	0.0414352	0.109656
AGGGCTATAGCTCAGTTAGGTAGAGCAACTC	888.512	-0.440351	0.216644	0.0420925	0.111102
AAGACTGCAGGTTCGAATCCTGTCCCCGCCTCC	20.6042	-0.702165	0.347004	0.0430212	0.113255
TTGTTTACCGAGGGTTCGAATCCCTCTCTTTCCGCCA	33.7696	0.556364	0.27537	0.0433395	0.113795
GGTTTCGTAGTGTAGTGGTTAGCACTCTGGA	1043.78	-0.569045	0.282376	0.0438833	0.114622
CACGGTACTGACCAGGGTTCGTTTCCCTGGATGCGCACCA	531.091	0.486768	0.241508	0.0438488	0.114622
GCCTTGGTGGTGAAATGGTAGACACGCGAGACTCA	327.112	0.429095	0.213181	0.0441335	0.114976
GGCGGATGTAGCCAAGTGGATCAAGGCAGTGGATTGTG	1342.5	0.640659	0.322498	0.0469722	0.122055
GTCGGGATAGCTCAGCTGG	4.87979	0.891857	0.450589	0.0477805	0.123834
AGAGGGCGTGGGTTCAAATCCCACTTCTGACACCA	24.128	0.655499	0.333411	0.0492944	0.127429
AGGGATGTAGCGCAGTTTGGTAGCGC	30.1725	-0.567672	0.290954	0.0510485	0.131624
CCGACTAGTTCCGGGTTCGAGTCCCGGGCAACCCACCA	14.2167	-0.708253	0.363237	0.0511959	0.131665
AGGCAGCGGGGATTCGACTTCCCCTGGGGGTACCA	144.712	0.470154	0.241955	0.0519988	0.133388
TGTGGTCGTGGGTTCGTGCCCCACGGTGGGCGCCA	21.0527	-0.679413	0.351513	0.0532577	0.136269
AAGGGCATGGGTTCGGATCCCATTCTTGACACCA	11.9916	-0.763652	0.397947	0.054987	0.140336
GCCGCTATGGTGAAATCGGTAGACACACTGCTCTT	49.7354	-0.615074	0.32338	0.0571686	0.144798
GATGTCGTAGGTTCAAATCCTACAGGGCGTGCCA	40.4392	-0.571944	0.30045	0.0569588	0.144798
ATCGAGGGTTCGAATCCCTCTCTCTCCTCCA	47.6427	0.466228	0.245115	0.0571613	0.144798
ACGGTACTGACCAGGGTTCGTTTCCCTGGATGCGCACC	718.687	-0.640016	0.337317	0.057779	0.145852
GGGGATGTAGCTCACATGGTAGA	90.3045	-0.40732	0.214759	0.0578754	0.145852
GGGGATGTAGCTCAAATGGTAGAGCTCCCGCT	59.9108	-0.420143	0.221709	0.0580901	0.146026
GCCTCCGTAGCATAGTGGTAGTGCTTTCGCTTC	32.6799	-0.638161	0.337029	0.0582927	0.146169
TTCCCCAGTTCAAATCCGGGTGTCGCCTCCA	64.3712	-0.410255	0.217795	0.0596093	0.149098
TTAGCACTCTGGACTTTGAATCCAGCGACCTGGG	41.7002	0.649321	0.345044	0.0598561	0.149342
GAAAGGGCATGGGTTCGAATCCCATTCTTGACACCA	15.2187	-0.681324	0.363378	0.0607961	0.150937
GGTGGCTGTAGTTTAGTGGTAAGAATTCCAC	1054.23	-0.461553	0.246074	0.0607011	0.150937
GGCTAGGTAACATAATGGAAATGTATTGGACT	624.96	0.321514	0.171762	0.061227	0.151631
TCTACGTAGGTTCGAATCCTGCCTCTCCCACCA	58.2858	0.447041	0.239174	0.0616085	0.1522
AGTACGCGTGGGTTCGTACCCCACAGCCTGCACCA	3.75381	0.857788	0.460885	0.0627195	0.154564
TTGCGTGTTCGTTTCACGTCGGGTTCACCA	18.7171	-0.598728	0.322043	0.0630052	0.154888
GGGTCCATAGCTCAGTGGTAGAGCATTTGACT	319.453	-0.358631	0.193845	0.0643004	0.157685
GCGCCTGTAGCTCAGTGGATAGAGCGTCTGTT	301.559	0.3372	0.182596	0.06479	0.15823
GGGCCTGTAGCTCAGAGGA	487.153	0.550565	0.298187	0.0648382	0.15823
AAAAGGTCGTGGGTTCGGCTCCCACTGTGGTCGCCA	137.448	-0.504896	0.274916	0.0662763	0.161347
GGCGGCATGGCCGAGCGGTAAGGCGGGGGACTGC	24.6247	-0.615885	0.336916	0.0675479	0.164045
GGGGATATGGCGAAATTGGTAGACGCTACGGACTT	727.753	-0.464778	0.254832	0.0681736	0.164767
AGGGCATGGGTTCGAATCCCATTCTTGACACCA	46.2329	0.534516	0.293058	0.0681628	0.164767
ACCTGAAGACTGCAGGTTCGAATCCTGTCCCCGCCT	59.8154	-0.524921	0.288842	0.0691666	0.166513
CTTGTGGTCGTGGGTTCGAGCCCCACGGTGGGCGCCA	33.1851	-0.483554	0.266138	0.0692282	0.166513
TCGTACCGAGGGTTCGAATCCCTCTCTTTCCGCCA	2329.99	0.447806	0.247523	0.0704274	0.168992
AAGGTTGCGTGTTCGTTTCACGTCGGGTTCACCA	15.8308	-0.74647	0.413143	0.0707925	0.169025
GGGTCCATACCTCAGTGGTAGAGCATTTGACT	28.7687	-0.642837	0.355981	0.0709465	0.169025
AAAGGGCATGGGTTCGTATCCCATTCTTGACACCA	19.0597	-0.591981	0.327518	0.0706878	0.169025
CGATTCCCGCTATCCGCCCCA	14.1009	-0.713987	0.397833	0.0727032	0.172799
CCGACCTTAGCTCAGTTGGTAGAGCGGAGGAC	23.3511	-0.544805	0.304827	0.0738951	0.17486
ACCCGATGTCGTAGGTTCAAATCCTACAGGGCGTGCCA	88.6017	-0.396476	0.221853	0.0739187	0.17486
TCCGTTGTCGTCCAGCGGTTAGGATATCTGGCT	53289.2	-0.202945	0.114264	0.0757162	0.17869
AGGGATATAACTCAGCGGTAGAGTGTCA	4.94802	-0.81195	0.457835	0.0761533	0.178926
TGGGGCGTGGCCAAGTGGTAAGGCAACGGGTTT	32.1006	0.518857	0.292588	0.0761727	0.178926
TCTCGGTTCGAGTCCGAGTGGCGGCACCA	90.6751	-0.400476	0.226507	0.0770528	0.18057
GTGGTCGTGCCGGAGTGGTTATCGGGCATGA	11.4673	-0.741485	0.421887	0.0788248	0.183863
GCCCCCATCGTCTAGCGGTTCAGGACAT	325.172	-0.358334	0.203764	0.0786492	0.183863
CCCGCTATTCGGAGGTTCGAATCCTTCCGTCCCAGCCA	246.477	-0.322275	0.184108	0.080038	0.18626
CGTTGTAGTATAGTGGTAAGTATTCCCGCCT	402.391	0.30814	0.176396	0.0806599	0.187273
GGGCCTGTAGCTCAGAGGATTAGAGCACGTGGCT	34.577	0.471505	0.271319	0.0822414	0.190504
GGGATTGTAGTTCAATTGGTCAGAGCACCGCCC	294999	0.329542	0.189802	0.0825207	0.19071
CCCGATGTCGTAGGTTCAAATCCTACAGGGCGTGCCA	177.267	-0.295703	0.170718	0.0832528	0.19196
GGTGGCTGTAGTTTAGTGGTAAGAATTCC	140.394	-0.393842	0.228201	0.0843736	0.194098
GTATAGGTTCAAATCCTATTGGACGCACCA	20.9292	-0.54858	0.318131	0.0846384	0.194262
GCCGCTATGGTGAAATCGGTAGACACACTGCTCTTAG	105.84	0.510518	0.296388	0.0849852	0.194612
GGGTCCATATCTCAGTGGTAGAGCATTTGACT	120.339	-0.55846	0.325347	0.0860701	0.196201
GAATTCGTAGGTTCAATTCCTACTGGATGCACCA	5.40851	0.785216	0.457439	0.0860618	0.196201
TTCTGGGTTCGTTCCCCAGTGAAGTCGCCA	32.3056	-0.527818	0.307863	0.0864448	0.196608
CATCGGTTCGATTCCGATAGCCGGCTC	17.1357	-0.630669	0.369177	0.0875788	0.198737
GGGCCTGTAGCTCAGAGGATTAGAGCACGTGG	18.5423	-0.606612	0.359124	0.0911914	0.206467
GTGGCTGTAGTTTAGTGGTAAGAATTCCACGTT	214.047	-0.344559	0.204955	0.0927349	0.209489
ACCTACTTAACTCAGTGGTTAGAGTATTGCTTTC	16.1217	0.607676	0.361916	0.0931419	0.209936
GCGAGGCCTCTGGTTCAAGTCCAGGATGGCCCACC	9.48075	0.71714	0.42817	0.0939545	0.211292
GTGGTCGTGCCGGAGTGGTTATCGG	12.0906	-0.637418	0.381336	0.0946156	0.212303
CCTGGAATGACGGTTCGACCCCGTCCTTGGCCTCCA	75.1935	0.372881	0.224661	0.0969655	0.21709
AGGGCTATAGCTCAGTTAGGTAGAGCAACTCGTT	5216.73	0.380436	0.229405	0.0972447	0.21723
CTGACTGGTCGTAGGTTCGAATCCTACCTGGGGAGCC	1054.69	0.501862	0.302931	0.0975826	0.217501
GGTTCTATGGTGTAGTGGTTAGCACTCTGGAC	222.425	-0.585597	0.354363	0.0984259	0.218091
CGAGGTGTAGCGCAGTCTGGTCAGCGCATC	29.6096	-0.488947	0.295951	0.09851	0.218091
AGGACATTAGACTCTGAATCTAGTAACCCGAGT	155.84	-0.345364	0.209171	0.0987172	0.218091
AGGGCTATAGCTCAGTTAGGTAGAGCAACTCGTTT	1527.79	0.369808	0.22368	0.0982717	0.218091
GGGGATGTAGCTCAGATGGTAG	43.1242	-0.402352	0.24387	0.0989714	0.218172
GGGGATGTAGCTCAGATGGTAGA	801.022	-0.266656	0.163806	0.10355	0.227765
GGTTCTATGGTGTAGTGGTTAGCACTCTGGA	1237.55	-0.483568	0.297934	0.104574	0.228017
TTCTGGGTTCGATCCCCAGCAGAGTCGCCA	40.1611	-0.441517	0.271757	0.104231	0.228017
TCCCGCTATTCGGAGGTTCGAATCCTTCCGTCCCAGCCA	54.3566	-0.399286	0.245943	0.104485	0.228017
AGGGCTATAGCTCAGTTAGGTAGAGCAACTCGTTTACACCGAGAA	1120.38	0.360621	0.221992	0.104274	0.228017
GGTCCCGTAGCTCAGTTGG	21.4555	-0.50095	0.309632	0.105686	0.229941
ATCAGAAGGTTGCGTGTTCGTTTCACGTCGGGTTC	32.3174	-0.61424	0.380957	0.106883	0.232043
TACTGACCAGGGTTCGTTTCCCTGGATGCGCACCA	153.055	-0.385286	0.239483	0.107655	0.233213
GTCTGGGTGGTGTAGTCGGTTATC	8.76729	-0.641936	0.401364	0.109735	0.237208
CCGGCATGCAAAGGTTCGAATCCTTTTACTCCAGCCA	34.7246	-0.483055	0.302951	0.110824	0.238023
GCGCAGGTTCGAACCCTGCTGTCGACGCCA	30.5946	-0.478786	0.300014	0.110516	0.238023
CCGTTGTCGTCCAGCGGTTAGGATATCTGGC	2030.56	0.30021	0.188163	0.110606	0.238023
GGTCGTGGGTTCGGCTCCCACTGTGGTCGCCA	19.3223	-0.502801	0.316426	0.11206	0.238128
TCGTTGTAGTATAGTGGTAAGTATTCCCGCCT	655.037	-0.311345	0.195887	0.111968	0.238128
CGTTGTAGTATAGTGGTAAGTATTCCCGCC	67.962	0.375333	0.235995	0.111738	0.238128
ATTGTGGGTTCGAGTCCCATCGCGATCGCCA	21.2371	0.537559	0.338261	0.112019	0.238128
AGGGATATAACTCAGCGGTAGAGTGTCACCTT	11.4285	0.613339	0.385499	0.111604	0.238128
ACCTACTTAACTCAGTGGTTAGAGTATTGCTTTCAT	7.436	0.695389	0.438682	0.112926	0.23946
TCTGGGTTCGTTCCCCAGCAGAGTCGCCA	31.9784	-0.524873	0.331541	0.113392	0.239541
ACGGTACTGACCAGGGTTCGTTTCCCTGGATGCGCACCA	987.641	0.323693	0.204492	0.113442	0.239541
GGGGATATAGCTCAGTTGGTAGAGCTCCGCTCT	3470.13	-0.391928	0.248148	0.114242	0.240723
TCCTCAGTAGCTCAGTGGTAGAGCAGTCGGA	761.826	-0.449918	0.286679	0.116552	0.244638
ATCCGGCAGGTCGGACCA	12.8771	0.58324	0.371665	0.116587	0.244638
GCGGGGATAGCTCAGTTGGGAGA	34.3772	-0.431801	0.275809	0.117446	0.245927
GGGGATGTAGCTCAAATGGTAGAGCCCCCGCTT	58.7292	-0.386357	0.24742	0.118396	0.247398
AGGGCTATAGCTCAGTT	289.873	0.336795	0.215965	0.118881	0.247896
CGATTCCCGCTACCCGCTCCA	18.1817	-0.49974	0.321408	0.119982	0.249156
AGGGCTATAGCTCAGTTAGGTAGAGCAACTCGTTTACACC	1294.55	-0.30086	0.193423	0.119839	0.249156
GCGCCCGTAGCTCAGTGG	6.37425	-0.668528	0.430272	0.120248	0.249191
GAACTATCGAGGGTTCGAATCCCTCTCTCTCCTCCA	57.8966	0.441443	0.284385	0.120597	0.2494
TCTACGCTGGTTCAAATCCAGCTCGGCCCACCA	136.455	-0.306621	0.198877	0.123132	0.254118
GCGCTCTTAGTTCAGTTCGGTAGAACGTC	21.0613	0.58778	0.382582	0.124452	0.256316
GCGCTCTTAGTTCAGTTCGGTAGAACGTGGGTCTCC	1392.67	0.282842	0.185013	0.126323	0.259635
GAAGGTTGCGTGTTCGTTTCACGTCGGGTTC	19.3993	-0.618265	0.406034	0.127835	0.262206
CGTTTCACGTCGGGTTCACCA	18.7665	-0.509209	0.335683	0.129283	0.264635
CATGCAAAGGTTCGAATCCTTTTACTCCAGCCA	6.53213	0.653997	0.431579	0.129682	0.264911
ATCTCTCAGGCGTCGCCA	39.0253	0.400124	0.264589	0.130472	0.265982
GCGGAAATACCTTAATGGTAGAGCATAGCCT	106.854	-0.447961	0.296958	0.131426	0.266843
ATCCTGCCGTCCACGCCA	13.596	0.535462	0.354812	0.131262	0.266843
GATTCTGGGTTCGTTCCCCAGTGAAGTCGCCA	18.066	-0.501696	0.333098	0.132029	0.267525
GGGGATGTAGCTCAAATGGTAGAGCTCCCGCTT	53.7695	-0.397522	0.264978	0.133561	0.270084
TCCCCGCGAGAGTTCGAATCTCTCAGGCGTCGCCA	52.3515	-0.41668	0.2785	0.134613	0.271664
GGCCTATTAGCTCAGCTGGTTAGAGCGTCGTGC	72.2873	-0.400781	0.268198	0.135086	0.27207
AGTTTTTCTACGTAGGTTCGAATCCTGCCTCTCCCACCA	18.8944	0.547004	0.367154	0.136264	0.273893
AACCCGATGTCGTAGGTTCAAATCCTACAGGGCGTGCCA	25.5551	-0.459094	0.309846	0.138423	0.277123
CCGACCTTAGCTCAGTTGGTAGAGCGGAGGACTGTA	5.16625	0.665316	0.448914	0.138325	0.277123
GCGCCTGTAGCTCAGTGGATAGAGCTTCTGTT	127.051	-0.422117	0.286092	0.140089	0.279899
TCCTCAGTAGCTCAGTGGTAGAGCGGTCGGC	1031.93	-0.311515	0.21221	0.142117	0.281806
CTTTGGTATAGGTTCAAATCCTATTGGACGCACCA	867.727	0.306052	0.208308	0.14177	0.281806
GCGGATATAGTCGAATGGTAAAATTTCTCTTTGCCAAGGA	2439.63	0.35126	0.239316	0.142168	0.281806
GGGGATATGGCGAAATTGGTAGACGCTACGGACTTAAAATC	108.819	0.424005	0.28883	0.142102	0.281806
GGAGAGATGGCTGAGTGGACTAAAGCGTCGGATTGCC	199.835	-0.34857	0.237806	0.14271	0.281952
TCCATTGTCGTCCAGCGGTTAGGATATCTG	3034.11	-0.21375	0.145862	0.142803	0.281952
TTAGCACTCTGGACTTTGAATCCAGCGACCTGGGT	44.3963	0.383837	0.264111	0.146136	0.287966
ACATTGGACTCTGAATCCAGTAACCCGAGT	96.8629	-0.366579	0.253276	0.147799	0.290103
GGTGGCTGTAGTTTAGTGGTAAGAATTCCACGTT	4763.13	-0.295658	0.204273	0.147795	0.290103
TCGGAGGTTCGAATCCTTCCGTCCCAGCCA	41.2503	-0.35892	0.248411	0.148496	0.290901
GTCTGGGTGGTGTAGTCGGTTATCAC	4.32866	-0.66352	0.459689	0.148905	0.291134
ACCGGCATGCAAAGGTTCGAATCCTTTTACTCCAGCCA	17.3714	0.472127	0.327919	0.149934	0.292575
GGGGATATAGCTCAGTTGGTAGAGCTCCGC	446.864	0.334441	0.234134	0.153171	0.298223
CGATCCACCTTCACCGCACCA	6.26214	0.616763	0.432044	0.153423	0.298223
ACCCTCCTTCTAGCGCCA	21.2196	-0.441753	0.309686	0.153738	0.298257
AAAGGGCATGGGTTCGAATCCCATTCTTGACACCA	90.0999	-0.377515	0.268057	0.159031	0.307496
TTCTCGGAATGCCCCCCA	171.154	-0.282735	0.200945	0.15942	0.307496
GCCCCCATCGTCTAGCGG	269.795	0.313596	0.222787	0.159248	0.307496
CCGATGTCGTAGGTTCAAATCCTACAGGGCGTGCCA	567.956	-0.282538	0.201193	0.160226	0.308458
GTCTGTAGTTCGATCCTGCATGGGGGCACCA	428.328	-0.269157	0.192199	0.161392	0.310107
ACCTGAAGACTGCAGGTTCGAATCCTGTCCCCGC	37.561	0.521965	0.37363	0.162411	0.311469
TTTACCGAGGGTTCGAATCCCTCTCTTTCCGCCA	34.2253	0.368576	0.264208	0.16301	0.31202
CCTTGTGGTCGTGGGTTCGTGCCCCACGGTGGGCGCCA	12.8364	-0.515115	0.370252	0.164147	0.3136
GCCCGCTTAGCTCAGAGGTTAGAGCATCGCAT	60.2149	0.357809	0.257965	0.165428	0.315444
TTCTCGGAACGGCCCCCA	144.24	-0.274463	0.199669	0.169258	0.322136
AGGACATTAGACTCTGAATCTAGTAACCCGAG	86.3811	-0.356116	0.260175	0.171076	0.32498
TCCCCAGTTCAAATCCGGGTGTCGCCTCCA	48.1849	-0.347606	0.254407	0.171832	0.325799
CCTCGTGTCACCAGTTCAAATCTGGTTCCTGGCACCA	3622.15	-0.364798	0.268468	0.174205	0.329674
GGGGATGTAGCTCAAATGGTAGAGCGCCCGCTT	112.466	-0.296118	0.218098	0.17455	0.329706
GCGCTCGTGGCCTAATGGATAAGGCATTTGAC	15.8868	-0.494396	0.364773	0.175305	0.330509
TCCTCAGTAGCTCAGTGGTAGAGCGGTCGGCC	1297.99	-0.308966	0.228793	0.176882	0.332233
GCCCGCTTAGCTCAGAGGTTAGAGCATCGCATTTGTAATG	28.6146	0.384274	0.284391	0.176627	0.332233
GTGGACGTGCCGGAGTGGTTATCGG	9.80186	-0.542038	0.402929	0.178546	0.33234
CAAATCTGGTTCCTGGCACCA	313.1	-0.358164	0.265624	0.177534	0.33234
ACATTAGACTCTGAATCTAGTAACCCGAGT	110.527	-0.323641	0.240609	0.178595	0.33234
CTACGTAGGTTCGAATCCTGCCTCTCCCACCA	40.9404	0.372694	0.276967	0.178423	0.33234
CTGGTTCAAGTCCAGGATGGCCCACCA	7.2974	0.573646	0.425853	0.177963	0.33234
ATTGGTTCAAATCCAATAGTAGGTACCA	160.646	-0.261028	0.194414	0.179389	0.332839
AGGGCTATAGCTCAGTTAGGTAGAGCAACTCGT	574.589	0.284861	0.212233	0.179527	0.332839
GGTTCGAATCCCTCTCTTTCCGCCA	18.2241	-0.442536	0.330482	0.18055	0.334118
AGGGCTATAGCTCAGTTAGGTAGAGCAACTCGTC	1526.47	0.34487	0.258696	0.182496	0.337096
GAAAGGTCGCGAGTTCGTTCCTCGCCGGGGGCTCCA	152.751	-0.346375	0.260673	0.183924	0.338487
CAGCGGGGATTCGACTTCCCCTGGGGGTACCA	116.52	-0.316561	0.238205	0.183866	0.338487
GCGTTCATTGTCTAATGGATAGGACAGAGGTCTTCTAAAC	290.516	0.267785	0.20254	0.186123	0.341282
TTCGAGTCCCGGGCAACCCACCA	6.84689	0.565212	0.427205	0.185821	0.341282
GCCCTTTTAACTCAGTGGTAGAGTAACGCCA	560.884	0.237531	0.180168	0.187376	0.342952
GCCCTTTTAACTCAGTGGTAGAGTAACGCC	324.944	-0.237748	0.181073	0.189186	0.345634
TCCGTTGTCGTCCAGCGGTTAGGATATCTGGCTTTCACC	2804.29	-0.292023	0.222708	0.189778	0.346087
CGAGGGCGTGGGTTCATATCCCACTTCTGACACC	13.2986	-0.516577	0.39471	0.190618	0.346987
GGGTTGCTAACTCAACGGTAGAGTACTCGGCTTTT	9.3	0.539924	0.414319	0.19252	0.349814
TCCGTTGTAGTCTAGTTGGTCAGGATACTC	2962.61	0.180641	0.139114	0.194112	0.351314
CGAGGGTTCGAATCCCTCTCTCTCCTCCA	34.0749	0.347091	0.26709	0.193763	0.351314
AAGAACTATCGAGGGTTCGAATCCCTCTCTCTCC	74.0073	0.434977	0.335195	0.194396	0.351314
GCTTCCATAGCATAGTGGTAGTGCTTTCGCT	90.1546	-0.326273	0.251887	0.195212	0.352155
AACGAGGGCGTGGGTTCAAATCCCACTTCTGACACCA	27.4564	-0.389154	0.301199	0.196351	0.353573
TCAGAAGGTTGCGTGTTCGATTCACGTCGGGTTC	102.672	-0.27944	0.21797	0.19984	0.359211
ACATTGGACTCTGAATCCAGTAACCCGAGTT	82.7005	-0.348397	0.272593	0.20122	0.360792
GGTGGCTGTAGTTTAGTGGTAAGAATTCCACGT	1133.28	-0.332072	0.259946	0.201439	0.360792
ATCAGAGTAGCGCAGCGGAAGCGTGGTGGGCCCA	9.01373	0.565344	0.446191	0.205139	0.366764
CCACCTTCACCGCACCA	22.844	0.380962	0.302669	0.208149	0.371483
TCAGAGTGGCGCAGCGGAAGCGTGGTGGGCCC	10.3845	-0.518712	0.413412	0.209584	0.37338
ACATTAGACTCTGAATCTAGTAACCCGAGTTC	65.0884	0.293641	0.235599	0.212634	0.377854
TAATTGGCGAATTCGTAGGTTCAATTCCTACTGGATGC	7.91168	0.566618	0.454833	0.212849	0.377854
CCGCTATTCGGAGGTTCGAATCCTTCCGTCCCAGC	215.128	0.298364	0.240212	0.214204	0.379588
CTCTCGTAGCTCAGTTGGTTAGAGCACCCGTT	53.216	0.327933	0.264624	0.215257	0.38011
AGGGATATAACTCAGCGGTAGAGTGTCACCTTG	10.4626	0.477757	0.385345	0.215043	0.38011
GGGTCCATAGCTCAGTGGCAGAGCATTTGACTG	16.6794	0.452714	0.36566	0.215688	0.380203
GCTTTCATAGCTCAGTTGGTTAGAGC	6.7086	-0.528775	0.427733	0.216373	0.380741
ACGGACTGTAAATTCGTTGGCAATATGTCTACGC	41.9148	-0.431247	0.350611	0.218702	0.384165
CGGGTATAGTTTAGTGGTAAAACCCTAGCCT	18.1498	0.412565	0.339031	0.223644	0.39216
AAGGTCGTGGGTTCGACTCCCACTGTGGTCGCCA	26.8415	0.354917	0.291926	0.22407	0.39222
GAATACCGGGGGTTCGAATCCCTCTCCATCCGCCA	8.3196	0.53162	0.438207	0.225064	0.393275
GGGTTGCTAACTCAACGGTAGAGTACTCGGCT	1473.04	-0.23392	0.193146	0.225856	0.393972
CTGCGCAGGTTCGAATCCTGCTGTCGACGCCA	32.7396	-0.397142	0.328407	0.226549	0.394494
GCTTCCATAGCATAGTGGTAGTGCTTTCGCA	15.9267	0.421217	0.349488	0.22811	0.396524
GACTGGTCGTAGGTTCGAATCCTACCTGGGGAGCCA	9260.2	0.324056	0.271504	0.23265	0.403716
GGCCTATTAGCTCAGCTGGTTAGAGC	5.36995	-0.529225	0.445099	0.234438	0.406116
CCTTTGGTATAGGTTCAAATCCTATTGGACGCACCA	70.2506	0.258473	0.22002	0.240086	0.415184
GCCTCCGTAGCATAGTGGTAGTGCTTTCGCTA	178.102	-0.311085	0.265665	0.241612	0.416387
GGGCCTGTAGCTCAGAGG	37.752	-0.310699	0.265314	0.241574	0.416387
GGGGATATAGCTCAGTTGGTAGAGCTCCGCTCTTGCA	1108.96	0.254893	0.217877	0.242044	0.416415
CCCCGCGAGAGTTCGAATCTCTCAGGCGTCGCC	1361.51	0.272134	0.233182	0.243193	0.417676
CGCGGGGTAGAGCAGCGTGGTAGCTCGCAAGGCTC	2445.02	0.224046	0.193188	0.246159	0.421591
CTAAAGAGCGTGGAGGTTCGAGTCCTCTTCAAGGCACCA	127.476	0.26719	0.230466	0.246313	0.421591
ACCTGAAGACTGCAGGTTCGAATCCTGTCCCCGCCTCCA	36.8026	-0.307857	0.266009	0.247143	0.42229
GGGTCCATAGCTCAGTGGTAGAGCATTTGAC	40.7187	-0.299591	0.259981	0.249175	0.424316
GGGGATATAGCTCAGTTGGTAGAGCTCCGCT	51892.4	0.226736	0.196595	0.248782	0.424316
GCGGAAATATCTTAATGGTAGAGCATAGCCT	152.635	-0.35042	0.304761	0.250219	0.424653
TCCTGCTGTCGACGCCA	20.7846	0.364184	0.316515	0.249894	0.424653
GGGTGTATAGCTCAGTTGGTAGAGCATTGGGC	71.0719	0.245924	0.21515	0.253023	0.428685
GATTGTGGGTTCGTGTCCCATCGCGATCGCCA	22.8098	-0.405709	0.357037	0.255822	0.432698
TCTGGGTTCGATCCCCAGCAGAGTCGCCA	18.4008	-0.365878	0.324179	0.259054	0.437426
ATCAGAGTCGCGCAGCGGAAGCGTGGTGGGCC	9.45449	-0.456912	0.406287	0.260757	0.438534
TGGTCGTGGGTTCGTGCCCCACGGTGGGCGCCA	12.3543	-0.437482	0.38951	0.26137	0.438534
TCTGGGTTCGTTCCCCAGTGAAGTCGCCA	15.5543	-0.386938	0.34397	0.260623	0.438534
CGAGGCCTCTGGTTCAAGTCCAGGATGGCCCACCA	24.3394	0.339487	0.302317	0.261459	0.438534
GTCGGGATAGCTCAGCT	13.3594	0.41101	0.368101	0.264179	0.442356
TCCGTTGTAGTCTAGTTGGTCAGGATATTCGGCTCTCACCCG	462.638	-0.267871	0.240221	0.264806	0.442667
GGGTTCGAATCCCTCTCTTTCCGCCA	8.00152	-0.467426	0.419952	0.265689	0.443404
GCCCCCATCGTCTAGCGGTTCAGGACA	65.9664	-0.261482	0.235984	0.267842	0.445264
TTCGTACCGAGGGTTCGAATCCCTCTCTTTCCGCCA	727.089	0.255304	0.230342	0.267702	0.445264
GCGGAAATAGCTTAATGGTAGAGCATAGC	57.1627	0.340144	0.307164	0.268135	0.445264
CCTGCGCAGGTTCGAATCCTGCTGTCGACGCCA	36.377	-0.280063	0.255764	0.273515	0.453447
TGAAGACTGCAGGTTCGAATCCTGTCCCCGCCTCCA	66.2329	0.273701	0.250792	0.27512	0.455355
GTCGTGGGTTCGTTTCCCACAGACGGCGCCA	163.832	-0.207201	0.190711	0.277274	0.457411
ATATGTCTACGCTGGTTCAAATCCAGCTCGGCCCACCA	35.1791	0.289995	0.266851	0.277156	0.457411
CACTGAAGGTCTCCGGTTCGAACCCGGGCGAAGCCACC	10.6078	0.427739	0.394356	0.278076	0.45798
GGCGGATGTAGCCAAGTGGATCAAGGCAGTGGATTG	1329.22	-0.278144	0.256705	0.278579	0.458057
GGTCGTGGGTTCGACTCCCACTGTGGTCGCCA	26.6145	-0.327075	0.302903	0.28023	0.45943
TCGGTTCGAGTCCGAGTGGCGGCACCA	89.8306	0.288525	0.267258	0.28033	0.45943
CGACTTTAGAAATCGTGAGGGTTCAAGTCCCTCTATCCCCACCA	25.7952	-0.33298	0.309724	0.282336	0.461962
GGGTCCATAGCTCAGTGGTAGAGC	11.9868	-0.403929	0.38134	0.289493	0.471366
GCCTCCGTAGCATAGTGGTAGTGCTTTCGCTTCG	23.0545	-0.384355	0.362719	0.289305	0.471366
ACATTAGACTCTGAATCTAGTAACCCGA	67.332	-0.253653	0.23943	0.289416	0.471366
GCGGGGATAGCTCAGTTGGGAGAGC	19.9966	-0.360331	0.34123	0.290979	0.472061
GCGGATATAGTCGAATGGTAAAATTTCTCTT	1751.67	0.163463	0.154911	0.291332	0.472061
TTACCGAGGGTTCGAATCCCTCTCTTTCCGCCA	36.1465	0.269412	0.254836	0.290422	0.472061
CATCTCGGTTCGAGTCCGAGTGGCGGCACCA	62.766	-0.265013	0.251504	0.292015	0.472404
ATTCTGGGTTCGTTCCCCAGCAGAGTCGCCA	37.8753	-0.341751	0.324837	0.292768	0.472861
AGGGCATGGGTTCGAATCCCATTCTTGACACC	6.83115	-0.472951	0.450116	0.293381	0.473089
TGTGGGTTCGAGTCCCATCGCGATCGCCA	21.9785	-0.326904	0.311812	0.294455	0.474058
CCGACCTTAGCTCAGTTGGTAGA	51.3974	-0.259084	0.248475	0.297089	0.477532
GTTCGAATCCCTCTCTTTCCGCCA	13.3511	-0.403038	0.391092	0.302754	0.483369
CGAGTCCCGGGCAACCCACCA	12.398	-0.384492	0.373503	0.303281	0.483369
CGTGGAGGTTCGAGTCCTCTTCAAGGCACCA	87.6097	-0.259346	0.251481	0.302412	0.483369
CGCTATTCGGAGGTTCGAATCCTTCCGTCCCAGCCA	43.5943	-0.250562	0.243567	0.303612	0.483369
GTCGTTGTAGTATAGTGGTAAGTATTCCCGCCA	70.5828	0.254245	0.246354	0.302057	0.483369
TCTCTCAGGCGTCGCCA	32.7138	0.290632	0.281529	0.301914	0.483369
TGTCGTAGGTTCAAATCCTACAGGGCGTGCCA	30.9381	-0.30578	0.29806	0.304939	0.484174
AGTTCAAATCTGGTTCCTGGCACCA	452.356	-0.237313	0.231396	0.305095	0.484174
CATTGGTTCAAATCCAATAGTAGGTACCA	2060.47	-0.165035	0.161077	0.305565	0.484174
TTCCCCGCGAGAGTTCGAATCTCTCAGGCGTCGCCA	70.4703	-0.232088	0.227626	0.307917	0.487131
GCGTTTGTAGTCCAACG	1084.76	0.262075	0.257301	0.308415	0.48715
CGCTGGTTCGAATCCGGCAGGTCGGACCA	13.0154	0.364173	0.358234	0.309353	0.487863
GGGCTATTAGCTCAGTGGTAGAGCGCGCCCCT	29.3169	-0.327456	0.32618	0.315422	0.496653
CCGACCTTAGCTCAGTTGGTA	13.4594	-0.380482	0.381117	0.318117	0.49933
GGGCATTTGGTCTAGTGGTATGATTCTCGCTTTG	27.7602	0.368732	0.369081	0.317768	0.49933
GATCAGAAGGTTGCGTGTTCGTTTCACGTCGGGTTC	34.1971	-0.443735	0.446882	0.320731	0.501079
TCTCGGAATGCCCCCCA	75.3703	-0.294746	0.296699	0.320507	0.501079
AGTTGGTCAGGATACTCGGCTCTCACCCGAGAG	556.769	0.298551	0.300269	0.320086	0.501079
GCCCTTTTAACTCAGTGGTAGAGTAACGCCATC	51.9624	0.241716	0.245444	0.324717	0.506518
TTGTGGTCGTGGGTTCGGGCCCCACGGTGGGCGCCA	10.6861	-0.402501	0.410817	0.327207	0.508607
GTGGTCGTGCCGGAGTGGTTATC	15.4943	-0.372318	0.380701	0.328084	0.508607
AAAAGGTCGTGGGTTCGACTCCCACTGTGGTCGCCA	144.61	-0.232676	0.237747	0.327743	0.508607
GGGTTGCTAACTCAACGGTAGAGTACTCGGCTTTTAAC	23.27	0.340201	0.346995	0.326879	0.508607
CGTAAGTCATCGGTTCAAATCCGATAAGGGGCTCCA	117.519	-0.208349	0.214786	0.332033	0.513933
AAGACTGCAGGTTCGAATCCTGTCCCCGCCTCCA	213.239	-0.246733	0.255934	0.335021	0.51776
TTCTGGGTTCGTTCCCCAGCAGAGTCGCCA	69.751	-0.307199	0.320133	0.337257	0.520414
TCCATTGTCGTCCAGCGGTTAGGATATCT	1461.09	-0.145902	0.152647	0.339169	0.521758
GGGTTGCTAACTCAACGGTAGAGTACTCGGCC	78.3478	0.273699	0.286225	0.338952	0.521758
ACGGTACTGACCAGGGTTCGTTTCCCTGGATGCGC	242.646	-0.439155	0.460958	0.340741	0.523017
CCCGCGAGAGTTCGAATCTCTCAGGCGTCGCC	31.4295	-0.303008	0.318241	0.34103	0.523017
CTGAAGACTGCAGGTTCGAATCCTGTCCCCGCCT	22.4596	-0.312028	0.328846	0.342692	0.524764
AGATTTAGGCTCTGGTCCGAAA	5.39116	-0.420144	0.444504	0.344558	0.524771
GGGGATGTAGCTCAAATGGTAGAGCGCCCGCT	84.2475	-0.2024	0.213765	0.343723	0.524771
GGAGAGATGGCTGAGTGGACTAAAGCGTCGGATT	10882.6	0.190963	0.201996	0.344466	0.524771
TGACTGGTCGTAGGTTCGAATCCTACCTGGGGAGCC	9503.43	0.303246	0.320982	0.344789	0.524771
CGAGGGCGTGGGTTCAGATCCCACTTCTGACACC	16.4651	-0.347696	0.368495	0.345397	0.524899
GGGGATGTAGCTCAGATGGTAGAGCGCTCGCTT	99.0745	-0.272363	0.289003	0.345977	0.524984
TTTTTCCCCAGTTCAAATCCGGGTGTCGCCTCCA	388.665	0.176458	0.188148	0.348313	0.527731
GTTGAGATGGCCGAGTTGG	8.22523	-0.381843	0.410276	0.35201	0.532528
CAGAGATTCTGGGTTCGATCCCCAGCAGAGTCGCCA	29.251	0.26696	0.287942	0.353858	0.534517
GGCTAGGTAACATAATGGAAATGTATCGGACTGCAAATCC	43.6175	0.250393	0.271366	0.356155	0.537178
AATGACGGTTCGACCCCGTCCTTGGCCTCCA	24.1922	-0.321426	0.35037	0.358938	0.539753
CCTGAAGACTGCAGGTTCGAATCCTGTCCCCGCCTCCA	29.6808	-0.267802	0.291631	0.358467	0.539753
TACGCTGGTTCAAATCCAGCTCGGCCCACCA	117.673	-0.179519	0.19632	0.360496	0.541284
AGTTGGTCAGGATACTCGGCTCTCACCCGAGA	461.92	0.271839	0.298355	0.362229	0.543073
TACGTAGGTTCGAATCCTGCCTCTCCCACCA	29.7026	0.246452	0.271262	0.363594	0.544306
CGCTGGTTCAAATCCAGCTCGGCCCACCA	36.0702	-0.265601	0.295334	0.36848	0.547534
CCGAGGGTTCGAATCCCTCTCTTTCCGCCA	33.1474	-0.258674	0.28729	0.36791	0.547534
TTTTCCCCAGTTCAAATCCGGGTGTCGCCTCCA	62.5645	-0.228838	0.254331	0.368245	0.547534
GGCGGATGTAGCCAAGTGGATCAAGGCAG	9813.04	-0.182207	0.202586	0.368436	0.547534
GCGTTCATTGTCTAATGGATAGGACAGAGGTCTTCT	41.8482	0.247699	0.274665	0.367151	0.547534
ATTCGGAGGTTCGAATCCTTCCGTCCCAGCCA	152.696	-0.180322	0.201926	0.371852	0.551727
GGAGAGATGGCTGAGTGGACTAAAGCGTCGGATTG	1714.11	0.228171	0.256561	0.373819	0.553826
AAGGGCATGGGTTCGAATCCCATTCTTGACACCA	136.928	-0.229139	0.257971	0.374414	0.55389
GCGTTCATTGTCTAATGGATAGGACAG	17.3967	-0.312226	0.352957	0.376373	0.555968
CTCTCGTAGCTCAGTTGGTTAGAGCACCCG	27.6641	0.318143	0.360106	0.376982	0.556048
TCACGGGTTCAAATCCTGTCATCCCTACCA	28.2676	-0.305153	0.349329	0.382368	0.563165
GCTGGAGTAGCTCAGTTGGTTAGAGC	13.2056	-0.325333	0.373368	0.383566	0.5641
GGTTGCTAACTCAACGGTAGAGTACTCGGC	7.79832	0.369964	0.425346	0.384412	0.564517
TCCTATTGGACGCACCA	6.91433	-0.373593	0.430591	0.385598	0.56543
CTAGAGCATCTCGGTTCGAGTCCGAGTGGCGGCACCA	327.379	0.184625	0.213631	0.387464	0.566757
GCTTCCATAGCATAGTGGTAGTGCTTTCGCC	32.9402	0.243913	0.282504	0.387919	0.566757
GCGGAAATAGCTTAATGGTAGAGCATAGCCTTG	23.8401	0.279256	0.323629	0.388198	0.566757
GTCCCTTTCGTCCAGTGGTCAGGACATCG	16.102	0.31991	0.373213	0.391347	0.570525
AGAAAGTCGAAGGTTCGCCCCCTTCCTGGCGCGCCA	88.2631	0.203835	0.238265	0.392277	0.571051
CGCGGGGTAGAGCAGCGTGG	82.2634	-0.215016	0.252395	0.394266	0.573114
GGGCCTGTAGCTCAGAGGATTAGAGCACGTGGC	120.431	0.237842	0.279859	0.395399	0.57393
ATCCAATAGTAGGTACCA	8.64046	-0.343585	0.405835	0.397211	0.574355
GGGCCTGTAGCTCAGAGGAT	12.6825	-0.340267	0.402408	0.397789	0.574355
TGCGCAGGTTCGAATCCTGCTGTCGACGCCA	33.0781	-0.262013	0.30999	0.397983	0.574355
CAGTTCAAATCTGGTTCCTGGCACCA	406.482	-0.204466	0.241125	0.396455	0.574355
CTGGTCGTAGGTTCGAATCCTACCTGGGGAGCCA	5669.4	-0.211688	0.251032	0.399076	0.575106
GCGGATATAGTCGAATGGTAAAATTTCTCTTTGGCC	1478.07	0.182306	0.218068	0.403153	0.580147
GCGAGGTCTCTGGTTCAAGTCCAGGATGGCCCACCA	82.857	-0.216843	0.260419	0.405032	0.582016
CCCGCGAGAGTTCGAATCTCTCAGGCGTCGCCA	104.342	-0.176026	0.211965	0.406286	0.582983
GGTCCCGTAGCTCAGTTGGTTAGA	5.43561	-0.371414	0.44962	0.408768	0.585351
CTTTTTCCCCAGTTCAAATCCGGGTGTCGCCTCCA	351.943	0.192115	0.232733	0.409104	0.585351
AATGTCACGGGTTCAAATCCTGTCATCCCTACCA	418.633	0.169015	0.206716	0.413576	0.590907
TCCGTTGTCGTCCAGCGGTTAGGATATCTGGCTT	1491.12	-0.164537	0.201752	0.414763	0.59176
TGTTCGTTTCACGTCGGGTTCACCA	32.5841	-0.267082	0.328999	0.416905	0.593971
GGGCTATTAGCTCAGTGGTAGAGCGCGCCCCTGATAAGGGC	9.17571	0.312136	0.392961	0.42701	0.607505
TAAAGAGCGTGGAGGTTCGAGTCCTCTTCAAGGCACCA	232.026	0.189614	0.239828	0.429162	0.609702
GGCCTATTATCTCAGCTGGTTAGAGCGTCGTGC	5.73912	-0.36253	0.459362	0.429994	0.61002
GCCTGCGCAGGTTCGAATCCTGCTGTCGACG	68.2307	-0.192462	0.244863	0.431869	0.611623
GCGGGTATAGTTTAGTGGTAGAACCTCAGCCT	25.2856	0.335182	0.426881	0.432344	0.611623
ATCAGAGTGGCGCAGCGGAAGCGTGGTGGGCCCA	46.403	0.259885	0.331578	0.433168	0.611926
CGAGGTGTAGCGCAGTCTGGTCAGC	67.1943	-0.191309	0.244488	0.433927	0.612136
GGGATTGTAGTTCAATTGGTCAGAGCACCGC	1407.63	-0.144648	0.185511	0.435551	0.613564
GTAAGTCATCGGTTCAAATCCGATAAGGGGCT	75.9026	-0.281277	0.361534	0.436562	0.613897
ACTGACCAGGGTTCGTTTCCCTGGATGCGCACCA	308.43	-0.151087	0.194474	0.437218	0.613897
TCCATTGTCGTCCAGCGGTTAGGATATCTGGCT	25786.2	-0.100705	0.129739	0.437623	0.613897
TAACGAGGGCGTGGGTTCAAATCCCACTTCTGACACCA	21.8845	-0.241683	0.312162	0.438798	0.614685
GCGAGGCCTCTGGTTCAAGTCCAGGATGGCCCACCA	208.146	0.170848	0.222256	0.442072	0.618407
TTTTGTTTACCGAGGGTTCGAATCCCTCTCTTTCCGCCA	34.4208	0.201946	0.264149	0.44456	0.620158
ACCTACTTAACTCAGTGG	9.29156	0.323921	0.423282	0.444116	0.620158
CGTAGGTTCGAATCCTGCCTCTCCCACCA	11.1968	0.295531	0.387236	0.445355	0.620404
ATCCGGTAGGTCGGACCA	5.82213	-0.350875	0.461068	0.446654	0.62049
ATCAGAGTTGCGCAGCGGAAGCGTGGTGGGCCCA	10.7112	-0.299059	0.392503	0.446102	0.62049
TAGAGCATCTCGGTTCGAGTCCGAGTGGCGGCACCA	127.879	-0.18636	0.245753	0.448258	0.621857
CCCCGCGAGAGTTCGGATCTCTCAGGCGTCGCC	49.5409	-0.29275	0.388371	0.450975	0.622162
GAAGACTGCAGGTTCGAATCCTGTCCCCGCCTCCA	53.3288	-0.20546	0.272873	0.45148	0.622162
TGGTCCCGCTATTCGGAGGTTCGAATCCTTCCGTCCCAGCCA	33.9446	-0.201692	0.267515	0.450881	0.622162
GGGTCCATAGCTCAGTGGTAGAGCATTTG	32.1304	0.23526	0.31252	0.451579	0.622162
GTCCCTTTCGTCCAGTGGTCAGGACATCGTCTT	6.82089	0.323355	0.42905	0.451058	0.622162
CCGACCTTAGCTCAGTTGGTAGAGCGGAGGACT	31.5682	-0.225011	0.299443	0.452394	0.62243
ATCCCATTCTTGACACCA	10.6954	-0.286185	0.381943	0.453683	0.623349
GATTGTGGGTTCGAGTCCCACCGTGATCGCCA	21.317	0.239488	0.320669	0.45516	0.624522
GCGGAAATAGCTTAATGGTAGAGCATAGCC	318.875	0.261648	0.351529	0.456687	0.625761
ACGAGGGCGTGGGTTCAAATCCCACTTCTGACACCA	44.8332	-0.186595	0.251342	0.457846	0.626493
GGAGAGATGGCTGAGTGGACTAAAGCGTCGGATTGCTAATCCGTTGTACGAG	176.667	0.158682	0.214115	0.458628	0.626708
GAGATTGTGGGTTCGAGTCCCATCGCGATCGCCA	32.8989	-0.209287	0.282979	0.459552	0.627117
CACGGGTTCAAATCCTGTCATCCCTACCA	34.3862	0.236879	0.320939	0.460465	0.627508
GGGGATATAGCTCAGTTGG	5.52812	-0.321807	0.439375	0.463913	0.630608
GCTCTCGTAGCTCAGTTGGTTAGAGCACCCG	44.4675	-0.20766	0.283902	0.464505	0.630608
GGGGATGTAGCTCAGATGGT	74.6093	-0.163096	0.223037	0.464626	0.630608
ACATTAGACTCTGAATCTAGTAACCCGAG	108.98	-0.164149	0.226485	0.468595	0.634913
CCCGGGCTCAGACACCA	126.73	0.187941	0.259585	0.469063	0.634913
CTCCCGGTAGGACCTCCA	216.049	-0.144814	0.201832	0.473066	0.639468
GTAAGTCATCGGTTCAAATCCGATAAGGGGCTC	60.5937	-0.226597	0.31752	0.475445	0.641819
ACCTGAAGACTGCAGGTTCGAATCCTGTCCCCGCC	41.1124	-0.269996	0.380483	0.477945	0.644326
CGCGGGGTAGAGCAGCGTGGTAGCTCGCA	60.4842	-0.184111	0.261018	0.480588	0.64702
AGGTTCGAGTCCTCTTCAAGGCACCA	311.878	-0.127423	0.182462	0.484956	0.652026
CCTGAAGACTGCAGGTTCGAATCCTGTCCCCGCC	32.8389	0.246237	0.356259	0.489456	0.655847
GGAGAGATGGCTGAGTG	5.73453	0.306385	0.443593	0.48976	0.655847
GCGGGTATAGTTTAGTGGTAGAACCTCAGC	23.5918	0.317048	0.458769	0.489513	0.655847
TCCGTTGTCGTCCAGCGGTTAGGATATCTGGCTTTCACCC	1888.72	-0.136136	0.200283	0.496683	0.664231
GGAGAGATGGCTGAGTGGACTAAAGCGTCGGATTGCTAATCCGTTGTACGAGT	1203.53	0.142441	0.210608	0.498828	0.666212
TCCGTTGTAGTCTAGTTGGTCAGGATATTCG	895.279	-0.116887	0.174659	0.50335	0.671356
GCTTTCATAGCTCAGTTGGTTAGAGCACCCGTTT	59.198	0.15267	0.229283	0.505502	0.673331
GGTTTCGTAGTGTAGTGGTTAGCACTCTGGAC	426.523	-0.176587	0.265778	0.506424	0.673665
GTCCCTTTCGTCCAGTGGTCAGGACATCGTCT	52.5099	0.164198	0.24811	0.508101	0.675
GAATCCCTCTCTTTCCGCCA	5.76709	-0.295492	0.449313	0.510762	0.675482
CTGACTGGTCGTAGGTTCGAATCCTACCTGGGGAGCCA	10550.5	0.154492	0.234937	0.510803	0.675482
TTCACGTCGGGTTCACCA	158.693	0.161766	0.246205	0.511157	0.675482
AGTTGGTCAGGATACTCGGCTCTCACCCGAGAGA	500.797	0.214941	0.326522	0.510362	0.675482
CTCTCAATGAAAGCACCA	28.7442	-0.178831	0.273987	0.513951	0.678279
AGGGATGTAGCGCAGTTTGG	94.3326	-0.154909	0.240574	0.51963	0.684873
GCGTTCATTGTCTAATGGATAGGACAGAGGTCTTC	159.299	0.174089	0.271865	0.521946	0.687023
GGGATTGTAGTTCAATTGGTCAGAACACCGCC	1049.41	0.123106	0.193159	0.523911	0.688706
CGATGTCGTAGGTTCAAATCCTACAGGGCGTGCCA	363.314	-0.113252	0.178003	0.524623	0.688739
GTTGCGTGTTCGTTTCACGTCGGGTTCACCA	17.6966	-0.204553	0.326696	0.531232	0.696504
GCTGGAATAGCTCAGCTGGTTAGAGC	31.5458	-0.172311	0.276992	0.53389	0.699075
AGGTCTGTAGTTCGATCCTGCATGGGGGCACCA	508.357	-0.135212	0.218034	0.535166	0.699832
GCGCCTGTAGCTCAGTGGAT	7.71599	-0.268563	0.437588	0.539391	0.701698
TCGACTTTAGAAATCGTGAGGGTTCAAGTCCCTCTATCCCCACCA	28.2266	-0.17092	0.278323	0.539145	0.701698
CCGACCTTAGCTCAGTTGGT	56.1974	-0.144597	0.23507	0.538473	0.701698
GTCACGGGTTCAAATCCTGTCATCCCTACCA	21.8918	0.204185	0.33207	0.538631	0.701698
GTGGCTGTAGTTTAGTGGTAAGAATTCCACG	323.107	-0.156691	0.256862	0.541848	0.703982
CTTTCATAGCTCAGTTGGTTAGAGCACCCGTT	21.5533	0.233212	0.382989	0.542574	0.704013
CCCCGCGAGAGTTCGTATCTCTCAGGCGTCGCC	104.02	-0.183777	0.303425	0.54473	0.705764
TAGCACTCTGGACTTTGAATCCAGCGACCTGGGTTC	35.8503	-0.183066	0.302704	0.545331	0.705764
CAGAGATTCTGGGTTCGTTCCCCAGTGAAGTCGCCA	12.8417	-0.222719	0.369961	0.54717	0.706485
CGAACCCGGGCTCAGACACCA	14.4435	-0.212878	0.353726	0.547297	0.706485
GGATGGATGTCTGAGCGGTTGAAAGAGTCGGT	24.2645	0.17932	0.301046	0.551406	0.710874
GGGGATATAGCTCAGTTGGTAGAGCTCCGCTC	6598.5	-0.116049	0.196092	0.553977	0.713272
TTCCCGGCTGGTGCACCA	334.293	0.118814	0.2029	0.558156	0.716397
CAGGATACTCGGCTCTCACCCGAGAGACCCGG	491.431	0.156153	0.267414	0.559261	0.716397
TCGAAGACACGGGTTCGATTCCCGTAAGGGATACCA	6.50955	0.255857	0.436061	0.557375	0.716397
CGGGCGAGGTCTCTGGTTCAAGTCCAGGATGGCC	4.01879	0.268348	0.458938	0.558739	0.716397
CATTAGACTCTGAATCTAGTAACCCGAGT	41.5403	-0.177016	0.306627	0.563736	0.721208
GCGGGTATAGTTTAGTGGTAAAACCCTAGCCTT	26.9776	-0.181719	0.320624	0.570873	0.729408
CTCTGGTTCAAGTCCAGGATGGCCCACCA	16.8178	-0.187853	0.333587	0.573346	0.729565
AGGTCGTGGGTTCGACTCCCACTGTGGTCGCCA	26.408	-0.187765	0.334713	0.574817	0.729565
GGGGATGTAGCTCAGATGGTAGAGCGCTCGCT	44.9002	-0.185082	0.3277	0.572216	0.729565
GCGGAAATAGCTTAATGGTAGAGCATAGCCT	418.383	-0.141573	0.252646	0.575233	0.729565
TCCGTTGTAGTCTAGTTGGTCAGGATA	981.576	-0.103031	0.182596	0.572582	0.729565
ATCCCACTGTCAACACCA	26.4758	0.175518	0.313326	0.575359	0.729565
CCTTGTGGTCGTGGGTTCGGGCCCCACGGTGGGC	14.8043	-0.238763	0.429132	0.577947	0.730652
CTATGTAGACTTTTGTTTACCGAGGGTTCGAAT	35.008	-0.183855	0.330613	0.57814	0.730652
TTGTGGGTTCGAGTCCCACCGTGATCGCCA	18.322	0.193458	0.348122	0.578403	0.730652
CGAAAGGGCATGGGTTCGTATCCCATTCTTGACACCA	16.8247	-0.194169	0.350295	0.579373	0.730957
GTCGTTGTAGTATAGTGGTAAGTATTCCCGCC	1929.95	0.115437	0.209573	0.581756	0.733042
TCAAATCTGGTTCCTGGCACCA	157.758	-0.119971	0.218592	0.583118	0.733837
GCTCTCGTAGCTCAGTTGGTTAGAGCACCCGTTT	62.6325	-0.14255	0.260742	0.584578	0.734752
GCTTCCATAGCATAGTGGTAGTGCTTTCGCTA	108.55	-0.141217	0.260073	0.587138	0.737045
TGACTGGTCGTAGGTTCGAATCCTACCTGGGGAGCCG	964.692	0.152647	0.281841	0.58809	0.737318
GCGTTCATTGTCTAATGGATAGGACAGA	12.6465	-0.199171	0.369728	0.590096	0.738909
GGGGATGTAGCTCAGATGG	49.7963	-0.124848	0.232576	0.591402	0.739622
CAGGGTTCGTTTCCCTGGATGCGCACCA	1805.64	0.127648	0.238888	0.593104	0.740826
CGGGTTCGATTCCCGCTATCCGCCCCA	12.1752	-0.201542	0.380277	0.596122	0.741005
GTCCCTTTCGTCCAGTGGTCAGGACATCGTC	14.9357	-0.192404	0.362057	0.59513	0.741005
ACCTACTTAACTCAGTGGTTAGAGTATTGCTT	28.1451	-0.164274	0.308579	0.594479	0.741005
TCGAACCCGGGCTCAGACACCA	9.57028	0.208008	0.392565	0.596203	0.741005
CCCCAGTTCAAATCCGGGTGTCGCCTCCA	21.8955	-0.176329	0.334596	0.5982	0.742567
CGGGGGTTCGAATCCCTCCTCGCCCACCA	61.3677	-0.123431	0.235306	0.599891	0.743746
TATTCGGAGGTTCGAATCCTTCCGTCCCAGCCA	209.61	-0.107626	0.205688	0.600801	0.743955
ATCAGAGTGGCGCAGCGGAAGCGTGGTGGGC	15.6744	-0.229004	0.439235	0.60211	0.744656
GGGTTGCTAACTCAACGGTAGAGTACTCGGC	277.701	-0.113508	0.218759	0.60385	0.745888
GGCGGCATGGCCGAGCGGTAAGGC	14.9921	-0.179377	0.3557	0.614056	0.756632
TCCGTTGTAGTCTAGTTGGTCAGGATACT	437.678	0.0831521	0.164558	0.613345	0.756632
TTCGAATCCCTCTCTTTCCGCCA	18.6436	-0.168691	0.338177	0.617902	0.757725
AGGGATATAACTCAGCGGTAGAGTGTCACC	270.011	-0.102891	0.205574	0.616719	0.757725
CGAGGGCGTGGGTTCAAATCCCACTTCTGACACC	102.39	0.129948	0.258969	0.615815	0.757725
CATCAGTTCGAGCCTGATTATCCCTACCA	6.29527	0.218233	0.437572	0.617965	0.757725
CCTGAAGACTGCAGGTTCGAATCCTGTCCCCGCCT	39.0025	-0.13515	0.274903	0.622981	0.759446
CGCGGGGTAGAGCAGCG	1124.35	0.0890576	0.180438	0.621614	0.759446
ACATTAGACTCTGAATCTAGTAACCCGAGTT	74.5195	0.123856	0.251256	0.622049	0.759446
CCGACCTTAGCTCAGTTGGTAGAG	34.2114	0.130397	0.265367	0.623154	0.759446
CGCGCAGGTTCGAACCCTGCTGTCGACGCCA	34.5445	0.133485	0.26998	0.621007	0.759446
GCGCCTGTAGCTCAGTGGATAGAGCTTCTGTTTCC	18.2855	-0.203804	0.416925	0.624965	0.760728
CCGACCTTAGCTCAGTTGGTAGAGC	30.0579	0.138928	0.286771	0.628062	0.763571
CCCGCGCAGGTTCGAATCCTGCCGTCCACGCCA	6.55964	-0.205789	0.442192	0.641657	0.779155
AAGGGCATGGGTTCGAATCCCATTCTTGACACC	5.29538	-0.211295	0.45852	0.644928	0.78218
GAGGGCGTGGGTTCAAATCCCACTTCTGACACC	40.3829	-0.143214	0.312099	0.646326	0.782929
GTAAGTCATCGGTTCAAATCCGATAAGGGGCTCCA	888.033	0.107167	0.236119	0.649923	0.785388
TTTTTCTACGTAGGTTCGAATCCTGCCTCTCCCACCA	34.216	0.127282	0.280041	0.649459	0.785388
GGGTGTATAGCTCAGTTGGTAGAGCATTGGGCT	57.8635	0.138928	0.306988	0.650871	0.785588
GGCCTATTAGCTCAGTTGGTTAGAGCGTCGTGC	6.4986	0.204082	0.455694	0.654262	0.788732
CTACGCTGGTTCAAATCCAGCTCGGCCCACCA	97.3703	-0.110367	0.248094	0.656423	0.790386
TCGTTGTAGTATAGTGGTAAGTATTCCCGCC	77.5011	-0.0993114	0.228308	0.663571	0.79708
CGCAGGTTCGAACCCTGCTGTCGACGCCA	31.9257	0.125764	0.289077	0.663524	0.79708
ACCCGGGCTCAGACACCA	53.4445	-0.107413	0.247571	0.664384	0.797102
CGCGGGGTAGAGCAGCGTGGTAGCTCGCAAGGCTCATAACC	234.541	-0.100955	0.234049	0.666221	0.79835
ATCCTGCCGACCACGCCA	15.1567	0.154489	0.359321	0.667233	0.79861
CCGTTGTCGTCCAGCGGTTAGGATATCTGGCT	1668.72	0.0888342	0.210239	0.672631	0.804111
AACCTGGCTCTGATACCA	10.9956	-0.157301	0.374236	0.674247	0.80415
CGCGGGGTAGAGCAGCGTGGTAGCTCGC	171.51	-0.0931112	0.221536	0.674267	0.80415
GTCGTGGGTTCGACTCCCACTGTGGTCGCCA	16.0147	0.14322	0.345097	0.678131	0.807797
GCCTGCGCAGGTTCGAATCCTGCTGTCGAC	49.7922	0.148033	0.358955	0.680046	0.809117
GTGGACGTGCCGGAGTGGTTATC	14.7523	-0.141646	0.345122	0.681496	0.809882
ACGAGGGCGTGGGTTCAAATCCCACTTCTGACACC	5.51233	0.180764	0.444559	0.684291	0.812242
ATCCCACTTCTGACACCA	70.6806	0.0934673	0.231394	0.686263	0.81362
GCGGGGATAGCTCAGTTGG	8.04099	0.170293	0.423547	0.687636	0.814284
TAACCTAGCTCTGATACCA	11.386	-0.148352	0.372307	0.690285	0.815496
CAGAGATTCTGGGTTCGTTCCCCAGCAGAGTCGCCA	32.3175	0.111369	0.27906	0.689829	0.815496
AGGGATATAACTCAGCGGTAGAGTGTCAC	5.86759	-0.17991	0.457304	0.694014	0.818291
CATCGGTTCAAATCCGATAAGGGGCTCCA	765.098	-0.0665292	0.169264	0.694283	0.818291
GGGTCCATATCTCAGTGGTAGAGCATTTGA	20.3192	-0.151174	0.387718	0.696605	0.820065
CCCGGTTGGGCCCTCCA	50.7523	0.0969688	0.249868	0.697957	0.820692
CCCTCCTTCTAGCGCCA	8.4558	-0.155947	0.412052	0.705085	0.825019
CGAATCCCTCCTCGCCCACCA	14.3692	-0.131195	0.345755	0.704358	0.825019
ATTCTGGGTTCGATCCCCAGCAGAGTCGCCA	23.7043	-0.118954	0.315051	0.705749	0.825019
ACCCTGCTGTCGACGCCA	35.974	-0.110054	0.288521	0.702874	0.825019
CGCGGGGTAGAGCAGCGTGGTAGCTCGCAAGGCT	1411.28	-0.0575207	0.15196	0.705041	0.825019
AGGGATATAACTCAGCGGTAGAGTGTC	28.2195	-0.113061	0.303365	0.709379	0.82718
TCCGTTGTAGTCTAGTTGGTCAGGATATTCGGC	787.121	0.0925596	0.248861	0.709942	0.82718
CGCAGGTTCGAATCCTGCTGTCGACGCCA	10.8934	0.145642	0.391763	0.710072	0.82718
GCGTTTGTAGTCCAACGGTTAGGATAATTGCC	1966.38	-0.0555677	0.152541	0.715649	0.83271
GTGGCTGTAGTTTAGTGGTAAGAATTCCAC	129.53	0.138676	0.385484	0.719038	0.835683
GCGGGTATAGTTTAGTGGTAAAACCCTAGCC	353.971	-0.0932227	0.263469	0.723468	0.838888
TCCGTTGTAGTCTAGTTGGTCAGGATATTCGGCT	4229.35	0.0866723	0.244541	0.723017	0.838888
GTCGGGATAGCTCAGCTGGTAGAGCAGAGGA	897.059	0.0553531	0.157662	0.725522	0.84012
AAGGTCGCGAGTTCGATCCTCGCCGGGGGCTCCA	13.4579	0.139507	0.39839	0.726206	0.84012
GCGGAAATACCTTAATGGTAGAGCATAGCC	23.2008	-0.14365	0.415801	0.729735	0.84323
TCGAATCCCTCTCTTTCCGCCA	6.06962	-0.148053	0.43306	0.732444	0.845387
GCGTTTGTAGTCCAACGGTTAGGATAATTGCCT	2365.62	0.0611697	0.181226	0.735715	0.848186
AAGAACTATCGAGGGTTCGAATCCCTCTCTCTCCT	100.394	0.118593	0.356421	0.739336	0.851382
TCCCACTGTCAACACCA	18.2646	-0.125993	0.383845	0.742731	0.853332
TGGTAGAATAGTACCCTGCCACGGTACAGACCCGGG	484.541	0.0903817	0.274928	0.742347	0.853332
TGTGGTCGTGGGTTCGAGCCCCACGGTGGGCGCCA	11.697	-0.122673	0.378367	0.745773	0.855847
TATAGGTTCAAATCCTATTGGACGCACCA	32.2413	-0.0850726	0.265137	0.748314	0.856803
GCCCCCATCGTCTAGCGGTTCAGGACATA	58.4501	0.0848192	0.263551	0.74758	0.856803
GCGGGTATAGTTTAGTGGTAGAACCTCAGCC	16.1364	0.142384	0.454236	0.753932	0.862251
GGGTTGCTAACTCAACGGTAGAGTACTCGGA	9.4274	-0.128071	0.414512	0.757345	0.865167
TCCTCAGTAGCTCAGTGGTAGAGCGGTCGGA	7681.52	0.0667136	0.219603	0.761287	0.867807
AGCACTCTGGACTTTGAATCCAGCGACCTGGGT	31.7851	0.112584	0.370754	0.761386	0.867807
CAATTCCTACTGGATGCACCA	11.9792	0.113115	0.375466	0.763212	0.868901
CGCTTAGCTCAGAGGTTAGAGCATCGCATTTGTAATG	11.5365	-0.109621	0.369969	0.767002	0.872225
ACCCGGGCTTAGACACCA	21.8882	0.0931972	0.319412	0.770457	0.875162
CATCGGTTCGATTCCGATAGCCGGCTCCA	120.632	-0.0633369	0.218657	0.772073	0.876006
GTTCAAATCTGGTTCCTGGCACCA	264.362	-0.0736348	0.256103	0.773714	0.876876
CAGAAGGTTGCGTGTTCGTTTCACGTCGGGTTC	28.5482	-0.114197	0.403656	0.777248	0.877906
GGGCATTTGGTCTAGTGGTATGATTCTCGCTTTGG	25.5058	0.106282	0.373825	0.776174	0.877906
GGGATATAACTCAGCGGTAGAGTGTCACC	6.29203	0.130231	0.459392	0.776804	0.877906
AGATTGTGGGTTCGAGTCCCATCGCGATCGCCA	21.1388	0.0909678	0.324625	0.779306	0.879239
TTCGAATCCCTCCTCGCCCACCA	8.6981	-0.113921	0.418327	0.785372	0.88123
ATATTGTAGGTTCGAGCCCTACTAAGCCTACCA	8.87016	-0.109499	0.400789	0.784693	0.88123
GACCGCATAGCGCAGTGGATTAGC	24.6122	-0.0880025	0.323292	0.785463	0.88123
AAGGTCCGTAGTTCGATCCTGCGTGAGGGCACCA	595.416	0.0548757	0.200309	0.784119	0.88123
GCCCGCTTAGCTCAGAGGTTAGAGCATCGCATAC	14.6532	0.0973843	0.35571	0.784258	0.88123
TCCGTTGTAGTCTAGTTGGTCAGGATATTC	609.779	0.0474568	0.176501	0.788026	0.883118
CTCGTGCTAAAGAGCGTGGAGGTTCGAGTCCTCTTCAAGGCACCA	105.326	0.0670175	0.253715	0.791668	0.886209
TTGGCGAATTCGTAGGTTCAATTCCTACTGGATGCACCA	4.12373	-0.1204	0.458509	0.792866	0.886561
CGAAAGGGCATGGGTTCGGATCCCATTCTTGACACCA	8.02043	-0.108156	0.423476	0.798414	0.888801
ATTGTGGGTTCGAGTCCCACCGTGATCGCCA	20.258	-0.0891006	0.348502	0.798208	0.888801
TCCAGCGACCTGGGTTCGACTCCCGGTAGGACC	46.7997	-0.080727	0.31376	0.796956	0.888801
ATTCTGGGTTCGATCCCCAGTGAAGTCGCCA	13.3589	0.106951	0.413239	0.79578	0.888801
TATCGAGGGTTCGAATCCCTCTCTCTCCTCCA	59.1443	0.079326	0.312086	0.799356	0.888863
CGAGGTCTCTGGTTCAAGTCCAGGATGGCCCACCA	8.09275	-0.10408	0.414654	0.80181	0.890604
AAAAGGTCGTGGGTTCGTCTCCCACTGTGGTCGCCA	67.5928	-0.0675764	0.270763	0.802914	0.890844
CAAATCCAATAGTAGGTACCA	7.41438	-0.104306	0.424234	0.805783	0.89107
GCGGATATAGTCGAATGGTAAAATTTCTCTTTGA	2480.07	0.062526	0.25391	0.805487	0.89107
CGAATCCCTCTCTTTCCGCCA	8.57123	0.0987613	0.399922	0.804946	0.89107
GCGGAAATAGCTTAATGGTAGAGCATAGCCTTGG	29.3172	-0.0795087	0.331401	0.810395	0.893978
CGAAAGGGCATGGGTTCGAATCCCATTCTTGACACCA	79.9705	-0.0621818	0.26001	0.810988	0.893978
GGAGGCAGCGGGGATTCGACTTCCCCTGGGGGTACCA	132.681	-0.0490156	0.206056	0.811978	0.893978
TCACGTCGGGTTCACCA	145.596	0.0583102	0.244602	0.81158	0.893978
ATCCCACTCTCAACACCA	6.6251	-0.103037	0.438624	0.814279	0.895529
TCCTCAGTAGCTCAGTGGTAGAGCGGTCGGCT	2827.82	-0.0499753	0.219	0.819492	0.900275
TTCAAATCTGGTTCCTGGCACCA	175.146	-0.0603359	0.266169	0.820671	0.900583
AAAGAGCGTGGAGGTTCGAGTCCTCTTCAAGGCACCA	347.419	-0.0482305	0.216707	0.823877	0.90175
ATCTCGGTGGAACCTCCA	39.7867	0.0728749	0.328479	0.824427	0.90175
TCCCATTCTTGACACCA	7.16532	0.0936184	0.421992	0.824432	0.90175
CTCCCACTGTGGTCGCCA	80.8498	-0.0571824	0.263419	0.828148	0.902594
CGAGTCCGAGTGGCGGCACCA	49.856	0.0561461	0.256002	0.826401	0.902594
TACCGGCATGCAAAGGTTCGAATCCTTTTACTCCAGCCA	14.6892	0.0778314	0.35911	0.828416	0.902594
CCGACCTTAGCTCAGTTGGTAG	9.86017	0.0905817	0.421147	0.829702	0.902594
CCGACCTTATCTCAGTTGGTAGAGCGGAGGACT	5.74479	0.0975194	0.451678	0.829062	0.902594
GCGGATATAGTCGAATGGTAAAATTTCTCT	783.872	0.0570287	0.270051	0.832749	0.90297
CGCGAGAGTTCGAATCTCTCAGGCGTCGCCA	25.9668	0.0606786	0.285347	0.831601	0.90297
TCCCACTGTGGTCGCCA	29.4027	0.0659648	0.310798	0.831917	0.90297
GCCCGCTTAGCTCAGAGGTTAGAGCATCG	8.08475	0.0889211	0.425665	0.834527	0.903921
ATCCTGCTGTCGACGCCA	34.6887	0.0563971	0.274334	0.83712	0.904776
GCGGAAATATCTTAATGGTAGAGCATAGCC	31.8173	0.0943021	0.456977	0.836509	0.904776
GGTGTCGGGGGTTCGAATCCC	6.96512	-0.0833365	0.422914	0.843786	0.907654
TGTCACGGGTTCAAATCCTGTCATCCCTACCA	62.7214	-0.0485761	0.242009	0.840918	0.907654
GGGATTGTAGTTCAATTGGTCAGAGCACCGCC	93033.4	-0.0326052	0.165457	0.84378	0.907654
GCCCTTTTAACTCAGTGGTAGAGTAACGCCAT	592.46	0.0375216	0.192192	0.845213	0.907654
GGAGAGATGGCTGAGTGGACTAAAGCGTCGGAT	373.215	0.0395927	0.202509	0.844993	0.907654
ACCCGGTTGGGCCCTCCA	31.0258	0.0626505	0.320759	0.845143	0.907654
AATTCGTAGGTTCAATTCCTACTGGATGCACCA	7.58736	0.0803238	0.414576	0.846372	0.907927
TCCCGGTAGGACCTCCA	88.9578	0.0422272	0.220952	0.848436	0.90913
GACCGCATAGCGCAGTGGA	29.7766	0.0553676	0.291404	0.849307	0.90913
AGACTGCAGGTTCGAATCCTGTCCCCGCCTCCA	86.0821	-0.0478192	0.25483	0.85115	0.910131
TTCGGAGGTTCGAATCCTTCCGTCCCAGCCA	156.946	-0.0367053	0.202845	0.856405	0.914504
AACGGTTATATTGTAGGTTCGAGCCCTACTAAGCCT	4.95505	0.0831548	0.461678	0.857063	0.914504
CGAATTCGTAGGTTCAATTCCTACTGGATGCACCA	17.2706	0.0631093	0.352704	0.857993	0.914524
CGGTTCGAGTCCGAGTGGCGGCACCA	47.0392	0.0439637	0.249888	0.860346	0.916059
GACGGTTTGGCCGAGTGGTCTAAGGC	18.2818	0.05892	0.34163	0.86307	0.917985
ATGTCACGGGTTCAAATCCTGTCATCCCTACCA	70.2848	-0.0357327	0.213118	0.866846	0.921024
GCGCCTGTAGCTCAGTGGATAGAGCTTCTGTA	63.7801	0.0366173	0.221515	0.868705	0.921415
TCCCACTTCTGACACCA	38.3844	0.0478008	0.289943	0.869052	0.921415
GCTTTCATAGCTCAGTTGGTTAGAGCACCCGTT	70.0582	-0.0444776	0.27189	0.870056	0.921506
GCGCCTGTAGCTCAGTGGATAGAGCATCTGTT	15.4294	-0.05831	0.360337	0.871447	0.922006
GATTGTGGGTTCGAGTCCCATCGCGATCGCCA	35.9574	-0.0432491	0.271908	0.873623	0.923334
AAGGGCATGGGTTCGTATCCCATTCTTGACACCA	23.1529	-0.0591086	0.376518	0.875255	0.924085
GCGGATATAGTCGAATGGTAAAATTTCTCTTTGGAAA	3112.55	0.0332799	0.220716	0.880148	0.926939
AGGTCCGTAGTTCGATCCTGCGTGAGGGCACCA	306.188	0.0340261	0.223868	0.879194	0.926939
GTGGCTGTAGTTTAGTGGTAAGAATTCCACGT	101.686	0.0468647	0.312341	0.88073	0.926939
TGACTGGTCGTAGGTTCGAATCCTACCTGGGGAGCCA	200267	-0.0396669	0.27115	0.883691	0.92908
GTCGTTGTAGTATAGTGGTAAGTATTCCCGCCT	8547.98	0.0328731	0.23133	0.886997	0.931579
GCGGGTATAGTTTAGTGGTAAAACCCTAGC	185.131	-0.0512767	0.371172	0.890124	0.933885
TCCGTTGTCGTCCAGCGGTTAGGATATC	1377.31	0.0207095	0.155494	0.894046	0.937021
CCACCATGCGCGGGTTCAATTCCCGTCGTTCGCCCCA	614.142	0.0260327	0.200484	0.896686	0.937827
AAGGTCTGTAGTTCGATCCTGCATGGGGGCACCA	452.741	0.0268457	0.204923	0.895772	0.937827
TTCTGGGTTCGATCCCCAGTGAAGTCGCCA	18.2635	-0.0407048	0.342684	0.905448	0.945973
GCGCAGGTTCGAATCCTGCTGTCGACGCCA	19.6545	0.0369971	0.314521	0.906361	0.945973
GGCTAGGTAACATAATGGAAATGTATTGGAC	245.248	-0.0272874	0.24133	0.909974	0.948757
GGTGGCTGTAGTTTAGTGGTAAGAATTCCACGTA	132.321	0.0218975	0.200021	0.912825	0.950741
TAGGTTCAATTCCTACTGGATGCACCA	15.0494	0.0384811	0.355625	0.913831	0.950802
CCTTGTGGTCGTGGGTTCGAGCCCCACGGTGGGC	40.9333	-0.0311496	0.310166	0.920004	0.953963
GTCGTTGTAGTATAGTGGTAAGTATTCCCG	176.239	-0.0288063	0.286784	0.91999	0.953963
TTGGTATAGGTTCAAATCCTATTGGACGCACCA	20.1308	0.0376813	0.378383	0.920674	0.953963
CAAATCCCACTTCTGACACCA	5.17692	0.0456946	0.453511	0.919743	0.953963
ACATTGGACTCTGAATCCAGTAACCCGAGTTC	87.246	-0.0270353	0.284711	0.924349	0.956782
CTATCGAGGGTTCGAATCCCTCTCTCTCCTCCA	73.9391	-0.021143	0.226914	0.925763	0.957258
AGAAGGTCGTGGGTTCGACTCCCACTGTGGTCGCCA	19.8676	-0.028896	0.314221	0.926729	0.95727
CAAGTCCAGGATGGCCCACCA	8.67088	-0.037803	0.41813	0.927962	0.957557
ATCAGAGTCGCGCAGCGGAAGCGTGGTGGGCCCA	9.48893	-0.0390825	0.451035	0.930949	0.959653
TTTGGTATAGGTTCAAATCCTATTGGACGCACCA	17.8475	-0.0267023	0.335906	0.93664	0.96199
TCTCGGAACGGCCCCCA	29.4783	-0.0240637	0.293308	0.934613	0.96199
GCGGAAATAGCTTAATGGTAGAGCATAGCCTTGGC	33.2076	-0.0230321	0.287683	0.936189	0.96199
ACCATGCGCGGGTTCAATTCCCGTCGTTCGCCCCA	3109.73	0.0187281	0.240819	0.938012	0.96199
TCCACCTTCACCGCACCA	32.5133	0.0221764	0.281529	0.937214	0.96199
CGGAGGTTCGAATCCTTCCGTCCCAGCCA	35.2418	-0.0180665	0.256724	0.943896	0.967036
AGGATACTCGGCTCTCACCCGAGAGACCCGG	465.843	-0.0177591	0.258716	0.945274	0.967459
CCCTGCTGTCGACGCCA	22.4547	0.0221586	0.329048	0.94631	0.967532
TGGTAGAATAGTACCCTGCCACGGTACAGACCCGGGT	517.746	-0.0149005	0.254019	0.953224	0.972618
CCGACCTTAGCTCAGTTGG	29.5712	0.0164899	0.280312	0.95309	0.972618
GTCGTTGTAGTATAGTGGTAAGTATTCCCGC	297.88	0.0196669	0.352843	0.95555	0.974001
TTGGTTCAAATCCAATAGTAGGTACCA	45.9753	-0.0133451	0.285312	0.962694	0.978896
CGCGGGGTAGAGCAGCGTGGTAGCTCGCAAGGCTCATAACCT	118.377	-0.00975055	0.211033	0.963148	0.978896
CAGGACATCTCTCTTTCAAGGAGGCAGCGGGGA	55.3395	0.0137731	0.305218	0.964007	0.978896
TTAGCACTCTGGACTTTGAATCCAGCGACCTGGGTTC	40.1729	0.0145027	0.323627	0.964256	0.978896
GGAGAGATGGCTGAGTGGACTAAAGCGTCGGATTGCTAATC	602.572	0.00755545	0.18653	0.96769	0.97922
CGTTTGTAGTCCAACGGTTAGGATAATTGCCT	273.192	0.00823263	0.193178	0.966007	0.97922
AGAGCATCTCGGTTCGAGTCCGAGTGGCGGCACCA	123.58	0.00889194	0.225031	0.96848	0.97922
AGAAGGTCGTGGGTTCGGCTCCCACTGTGGTCGCCA	17.905	0.013932	0.342795	0.967581	0.97922
CCTTTTTCCCCAGTTCAAATCCGGGTGTCGCCTCCA	48.1004	-0.00835523	0.286229	0.976712	0.986548
ATCTCGGTTCGAGTCCGAGTGGCGGCACCA	64.8209	0.00575275	0.235656	0.980524	0.989402
CACTGAAGGTCTCCGGTTCGAACCCGGGCGAAGCC	8.16377	-0.00932324	0.453567	0.9836	0.989537
CCCGGGCGAAGCCACCA	23.4207	-0.00679662	0.303321	0.982123	0.989537
GGGTTGCTAACTCAACGGTAGAGTACTCGGCTT	200.194	-0.00464355	0.226148	0.983618	0.989537
GGTTCGATTCCGATAGCCGGCTCCA	22.7222	0.00556074	0.297954	0.98511	0.990045
CTATTCGGAGGTTCGAATCCTTCCGTCCCAGCCA	94.4299	-0.00386791	0.258877	0.988079	0.992035
GCGCCTGTAGCTCAGTGGATAGAGCGTCTGT	57.0996	0.00260546	0.240313	0.99135	0.994324
ACGCTGGTTCAAATCCAGCTCGGCCCACCA	25.6521	0.00203078	0.295749	0.994521	0.996508
CTCCGGTTCGAACCCGGGCGAAGCCACCA	7.02975	0.00221423	0.433536	0.995925	0.996919
TGCTATGTAGACTTTTGTTTACCGAGGGTTCGAATCCCTCTCTTTCCGCCA	37.0541	-0.00101049	0.27576	0.997076	0.997076
aThe tRNA-derived sRNAs were considered to be differentially regulated as a result of ASGV infection if a |log2 fold change|>=1 and padj<=0.05 were observed.

## Sheet: Table S5
Table S5. Results for the differential expression analysis of clusters of sRNAs originating from tRNAs, based on NRL data.
tRNA	baseMean	log2FoldChange	lfcSE	pvalue	padj	Response to virus infectiona
Chloroplast tRNA-TyrGTA	2410.12	-1.08204	0.13615	1.90443e-15	1.82825e-13	down-regulated
Mitochondrial tRNA-LysTTT	584.209	-0.665937	0.100103	2.88145e-11	1.38309e-09
Nuclear tRNA-GluTTC	11614.3	0.548006	0.129569	2.34258e-05	0.000749627
Chloroplast tRNA-ValGAC	365.923	-0.454972	0.114128	6.70543e-05	0.0016093
Nuclear tRNA-ValAAC	601.81	0.359996	0.100177	0.000326143	0.00626194
Chloroplast tRNA-ThrTGT	521.33	-0.367421	0.109529	0.000794954	0.0127193
Chloroplast tRNA-GlyTCC	145.053	-0.389824	0.123505	0.00159766	0.0219108
Chloroplast tRNA-IleCAT	492.141	-0.281986	0.0946573	0.00289168	0.0347002
Chloroplast tRNA-LeuTAA	638.351	0.282462	0.099428	0.0044991	0.0359928
Nuclear tRNA-ArgCCG	1177.04	0.34821	0.120216	0.00377305	0.0359928
Chloroplast tRNA-CysGCA	1166.28	-0.290198	0.102074	0.00446887	0.0359928
Chloroplast tRNA-GlyGCC	1517.43	-0.296598	0.10338	0.00411754	0.0359928
Mitochondrial tRNA-CysGCA	1193.61	-0.29423	0.109801	0.00736924	0.054419
Nuclear tRNA-LysTTT	2424.6	-0.230105	0.0912328	0.0116633	0.0799768
Nuclear tRNA-IleAAT	647.656	-0.231676	0.0931494	0.0128775	0.0824158
Nuclear tRNA-ArgTCG	1252.68	0.257243	0.105206	0.0144802	0.086881
Chloroplast tRNA-GluTTC	5225.96	0.304938	0.12745	0.0167289	0.0944691
Nuclear tRNA-GluCTC	8952.38	0.300647	0.1302	0.0209373	0.111666
Chloroplast tRNA-AspGTC	1599.32	-0.258189	0.114618	0.0242837	0.116562
Nuclear tRNA-LeuCAA	1684.56	0.27882	0.123409	0.0238637	0.116562
Nuclear tRNA-LeuTAG	545.472	0.2189	0.0999304	0.028486	0.130222
Chloroplast tRNA-LeuCAA	1514.72	-0.261051	0.122792	0.0335063	0.139853
Nuclear tRNA-SerAGA	2018.29	0.24736	0.115429	0.0321153	0.139853
Mitochondrial tRNA-AspGTC	1728.5	-0.228835	0.115307	0.0471915	0.170206
Nuclear tRNA-TrpCCA	5053.46	0.234193	0.119943	0.050875	0.170206
Chloroplast tRNA-IleGAT	280.32	-0.202659	0.103063	0.0492583	0.170206
Nuclear tRNA-SerTGA	2950.7	0.220455	0.114561	0.0543118	0.170206
Nuclear tRNA-ThrCGT	108.443	0.271054	0.135103	0.0448269	0.170206
Nuclear tRNA-LeuTAA	1192.44	0.225187	0.117707	0.0557334	0.170206
Nuclear tRNA-ValTAC	412.485	0.184659	0.0969163	0.0567354	0.170206
Nuclear tRNA-SerCGA	3222.9	0.221821	0.115391	0.054563	0.170206
Mitochondrial tRNA-TyrGTA	195.766	0.263117	0.133885	0.0493865	0.170206
Nuclear tRNA-Met_iCAT	1389.08	0.19937	0.10786	0.0645413	0.173655
Chloroplast tRNA-ThrGGT	546.413	-0.166927	0.0905035	0.0651205	0.173655
Nuclear tRNA-AspGTC	656.803	-0.187204	0.101276	0.0645371	0.173655
Nuclear tRNA-LeuCAG	1187.06	0.233212	0.124253	0.0605307	0.173655
Chloroplast tRNA-SerGCT	1539.79	0.259752	0.151079	0.0855578	0.210604
Chloroplast tRNA-LeuTAG	1090.37	-0.218105	0.126728	0.0852412	0.210604
Chloroplast tRNA-PheGAA	5613.21	-0.213815	0.124243	0.0852607	0.210604
Nuclear tRNA-AlaAGC	7539.86	-0.192749	0.116424	0.097807	0.229011
Mitochondrial tRNA-PheGAA	5255.33	-0.208423	0.125804	0.097575	0.229011
Chloroplast tRNA-AlaTGC	4690.78	-0.173222	0.106241	0.103003	0.235435
Nuclear tRNA-LysCTT	298.77	0.17529	0.110638	0.113111	0.243265
Nuclear tRNA-AlaCGC	7763.44	-0.185958	0.116692	0.111031	0.243265
Nuclear tRNA-IleTAT	360.624	0.155842	0.0987562	0.114554	0.243265
Chloroplast tRNA-ValTAC	5731.24	-0.219839	0.140082	0.116564	0.243265
Mitochondrial tRNA-Met_eCAT	332.487	0.149221	0.100579	0.13791	0.281688
Chloroplast tRNA-Met_eCAT	330.917	0.146031	0.101478	0.150138	0.300276
Nuclear tRNA-Met_eCAT	100.119	0.187754	0.134306	0.162127	0.311905
Chloroplast tRNA-LysTTT	312.191	-0.164282	0.117607	0.16245	0.311905
Mitochondrial tRNA-TrpCCA	296.698	-0.179036	0.1294	0.166485	0.313383
Nuclear tRNA-IleGAT	210.127	-0.161579	0.118951	0.174347	0.321872
Nuclear tRNA-AlaTGC	7053.4	-0.152103	0.115397	0.187474	0.32785
Nuclear tRNA-ThrAGT	1187.53	-0.13087	0.0993683	0.187831	0.32785
Chloroplast tRNA-TrpCCA	298.878	-0.170425	0.128545	0.184906	0.32785
Nuclear tRNA-LeuAAG	538.869	0.137324	0.106871	0.19881	0.340816
Chloroplast tRNA-SerTGA	499.305	0.164931	0.134025	0.218474	0.367956
Mitochondrial tRNA-SerGCT	49.9654	0.162771	0.141592	0.250316	0.414317
Nuclear tRNA-HisGTG	2210.35	-0.139357	0.123173	0.257892	0.41962
Nuclear tRNA-GlnTTG	3792.73	0.139669	0.126471	0.269439	0.431103
Chloroplast tRNA-GlnTTG	544.445	0.110144	0.110427	0.318552	0.501328
Nuclear tRNA-GlyTCC	10340.3	0.117733	0.119319	0.323785	0.501344
Chloroplast tRNA-ArgACG	21529.8	0.142997	0.148976	0.337124	0.513713
Nuclear tRNA-ArgCCT	22993.2	0.13178	0.148002	0.373253	0.555359
Nuclear tRNA-GlnCTG	3518.55	0.116415	0.131506	0.376025	0.555359
Mitochondrial tRNA-Met_iCAT	177.721	-0.10213	0.118241	0.387729	0.563969
Nuclear tRNA-ValCAC	3974.48	0.0802807	0.0991875	0.418295	0.599348
Mitochondrial tRNA-GlyGCC	80.3699	-0.113351	0.14603	0.437618	0.617813
Mitochondrial tRNA-SerTGA	173.686	-0.0986815	0.13331	0.459152	0.635591
Nuclear tRNA-TyrGTA	2105.47	-0.0936951	0.127794	0.463452	0.635591
Nuclear tRNA-GlyGCC	21393.2	0.0810667	0.126663	0.522162	0.685555
Nuclear tRNA-ThrGGT	693.426	-0.0583365	0.0954975	0.541286	0.685555
Chloroplast tRNA-SerGGA	343.034	-0.067745	0.102298	0.507824	0.685555
Nuclear tRNA-CysGCA	10451.5	0.0815471	0.133972	0.542731	0.685555
Nuclear tRNA-ThrTGT	10496.7	0.0843015	0.134777	0.531649	0.685555
Nuclear tRNA-ArgACG	503.963	0.0694388	0.112991	0.538851	0.685555
Nuclear tRNA-SerGCT	819.671	0.0583482	0.100374	0.561031	0.699467
Mitochondrial tRNA-SerGGA	337.979	-0.0548643	0.101798	0.589918	0.718866
Chloroplast tRNA-AsnGTT	6569.96	0.079966	0.152096	0.599055	0.718866
Mitochondrial tRNA-AsnGTT	6560.18	0.080773	0.152229	0.595696	0.718866
Mitochondrial tRNA-GluTTC	56.7076	0.0632037	0.152744	0.67903	0.804776
Mitochondrial tRNA-ArgTCT	371.399	-0.0408546	0.107952	0.705095	0.806175
Nuclear tRNA-AsnGTT	910.242	-0.036484	0.0965089	0.705403	0.806175
Chloroplast tRNA-ArgTCT	371.399	-0.0408546	0.107952	0.705095	0.806175
Mitochondrial tRNA-GlnTTG	45.3912	-0.0544559	0.153848	0.723369	0.809849
Chloroplast tRNA-ProTGG	2407.72	-0.0528281	0.150451	0.72549	0.809849
Nuclear tRNA-GlyCCC	7023.67	-0.0367112	0.124116	0.767398	0.846784
Mitochondrial tRNA-HisGTG	3885.26	-0.0257821	0.116707	0.82516	0.871877
Chloroplast tRNA-HisGTG	3887.7	-0.0253923	0.11675	0.827824	0.871877
Nuclear tRNA-PheGAA	710.818	-0.0219372	0.111939	0.844631	0.871877
Chloroplast tRNA-Met_iCAT	2601.97	-0.0315876	0.139745	0.821172	0.871877
Nuclear tRNA-AlaGGC	204.135	-0.0249142	0.114618	0.827923	0.871877
Nuclear tRNA-ProAGG	6181.41	0.0257022	0.129582	0.842774	0.871877
Mitochondrial tRNA-ProTGG	2811.36	-0.0259836	0.14762	0.86028	0.873907
Mitochondrial tRNA-IleCAT	12.4408	0.0166982	0.10522	0.873907	0.873907
Nuclear tRNA-ArgTCT	550.481	-0.0159452	0.0969099	0.869309	0.873907
aThe tRNA-derived sRNAs were considered to be differentially regulated as a result of ASGV infection if a |log2 fold change|>=1 and padj<=0.05 were observed.

## Sheet: Table S6
Table S6. Results for the differential expression analysis of the individual tRNA-derived sRNAs, based on NRL data.
tRNA-derived sRNA	baseMean	log2FoldChange	lfcSE	pvalue	padj	Response to virus infectiona
ACGGACTGTAAATTCGT	58.9608	-2.61992	0.251828	2.38696e-25	2.07427e-22	down-regulated
ACGGACTGTAAATTCGTTGGCAATA	85.3666	-1.81472	0.201209	1.89646e-19	8.24011e-17	down-regulated
ACGGACTGTAAATTCGTTGGCA	578.252	-2.30761	0.289453	1.55699e-15	4.51009e-13	down-regulated
ACGGACTGTAAATTCGTTGGC	588.344	-2.09551	0.27151	1.18183e-14	2.56753e-12	down-regulated
GCGGTTAGGATATCTGGCTTTCACCC	872.748	1.25104	0.166112	5.0249e-14	8.73328e-12	up-regulated
GGTTAGGATATCTGGCTTTCACCC	2105.98	1.43191	0.197481	4.14143e-13	5.99817e-11	up-regulated
GGTTAGGATATCTGGCTTTCACCCA	455.522	1.23208	0.177799	4.21892e-12	5.23749e-10	up-regulated
GGGGATATAGCTCAGTTGGTAGA	285.449	-1.14388	0.165533	4.83705e-12	5.25424e-10	down-regulated
CGGTTAGGATATCTGGCTTTCACCC	158.066	1.19934	0.186293	1.21136e-10	1.16963e-08	up-regulated
ACGGACTGTAAATTCGTTGGCAA	38.2543	-1.87855	0.301701	4.76899e-10	4.14425e-08	down-regulated
GGTTAGGATATCTGGCTTTCACC	408.236	1.37879	0.222974	6.26485e-10	4.94923e-08	up-regulated
AAATCCGTCGACTTTAGA	39.7079	1.90434	0.309489	7.59384e-10	5.49921e-08	up-regulated
GCGGTTAGGATATCTGGCTTTCACC	256.689	1.21607	0.198618	9.20146e-10	6.15082e-08	up-regulated
GGGGATATAGCTCAGTTGGTAGAG	66.9027	-1.16617	0.193064	1.53764e-09	9.54434e-08	down-regulated
GAAATCATGTGGGCTCT	22.6474	1.91859	0.320667	2.18888e-09	1.26809e-07	up-regulated
ACGGACTGTAAATTCGTTGGCAAT	26.4523	-1.65843	0.30386	4.81898e-08	2.61731e-06	down-regulated
AGGATACTCGGCTCTCACCCGA	769.454	0.7217	0.135819	1.0742e-07	5.49108e-06
CGGTTAGGATATCTGGCTTTCACCCA	142.386	0.986322	0.192753	3.10376e-07	1.49843e-05
AGGGATATAACTCAGCGGTAGA	78.8648	-0.996238	0.201988	8.13228e-07	3.71945e-05
GCGTTCATTGTCTAATGGA	57.2104	1.12965	0.232395	1.16853e-06	5.07728e-05	up-regulated
GTCTGGGTGGTGTAGTCGGTTATC	64.6833	1.03736	0.216123	1.58784e-06	6.57064e-05	up-regulated
GGTTTCGTCGTGTAGTTGGTTATC	118	1.18262	0.259628	5.2371e-06	0.000206865	up-regulated
GCGGATATAGTCGAATGGTAAAATT	180.285	-0.842648	0.185714	5.69646e-06	0.000215227
CGCGGGGTAGAGCAGCGTGGTAGCT	105.565	-0.806257	0.181564	8.96973e-06	0.000320999
GGTTTCGTGGTGTAGTTGGTTATC	67.4	0.970343	0.218824	9.23472e-06	0.000320999
GGCGGATGTAGCCAAGTGGATCAAGG	42.1538	-1.17897	0.26714	1.01804e-05	0.000340259	down-regulated
GCGTTCATTGTCTAATGG	23.1712	1.26063	0.286868	1.11046e-05	0.000357405	up-regulated
TTGGTTAGAGCTTTGGTCTTA	18.9825	1.48824	0.342579	1.3977e-05	0.000433788	up-regulated
GCCCCCATCGTCTAGCG	57.6304	1.08521	0.250487	1.47502e-05	0.000441997	up-regulated
GGGATTGTAGTTCAATTGGTCAGA	114.689	-0.991137	0.23695	2.87809e-05	0.000806793
GCCCCCATCGTCTAGCGGC	59.9184	1.1768	0.281037	2.82256e-05	0.000806793	up-regulated
ACCTAGCTCTGATACCA	125.645	0.790892	0.191801	3.7316e-05	0.00101336
AGGGCTATAGCTCAGTTAGGTAGA	118.905	-0.927955	0.226368	4.14365e-05	0.00109116
CAGGATACTCGGCTCTCACCCG	114.571	0.765416	0.188366	4.83524e-05	0.00123583
CAATTCCTACTGGATGCACCA	188.199	-0.558477	0.138374	5.4373e-05	0.00135
GGGATTGTAGTTCAATTGGTCAGAG	54.6196	-0.916692	0.227636	5.64912e-05	0.00136364
CAACTCTCAATGAAAGCACCA	73.456	-0.76325	0.192473	7.32442e-05	0.00172025
CCCTGCTGTCGACGCCA	53.118	0.947038	0.241782	8.96892e-05	0.00205105
GTCGGGATAGCTCAGCTGGTAGA	169.732	-0.783766	0.204823	0.000129947	0.00289548
GGGGATGTAGCTCAGATGGTA	267.838	-0.605897	0.160237	0.000156044	0.00339007
GCGGATATAGTCGAATGGTA	122.223	-0.633147	0.170213	0.000199432	0.00393879
CAGGATACTCGGCTCTCACCCGA	211.054	0.619266	0.165985	0.000190823	0.00393879
TGTTCGTTTCACGTCGGGTTCACCA	359.581	0.744757	0.199553	0.000189865	0.00393879
ACCTACTTAACTCAGTGG	52.8074	1.17763	0.316505	0.000198647	0.00393879	up-regulated
GGGCCTGTAGCTCAGAGGA	3586.45	0.944696	0.255974	0.000223734	0.00432056
GCCCCCATCGTCTAGCGGA	157.372	0.661466	0.179614	0.000230762	0.00435939
CGCGGGGTAGAGCAGCGTGGTAGC	145.103	-0.586511	0.167629	0.000467248	0.00863912
AACCTGGCTCTGATACCA	279.785	0.766702	0.219822	0.000486963	0.00881606
GGAGAGATGGCTGAGTGGACTA	269.416	1.06225	0.307346	0.000547838	0.00971574	up-regulated
GTTCGAGTCCGTATAGC	14.7491	1.19054	0.345342	0.00056593	0.00983587	up-regulated
CGAGACCTGCATGGGCCACCA	44.8584	-0.726208	0.212439	0.000629842	0.0101358
AGGGCTATAGCTCAGTT	67.0556	0.90313	0.263418	0.000606925	0.0101358
GCCCTTTTAACTCAGTGG	26.4052	0.907607	0.265362	0.000625617	0.0101358
CGCGGGGTAGAGCAGCG	351.587	1.14342	0.33318	0.000599526	0.0101358	up-regulated
GCGTTTGTAGTCCAACG	1349.75	1.10607	0.324724	0.000658758	0.0104084	up-regulated
AGGGATATAACTCAGCGGTAGAG	47.8735	-0.736158	0.218943	0.000772898	0.0119937
CAAATCCGGGTGTCGCCTCCA	217.699	-0.505913	0.151797	0.000859717	0.0131069
AAATCCGGGTGTCGCCTCCA	62.5943	-0.664506	0.200506	0.000919216	0.0137724
GCGTTTGTAGTCCAACGGT	164.957	-0.64284	0.198276	0.00118633	0.0174732
AGGGCTATAGCTCAGTTAGGTAGAG	148.238	-0.790242	0.246522	0.00134797	0.0192031
GCTATTCGGAGGTTCGAA	16.3746	0.955029	0.297651	0.00133403	0.0192031
GGGATATAGCTCAGTTGGTAGAGCTC	20.2756	-0.982769	0.308635	0.00145131	0.0203418
GTCGTTGTAGTATAGTGG	53.7865	-0.769127	0.242353	0.00150571	0.0204448
TTCGAACCCGGGCTCAGACACC	31.6779	0.870209	0.274034	0.00149554	0.0204448
TCGAACCCTCCTTCTAGCGCC	14.5976	0.952806	0.301397	0.00157066	0.0209985
GCGCTCTTAGTTCAGTTCGGTAGA	27.4957	-0.829849	0.264327	0.0016925	0.0219519
ACCCTGCTGTCGACGCCA	448.81	0.983962	0.312991	0.00166805	0.0219519
AGGGATGTAGCGCAGTT	221.126	1.07247	0.34264	0.00174791	0.0223372	up-regulated
CGCGGGGTAGAGCAGCGT	70.4874	0.715403	0.230382	0.00190089	0.0239402
AATCCGTCGACTTTAGAA	18.3481	0.880545	0.285003	0.00200426	0.0248815
GTCGGGATAGCTCAGCTGGTAGAG	96.1622	-0.528757	0.17263	0.00219173	0.0268255
GCTGGAGTAGCTCAGTTGGTTAGAG	90.7712	-0.571559	0.187586	0.00231198	0.0275221
TAACCTAGCTCTGATACCA	139.009	0.692654	0.227266	0.00230547	0.0275221
ATCCCACAGCCGTCACCA	34.8208	0.887073	0.292021	0.00238393	0.0275398
CGCGGGGTAGAGCAGCGTGGA	29.1135	0.948131	0.31192	0.00236848	0.0275398
GAGTATTGCTTTCATACGGCG	5.99631	1.03544	0.341212	0.00240854	0.0275398	up-regulated
AATCCGTCGACTTTAGA	31.5695	1.04107	0.344736	0.00252843	0.0285352	up-regulated
GCGCCTGTAGCTCAGTGGT	38.7798	0.706452	0.23488	0.00263222	0.0293257
GTTCAAATCCAGCTCGGC	77.2243	0.763042	0.254145	0.00267871	0.0294658
GATCCCACTTCTGACACCA	112.029	0.672474	0.224567	0.00274861	0.0298568
GGGATTGTAGTTCAATTGGTCAG	30.6885	-0.91881	0.308931	0.00293791	0.031519
GGGGATATAGCTCAGTT	17.9274	1.00624	0.33911	0.00300416	0.0318367	up-regulated
TTCGAACCCTCCTTCTAGCGCC	51.9217	0.761396	0.261375	0.00357924	0.0374742
CGAGTCCGAGTGGCGGCACCA	137.294	-0.43582	0.150545	0.00379223	0.0390898
CGCGGGGTAGAGCAGCGTGGTAGCTC	149.876	-0.422937	0.146596	0.00391348	0.0390898
TCAGGATACTCGGCTCTCACCCGA	136.073	0.593013	0.205243	0.00386069	0.0390898
GTCCCACCGTGATCGCCA	34.5346	0.853027	0.295665	0.00391274	0.0390898
CTCCCACTGTGGTCGCCA	329.271	0.815202	0.284316	0.00414067	0.0408891
CAAATCCTATTGGACGCACCA	69.0819	-0.654189	0.229278	0.00432744	0.0420701
ATCCTGCCGTCCACGCCA	73.594	0.916304	0.321388	0.00435709	0.0420701
GAGAGTTCGATCCTGGCT	18.2828	0.900371	0.317424	0.00456123	0.0435573
GCCGCTATGGTGAAATCGGTAGACAC	43.8266	-0.635271	0.226401	0.00501678	0.0473868
ATCCCACTTCTGACACCA	340.237	0.787902	0.281627	0.00514709	0.0480949
GGGTCGATGCCCGAGCGGTTAATG	97.4685	-0.668295	0.239841	0.00532958	0.0492703
ACCTGGCTCTGATACCA	42.3622	0.93341	0.335447	0.00539276	0.0493296
AGTTCAACTCTCAATGAAAGCACCA	52.288	-0.565901	0.205955	0.00600157	0.0543267
CCCGGGCTCAGACACCA	288.277	0.69129	0.252693	0.00622501	0.0557684
GGGGATGTAGCTCAGATGGTAGAG	453.379	-0.424166	0.155885	0.00650798	0.0577085
TTCGATCCACCTTCACCGCACCA	12.2026	-0.862656	0.317697	0.00662076	0.0581155
CAAGTCCAGGATGGCCCACCA	89.8771	-0.592639	0.219552	0.00694824	0.0600683
TCCATTGTCGTCCAGCG	163.958	0.873056	0.323627	0.00698147	0.0600683
GTTCAAATCCAGCTCGGCCCACCA	96.2066	-0.533379	0.199025	0.00736306	0.0622785
TCGAATCCTGCCTCTCCCACCA	31.124	0.722707	0.269756	0.00738169	0.0622785
GCCGCTATGGTGAAATCGGTAGA	66.9749	-0.707384	0.26573	0.0077668	0.0648976
GCGGATATAGTCGAATGGTAAAA	26.4098	-0.795934	0.300094	0.00799491	0.0655432
GTTCGAGTCCGTATAGCC	76.7562	0.698289	0.262997	0.00792788	0.0655432
TTGGTTAGAGCATTGGTCTTA	7.54509	0.91042	0.344343	0.00819486	0.0659383
GCCCGTCTAGCTCAGCTG	17.036	0.850845	0.321789	0.00819065	0.0659383
GCCCCCATCGTCTAGCGG	2348.35	0.710716	0.271751	0.00891451	0.07058
CGATTCCCGGCTGGTGCACCA	353.415	-0.397258	0.15194	0.00893418	0.07058
GGGGATGTAGCTCAAATGGTAGAG	225.542	-0.385295	0.148141	0.00929885	0.0727991
TTCCCGGCTGGTGCACCA	1303.29	0.838561	0.323643	0.00956965	0.0741108
CGATTCCCACAGACGGCGCCA	20.1938	-0.733004	0.283167	0.00963696	0.0741108
CAAATCCGATAAGGGGCTCCA	35.5369	-0.643014	0.248804	0.00975423	0.0743546
ATCTCTCAGGCGTCGCCA	58.6515	0.742777	0.288059	0.00992126	0.0749702
CCCACAGGTCCCAGGATCG	14.9326	0.783108	0.304602	0.0101427	0.0753332
GAGAGTTCGATCCTGGC	3.77963	0.851859	0.331003	0.0100655	0.0753332
ACTTAAAATCCGTCGACTTTAGA	9.62041	0.839333	0.327893	0.010474	0.0771352
GCGGATATAGTCGAATGGTAAA	40.8756	-0.756071	0.296728	0.0108336	0.0791123
GTTCAAATCCGATAAGGGGCTCCA	59.354	-0.568358	0.223947	0.0111515	0.0800882
TTCGAGTCCTCTTCAAGGCACCA	93.4344	-0.478565	0.188377	0.0110704	0.0800882
GTTTCCCGGCTGGTGCACCA	1833.96	0.36459	0.144476	0.011618	0.0820815
CGGTTCGAGTCCGAGTGGCGGCACCA	44.4591	-0.585178	0.231695	0.011549	0.0820815
GCCCCCATCGTCTAGCGGTTCAG	170.488	-0.569996	0.230764	0.0135096	0.0946765
GGAGAGATGGCTGAGTGGA	16.3458	0.851736	0.346033	0.0138384	0.0955915
GTTCAAATCCGATAAGGGGCT	10.1191	-0.809668	0.329018	0.0138602	0.0955915
GTCCCATCGCGATCGCCA	94.7762	0.757817	0.308897	0.0141553	0.0968579
GTTTCCCGGCTGATGCACCA	401.031	0.364079	0.148767	0.0143925	0.0977119
GGGGATGTAGCTCAAATGGTA	147.972	-0.47976	0.196526	0.0146382	0.0986094
TCACGTCGGGTTCACCA	182.478	0.735905	0.302355	0.0149366	0.0992119
GCGCATCTGGTGTAGTGGTATC	18.9049	-0.742589	0.30516	0.014956	0.0992119
GGTTCGATTCCGATAGCCGGCTCCA	167.692	-0.447116	0.184261	0.0152438	0.100355
CATCGGTTCGATTCCGATAGCCGGCT	9.57025	-0.808438	0.333805	0.0154401	0.100883
TCCCACTTCTGACACCA	45.066	0.629311	0.261924	0.0162767	0.105555
GGAGAGATGGCTGAGTGGACT	639.914	0.731393	0.305108	0.0165225	0.106356
AGGGATGTAGCGCAGTTTGGTAGCG	235.488	-0.626751	0.261893	0.016704	0.106734
AATCCCACAGCCGTCACCA	8.75832	0.780481	0.327219	0.0170702	0.107493
GCGCTCTTAGTTCAGTTCGGTA	27.8136	-0.809073	0.338957	0.0169889	0.107493
GTCGGGATAGCTCAGCT	61.9826	0.821767	0.345771	0.0174718	0.108918
GGGGATGTAGCTCAGATGGTAG	150.821	-0.423871	0.178469	0.0175473	0.108918
CGAATCTCTCAGGCGTCGCCA	109.521	-0.36462	0.154655	0.0183915	0.113349
GCCCCCATCGTCTAGCGGT	504.137	0.484728	0.206576	0.0189511	0.115976
GGCGGATGTAGCCAAGTGGA	829.294	0.602425	0.258926	0.0199851	0.120073
ATCCCACTCTCAACACCA	13.9421	0.721148	0.309598	0.0198428	0.120073
GGGCCTGTAGCTCAGAGG	141.472	0.698068	0.300155	0.0200352	0.120073
AGGGATGTAGCGCAGTTTGGA	29.7021	0.708783	0.305312	0.0202597	0.120587
CGGAAGCTGCGGGTTCGAGCCCC	91.1178	0.480651	0.20786	0.0207571	0.122707
GGGGATATAGCTCAGTTGGTAG	14.3605	-0.700558	0.304445	0.0213862	0.124683
CTCCCGGTAGGACCTCCA	633.215	0.636268	0.276794	0.0215219	0.124683
CAGTTGGTTAGAGCACCCGA	12.8218	0.777523	0.337927	0.0213994	0.124683
GCCGCTATGGTGAAATCGGTAGACA	38.8893	-0.65178	0.285608	0.0224848	0.129399
ATCCTGCTGTCGACGCCA	344.176	0.74031	0.325029	0.022746	0.130041
GGGATTGTAGTTCAATT	40.8038	0.775955	0.342885	0.0236347	0.134239
ATCTCGGTGGAACCTCCA	156.061	0.68492	0.303342	0.0239512	0.135153
TTGGTTATCACTTCAGTCTGACAC	4.72248	-0.772362	0.344274	0.0248677	0.13942
TCGTTTCCCACAGACGGCGCCA	221.377	-0.341949	0.152948	0.0253697	0.140422
TCGGCTGTTAACTGACT	19.0037	0.718764	0.321396	0.0253269	0.140422
GCCTTGGTGGTGAAATGGTAGAC	55.6819	-0.538479	0.242182	0.0261858	0.143742
TTCTCGGAATGCCCCCCA	133.998	0.611089	0.275049	0.0263004	0.143742
TCGATCCCCGGCAACGGCGCCA	29.268	-0.596748	0.269793	0.0269751	0.146509
CGAGGTGTAGCGCAGTC	54.7775	0.719138	0.325601	0.0271991	0.146808
GTTCGAACCCTCCTTCTAGCGCCA	25.6202	-0.638822	0.289813	0.0275061	0.147548
ATCCCCGTCGTTCGCCCCA	28.9695	0.558948	0.253884	0.0276944	0.147552
TCCCCAGCAGAGTCGCCA	13.0463	0.720358	0.327518	0.0278465	0.147552
TTCAAATCCGGGTGTCGCCTCCA	75.9777	-0.421974	0.192609	0.0284641	0.149008
TTCAAATCTGGTTCCTGGCACCA	151.127	-0.39298	0.179271	0.0283721	0.149008
CGACTCCCGGTAGGACCTCCA	230.53	-0.334465	0.15433	0.0302193	0.157249
AGGGATGTAGCGCAGTTTGGTAG	61.6887	-0.535968	0.247744	0.0305108	0.157821
TTCACGTCGGGTTCACCA	931.654	0.633116	0.294404	0.031516	0.162056
GTTCGATTCCGATAGCCGGCTCCA	40.4544	-0.510366	0.238506	0.0323674	0.163066
GGTTCGAGTCCTCTTCAAGGCACCA	13.7888	-0.670978	0.31305	0.0320845	0.163066
CTCCCGGCAAACGCACCA	296.445	0.586458	0.273755	0.0321713	0.163066
AGGGCTATAGCTCAGTTAGGTAGAGC	810.181	-0.381828	0.178536	0.0324631	0.163066
CGGAAGCTGCGGGTTCGAGCCCCG	12.1491	0.71412	0.334381	0.0327084	0.163354
CGATTCCCTGGATGCGCACCA	68.6271	-0.435214	0.204498	0.0333199	0.165457
ATCCCACTGTCAACACCA	21.1014	0.718268	0.339181	0.0342042	0.168883
CGAGTCCGCTTATCTCCACCA	27.9971	-0.565019	0.268441	0.0353076	0.173346
GCTATTCGGAGGTTCGAATCCTTCC	14.2293	0.667378	0.317603	0.0356148	0.173872
TCAAATCCGGGTGTCGCCTCCA	76.7589	-0.394385	0.187944	0.0358684	0.174132
GTGGCTGTAGTTTAGTGG	80.4466	-0.603862	0.288152	0.0361142	0.174351
GACCGCATAGCGCAGTGGATTA	26.1353	-0.597394	0.287909	0.037992	0.182403
TCCTCAGTAGCTCAGTGGTAGAG	16.9764	-0.607965	0.294135	0.0387382	0.184258
ACCCGGGCTTAGACACCA	147.793	0.604502	0.292556	0.0388024	0.184258
CGAATCCTACCTGGGGAGCCA	66.9826	-0.442048	0.214357	0.0391881	0.185078
TTTCCCGGCTGGTGCACCA	4593.5	0.303367	0.14756	0.039794	0.186924
ATTCGGAGGTTCGAATCCT	12.7189	0.642491	0.313325	0.0403097	0.188329
GCGCCTGTAGCTCAGTGGATT	11.9861	0.657516	0.324591	0.0427978	0.198884
GCGTTTGTAGTCCAACGGTTAGGATA	243.267	-0.271162	0.134439	0.0436967	0.201981
GGGGATGTAGCTCAAATGGTAGA	1067.97	-0.285869	0.142015	0.0441198	0.202858
TCCATTGTCGTCCAGCGG	1524.93	0.578212	0.287634	0.0444061	0.203099
TTTCCCGGCTGATGCACCA	626.43	0.283475	0.141884	0.0457229	0.208027
CCCCAGTGAAGTCGCCA	8.61397	0.649667	0.328125	0.0477102	0.215938
TCCGTTGTCGTCCAGCG	168.96	0.640946	0.326189	0.0494195	0.219365
GGGGATGTAGCTCAAATGGTAG	77.8906	-0.399079	0.203102	0.0494241	0.219365
TTCTCGGAACGGCCCCCA	219.035	0.611067	0.310777	0.0492691	0.219365
TTCCCACAGACGGCGCCA	69.2514	0.58668	0.298648	0.0494771	0.219365
TTCGTTTCCCACAGACGGCGCCA	97.5588	-0.357051	0.182649	0.0506013	0.223211
GTCAGGATGGCCGAGTGGTCTAAGGC	7.81426	0.648054	0.333415	0.051933	0.227928
CAAATCCAGCTCGGCCCACCA	140.28	-0.369094	0.191932	0.0544739	0.237879
AGGGATATAACTCAGCGGTAGAGTG	15.521	-0.58367	0.304299	0.055101	0.239126
GCTCCCACTGTGGTCGCCA	49.7981	0.444452	0.231916	0.05531	0.239126
CAATTCTCGGAATGCCCCCCA	82.3512	-0.433433	0.226815	0.0560098	0.240953
CCGTGGAGACCTGGGCTC	13.9464	0.637997	0.334746	0.0566614	0.242555
TTCGATTCCCGCTATCCGCCCCA	6.49652	-0.640924	0.337894	0.057852	0.246438
GCCGCTATGGTGAAATCGGA	46.4219	0.534768	0.282645	0.0584891	0.2477
CTATGTAGACTTTTGTTTACCGAGG	9.05152	-0.644159	0.340771	0.0587184	0.2477
GCGGGGATAGCTCAGTTGGGAGA	74.3225	-0.348112	0.185313	0.0603123	0.253195
CTCAGTTGGTTAGAGCACCCGA	15.3614	0.571192	0.304668	0.0608203	0.2541
GTTCGATTCCGATAGCCGGCTC	6.7022	-0.646229	0.345624	0.061519	0.25579
TCCGTTGTAGTCTAGTTGGTCAGGAT	110.913	0.332479	0.178045	0.0618479	0.255932
GAGTCCCGGGCAACCCACCA	8.80679	-0.611544	0.328027	0.0622781	0.256491
TTCACGTCAGGTTCACCA	80.1944	0.512215	0.277141	0.0645718	0.264683
CCCCTTCCTCTAGCGCCA	23.6078	0.502896	0.273818	0.066268	0.269098
CGAACCCGGTTGGGCCCTCCA	10.5593	-0.594115	0.323354	0.0661584	0.269098
TCAATTCCTACTGGATGCACCA	72.1952	-0.461551	0.252279	0.0673208	0.272101
TCCGTTGTCGTCCAGCGG	377.899	0.554805	0.304223	0.0682004	0.27438
TCAAATCCGATAAGGGGCTCCA	26.6421	-0.45767	0.25161	0.0689163	0.27472
TCCTCAGTAGCTCAGTGGTAGA	24.4916	-0.514804	0.283021	0.068917	0.27472
ATCAGAGTGGCGCAGCGGAAGCG	49.3651	-0.549729	0.30524	0.071707	0.280691
ATCAGAGTTGCGCAGCGGAAGCG	11.7016	-0.562955	0.312369	0.0715127	0.280691
TCAGGACATTGGACTCTGAATCCAG	41.2255	0.508096	0.281657	0.071239	0.280691
GGTGGCTGTAGTTTAGT	48.663	0.545554	0.302384	0.0712034	0.280691
ATTCACGTCGGGTTCACCA	138.509	-0.291083	0.162545	0.0733283	0.285474
ACCCGGGCTCAGACACCA	530.484	0.547151	0.305811	0.0735859	0.285474
TTGGTTAGAGCTTTGGTC	42.2107	0.593503	0.332939	0.0746487	0.28831
GCGCTCTTAGTTCAGTTCGGAG	5.88542	0.614897	0.345613	0.0752148	0.289211
GGGATTGTAGTTCAATTGGTCA	35.3849	-0.549031	0.309129	0.0757233	0.289883
CATCGGTTCAAATCCGATAAGGGGCT	25.3681	-0.49306	0.278162	0.0763012	0.290815
GTTCCCCGGCAACGGCGCCA	8.8203	0.597303	0.340012	0.0789672	0.294357
GGGGATGTAGCTCAAATGG	305.139	0.290079	0.16511	0.0789376	0.294357
TCCCCAGTGAAGTCGCCA	27.7006	0.56046	0.318735	0.0786816	0.294357
GCGCCTGTAGCTCAGTGGAT	60.963	0.419208	0.238868	0.0792629	0.294357
GCCGCTATGGTGAAATCGGTAG	30.2938	-0.464303	0.263378	0.0779216	0.294357
AATCCCGTCTCCGCAACCA	22.7516	0.483519	0.275163	0.0788822	0.294357
AGGATATTCGGCTCTCACCCGAA	101.573	0.469942	0.268087	0.0796111	0.294392
CGAACCCGGGCTCAGACACCA	801.845	-0.231783	0.132508	0.0802557	0.295518
GTTTCACGTCGGGTTCACCA	532.673	0.318825	0.183229	0.0818531	0.300128
GCGCCTGTAGCTCAGTGGG	59.5518	0.506622	0.291973	0.0827116	0.300891
TTAGCACTCTGGACTTTGAATC	103.727	0.378774	0.218323	0.0827537	0.300891
CGATTCACGTCGGGTTCACCA	54.7748	-0.350689	0.202981	0.0840425	0.304304
ATTCTCGGAATGCCCCCCA	105.396	-0.316384	0.183369	0.0844564	0.304361
GCGGATATAGTCGAATGGTAAAAT	39.2617	-0.452321	0.26241	0.0847587	0.304361
TTTCACGTCGGGTTCACCA	1178.59	0.225585	0.131086	0.0852714	0.304942
TTCAAATCCGATAAGGGGCTCCA	28.2956	-0.432162	0.251831	0.0861475	0.306812
AATCCAATAGTAGGTACCA	18.515	-0.47392	0.277874	0.0880976	0.312477
GCGGATATAGTCGAATGGTAA	37.5672	-0.469441	0.275681	0.0885982	0.312975
ATCCGTCGACTTTAGAAATCGT	11.0728	0.535828	0.315798	0.0897449	0.313339
CAATTCCCGTCGTTCGCCCCA	452.424	-0.378477	0.223087	0.0897831	0.313339
GTTCGAGTCCCGGGCAACCCACCA	10.3989	0.555472	0.326787	0.089169	0.313339
AATCTCTCAGGCGTCGCCA	52.5332	0.386279	0.228317	0.0906736	0.315181
TCAAATCCGGGTGTCGCCTC	17.9507	0.489815	0.289963	0.0911749	0.315661
TCCTGCTGTCGACGCCA	32.888	0.564969	0.335478	0.0921674	0.317831
ACCCTCCTTCTAGCGCCA	15.9342	0.568709	0.339795	0.0941936	0.317849
TTCCCGTCGTTCGCCCCA	82.2721	0.421511	0.252539	0.0950988	0.317849
CAAATCTGGTTCCTGGCACCA	1321.83	-0.268689	0.160667	0.0944596	0.317849
GCGCTCTTAGTTCAGTTCGGTAGAA	6.52567	-0.571077	0.340425	0.0934365	0.317849
ATCCGTCGACTTTAGAAATC	11.1242	0.536464	0.32103	0.0947074	0.317849
TCCCGGTAGGACCTCCA	66.1177	0.37978	0.226608	0.093752	0.317849
TTCCCTGGATGCGCACCA	183.555	0.566947	0.339135	0.0945746	0.317849
GTCGATATGTCCGAGTGGTTAAG	209.687	-0.381748	0.228607	0.0949418	0.317849
GACGCTTTGGCCGAGTGGTTAAG	12.453	-0.527807	0.317764	0.096713	0.322006
TATCCCACTTCTGACACCA	29.9912	0.417999	0.252986	0.0984811	0.326185
GCGGAAATAGCTTAATGGTAGAGCA	32.9325	0.456469	0.276702	0.0990088	0.326185
ATCCCCGGCAACGGCGCCA	14.4282	0.570717	0.346044	0.0990942	0.326185
TCCCACTGTGGTCGCCA	42.365	0.402831	0.245178	0.100381	0.329172
CGAATCCCTCCTCGCCCACCA	18.2571	-0.469462	0.287072	0.101976	0.333147
GCGGGGATAGCTCAGTTGGGAG	28.1165	-0.4603	0.282544	0.103287	0.333667
TCTCCCACTGTGGTCGCCA	83.0763	0.397687	0.244097	0.103267	0.333667
AGGGATATAACTCAGCGGTAG	6.5422	-0.555273	0.340126	0.102564	0.333667
CGATCCCCGGCAACGGCGCCA	89.908	-0.311467	0.192512	0.105681	0.337897
GGCGGCATGGCCGAGCGGTAAGGC	49.7203	-0.429726	0.265963	0.106152	0.337897
GTTCAATTCCCGTCGTTCGCCCCA	48.6361	-0.446064	0.276059	0.106131	0.337897
ATCTCGGTGGGACCTCCA	230.544	0.499979	0.308976	0.105623	0.337897
CGACCCCGTCCTTGGCCTCCA	24.3977	-0.413479	0.256517	0.106984	0.339304
AGGATACTCGGCTCTCACCCGAGAGA	135.561	0.413021	0.256818	0.107785	0.339367
AGATCCCACTTCTGACACCA	21.3998	0.463428	0.288093	0.107703	0.339367
AAATCCTACAGGGCGTGCCA	5.98661	-0.546522	0.3409	0.108896	0.340579
TTCATTTCTCGGAATGCCCCCCA	69.5381	-0.333747	0.208221	0.108967	0.340579
CACTCTGGACTTTGAATCC	55.7153	0.446179	0.278663	0.109346	0.340579
CGAACCCGGGCTTAGACACCA	50.4394	-0.337686	0.21169	0.11067	0.341036
TTCAAATCCTATTGGACGCACCA	35.363	-0.386813	0.242113	0.110119	0.341036
GTCGGGATAGCTCAGCTGG	61.022	0.426615	0.267384	0.110597	0.341036
CATGATTGGAAATCATGTGGGCTC	43.9883	0.441438	0.278132	0.112478	0.343285
CGTGACCTGCATGGGCCACCA	20.7003	-0.449156	0.282955	0.112428	0.343285
GGAGAGATGGCTGAGTGGAC	195.255	0.511497	0.32245	0.112675	0.343285
GGGGGTGTAGCTCATATGGTAGA	75.6024	-0.298645	0.188427	0.11298	0.343285
TCGAGTCCGCTTATCTCCACCA	26.5298	-0.414953	0.262776	0.11431	0.346117
ATCCAATAGTAGGTACCA	22.6587	0.511113	0.324067	0.114753	0.346253
TTCAAGTCCAGGATGGC	4.3655	0.518731	0.329483	0.115401	0.347
GGGGATGTAGCTCAGATGGTAGA	2108.91	0.161938	0.103129	0.116356	0.348667
CAGCTGGTAGAGCAGAGGACT	15.9816	-0.458819	0.293019	0.117388	0.350551
CGATTCCCGCTATCCGCCCCA	22.28	-0.438694	0.280493	0.117815	0.35062
CGGTTCGAACCCGGGCTCAGACACCA	53.098	-0.31816	0.203727	0.118359	0.351036
TTCGTTCCCCGGCAACGGCGCCA	18.7406	-0.482631	0.309422	0.118812	0.351182
CAAATCCAATAGTAGGTACCA	48.3263	-0.320787	0.206089	0.119578	0.35225
TTCGAATCCTGCCTCTCCCACCA	33.6989	0.475089	0.306218	0.120788	0.354612
GTCGATATGTCCGAGTGG	36.0577	0.470814	0.304195	0.121686	0.356043
GATCCCACAGCCGTCACCA	14.167	0.489578	0.318419	0.124164	0.359663
AACCTAGCTCTGATACCA	18.4092	0.469366	0.304736	0.123502	0.359663
GTTCGAGTCCTCTTCAAGGCACCA	145.862	-0.303505	0.197277	0.123933	0.359663
CGCGGGGTAGAGCAGCGTGGTA	46.6665	-0.469002	0.306648	0.126153	0.364209
GTTCGAGTCCGAGTGGCGGCACCA	78.0279	-0.332839	0.222031	0.133857	0.384072
CGGTTCAAATCCGATAAGGGGCTCCA	11.0085	-0.490331	0.327142	0.133917	0.384072
GGGGATGTAGCTCAGATGGTAGAGC	44.4183	-0.344983	0.230738	0.134881	0.385564
GGTCCCGTAGCTCAGTTGGT	12.3846	-0.463841	0.311305	0.136227	0.386867
TCGAGCCTGATTATCCCTACCA	22.9361	-0.40683	0.27283	0.135922	0.386867
AGGGATATAACTCAGCGG	15.0171	0.444525	0.299696	0.138007	0.389496
GCGCTCTTAGTTCAGTTCGGA	33.2658	0.463821	0.312739	0.138049	0.389496
AGTCCAGGATGGCCCACCA	11.1864	-0.46841	0.319148	0.142189	0.399877
CGCCTGTAGCTCAGTGG	10.5464	0.503457	0.344421	0.14381	0.401836
TCCACCTTCACCGCACCA	16.2497	0.49619	0.339071	0.143364	0.401836
CCTGGGCAGCAACACCA	3.86519	0.495288	0.339649	0.144776	0.403239
ATCCGTCGACTTTAGAAATCGTGA	8.6666	0.490163	0.337368	0.146251	0.406046
GGTTTCGTCGTGTAGTTGGTTATCA	9.17405	0.476025	0.328352	0.147132	0.407189
CGAACCCGGGCGAAGCCACCA	42.5605	-0.335078	0.231831	0.148359	0.409282
AATCCGTCGACTTTAGAAA	9.37479	-0.483189	0.335312	0.149581	0.411063
TTCGAGTCCCGGGCAACCCACCA	28.3441	-0.40307	0.279967	0.14995	0.411063
CTGACACACTGAAGGTCTCCGG	5.73868	0.494373	0.343965	0.15064	0.411655
GATCTCTCAGGCGTCGCCA	80.7541	0.396681	0.277066	0.152224	0.414679
CGAGCCCCGCCGGGACCACCA	7.6095	-0.475167	0.332736	0.153274	0.415795
CGACTCCCGGCAAACGCACCA	99.7746	-0.287997	0.202003	0.153953	0.415795
CATATCCCACTTCTGACACCA	42.4067	0.358941	0.251834	0.154069	0.415795
TCTCCCGGTAGGACCTCCA	48.8241	0.371456	0.263036	0.157896	0.424743
AGCGGGGTAGAGGAATTGGTTTACT	7.69972	-0.469623	0.332924	0.158362	0.424743
TCAAATCCTATTGGACGCACCA	51.7527	-0.34063	0.242634	0.160354	0.427447
CCCTCCTTCTAGCGCCA	4.71739	0.482499	0.343629	0.160281	0.427447
CGATTCCGATAGCCGGCTCCA	43.0639	-0.409342	0.293217	0.162704	0.428777
CGCGGGGTAGAGCAGTT	62.807	-0.291949	0.209188	0.162827	0.428777
GTTCAAGTCCAGGATGGCCCACCA	15.8184	-0.416923	0.298611	0.162652	0.428777
GCGGATATAGTCGAATGGTAAAATTT	48.7368	-0.374556	0.268026	0.162276	0.428777
GCCCCCATCGTCTAGCGGTTCAGG	45.4826	-0.42181	0.303043	0.163947	0.430424
CATCTCTCAATGAAAGCACCA	25.7294	-0.437281	0.31539	0.165601	0.433456
AGTTCAAATCTGGTTCCTGGCACCA	716.668	-0.259098	0.187272	0.166499	0.434498
ATCCCATTCTTGACACCA	11.6223	0.468462	0.341392	0.169998	0.442299
TTCGAGACCTGTATGGGCCACCA	14.6031	-0.460386	0.336551	0.171327	0.444021
CGAGCCCCGTCAGTCCCGCCA	25.1383	-0.357141	0.261293	0.171681	0.444021
AGTTCGAGCCTCTCTCACCCCACCA	6.0158	-0.46743	0.343659	0.17378	0.444156
GTTCAAATCCGGGTGTCGCCTCCA	171.973	-0.278702	0.205065	0.174118	0.444156
TGGTAGAGCATTTGACT	23.5637	0.470498	0.345837	0.173684	0.444156
TTCAATTCCCGTCGTTCG	49.3998	0.311636	0.229389	0.174289	0.444156
ATCCTGCGTGAGGGCACCA	9.33617	0.451464	0.331742	0.173549	0.444156
AACCCGGGCGAAGCCACCA	8.99939	0.441904	0.325938	0.175166	0.445085
TTCGAATCCTGTCCCCGCCTCCA	15.8722	-0.394919	0.292423	0.176854	0.446762
TTCGAACCCGGGCGAAGCCACCA	8.13185	-0.448195	0.331843	0.176816	0.446762
GCTGGAGTAGCTCAGTTGGTTAGAGC	17.4235	-0.415833	0.30974	0.179427	0.451949
AGGGATGTAGCGCAGTTTGGTAGC	527.604	-0.376719	0.282044	0.181655	0.456237
CAGATCCCACTTCTGACACCA	77.5452	0.292215	0.220508	0.185109	0.463573
GGGATTGTAGTTCAATTGGTCAGAGC	372.965	-0.396853	0.301291	0.187781	0.468913
GACCGCATAGCGCAGTGGATTAG	48.1816	-0.32507	0.247101	0.188331	0.468938
TCAAATCCAATAGTAGGTACCA	17.8659	-0.36866	0.281272	0.189963	0.470308
GTGTCCCATCGCGATCGCCA	9.80262	0.42472	0.32395	0.189836	0.470308
TCGAGCCCCGCCGGGACCACCA	5.90989	-0.447092	0.342922	0.192311	0.473424
GTCGGGATAGCTCAGCTGGTAGAGCA	197.953	-0.318393	0.244068	0.192055	0.473424
GCGGGGATAGCTCAGTTGGGAGAG	105.306	-0.319983	0.246596	0.194425	0.477274
TTCGACTCCCGGTAGGACCTCCA	88.0481	-0.26802	0.20682	0.195006	0.477354
GGTTCGATTCCGATAGCCGGCTCC	4.61519	0.444218	0.346029	0.199227	0.486315
TCGAGACCTGCATGGGCCACCA	50.1129	-0.307167	0.239816	0.200249	0.487008
AGGGATGTAGCGCAGTTTG	7.56581	0.442229	0.345988	0.201192	0.487008
TCTCTCAGGCGTCGCCA	16.5781	0.37478	0.293202	0.201169	0.487008
TTTCTCGGAATGCCCCCCA	1314.82	0.244109	0.191578	0.202593	0.489036
CAAATCCCGTCTCCGCAACCA	146.689	-0.188121	0.148449	0.205069	0.492676
CGAATCCCTCTCTCTCCTCCA	8.9013	-0.421454	0.332715	0.205258	0.492676
GACGCTTTGGCCGAGTGGTTAAGG	33.7743	-0.412144	0.325755	0.205801	0.492676
TCGTTTCCCTGGATGCGCACCA	1120.91	0.160113	0.127252	0.208305	0.497301
CGACCTGCATGGGCCACCA	24.6118	-0.333111	0.265721	0.209984	0.49974
GCGTTCATTGTCTAATGGATAGGAC	5.65166	-0.428247	0.341981	0.210477	0.49974
AATCCCTCTCTTTCCGCCA	9.6363	0.403097	0.322603	0.211477	0.500744
AATCCCACTTCTGACACCA	116.761	0.21841	0.175351	0.212926	0.502806
GCGCTCTTAGTTCAGTTCGG	21.0105	0.401909	0.324168	0.215044	0.50643
TTCGAGTCCGAGTGGCGGCACCA	40.728	-0.287643	0.23237	0.215766	0.506759
AGGATACTCGGCTCTCACCCGAGA	92.5766	0.347437	0.281505	0.217124	0.507206
ATCCTTCCGTCCCAGCCA	15.2286	0.416344	0.337138	0.216854	0.507206
GGGCCTGTACCTCAGAGGA	11.3875	0.389708	0.316573	0.218316	0.508624
CAGTTCGAGCCTGATTATCCCTACCA	20.4462	0.357355	0.290745	0.219035	0.508934
CGATCCCCAGTGAAGTCGCCA	7.02619	0.422979	0.34476	0.219868	0.509508
CGCGGGGTAGAGCAGCGTGGT	27.1147	0.360622	0.294674	0.221028	0.510833
AACCCGGGCTTAGACACCA	32.1286	-0.306039	0.251892	0.224382	0.510953
TTCGAGACCTGCATGGGCCACCA	43.5411	-0.27074	0.222947	0.224608	0.510953
GCGCCTGTAGCTCAGTGGATAGAG	330.457	-0.160488	0.131465	0.222173	0.510953
GCCTTGGTGGTGAAATGGTAGACACG	29.5169	-0.373682	0.307481	0.22425	0.510953
TTGGCGAATTCGTAGGTTC	3.6241	0.411667	0.338899	0.224473	0.510953
TTGGTTAGAGCATTGGTC	8.63451	0.41562	0.341639	0.223776	0.510953
CATCCCACTTCTGACACCA	173.138	0.282326	0.233983	0.227583	0.515816
CGAATCCTGCCTCTCCCACCA	39.0599	0.340259	0.282323	0.228122	0.515816
ATCTGGTTCCTGGCACCA	144.704	0.403209	0.334846	0.228526	0.515816
GAAACCTGGCTCTGATACCA	11.0645	-0.407976	0.339941	0.230087	0.517994
GGGCCTGTAGCTCAGAGGAT	92.35	0.3278	0.273706	0.231059	0.518837
GCGCCTGTAACTCAGTGG	114.486	0.361877	0.302554	0.231668	0.518864
AGTTCAGCTCTCAATGAAAGCACCA	19.9059	-0.37323	0.3142	0.234883	0.523487
GGAGAGATGGCTGAGTGGACTAA	10.9072	0.409103	0.344439	0.234937	0.523487
GAACCCTGCTGTCGACGCCA	47.4459	0.268621	0.226754	0.236161	0.524869
ATTCCTACTGGATGCACCA	39.1888	0.307593	0.261742	0.239924	0.531873
TCCGTTGTAGTCTAGTTGGTCAGG	828.537	0.153592	0.131582	0.2431	0.537542
ATCTCGGTAGAACCTCCA	41.107	0.373222	0.322997	0.247887	0.546735
TCCTGGGCAGCAACACCA	20.9821	0.366223	0.318548	0.250283	0.550622
AGGGATATAACTCAGCGGTAGAGT	16.3034	-0.34556	0.303018	0.254122	0.554853
TCCCATCGCGATCGCCA	12.5421	0.39494	0.345538	0.25305	0.554853
TCGTTTCCCGGCTGGTGCACCA	2064.91	0.129145	0.113175	0.253824	0.554853
GGTGGCTGTAGTTTAGTGGT	60.0927	-0.243813	0.215915	0.258811	0.563173
ATCAGAGTGGCGCAGCGGAAG	34.7218	-0.286367	0.253822	0.259228	0.563173
TCGTTTCCCGGCTGATGCACCA	376.63	0.163117	0.144927	0.260372	0.564247
GTTCGAATCTCTCAGGCGTCGCCA	18.9222	-0.318545	0.283463	0.261114	0.564447
GCGGATATAGTCGAATGGT	32.9035	-0.30527	0.27272	0.262989	0.566176
GGGTCTGTAGCTCAGTTGGTTAGAGC	2.75683	0.357182	0.319249	0.263217	0.566176
GATTTAGGCTCTGGTCCGAAAGGGC	13.3449	0.349929	0.313814	0.264813	0.566977
TTCAAATCCCACTTCTGACACCA	23.1345	0.313796	0.281457	0.264894	0.566977
GGGCCTGTATCTCAGAGGA	14.298	0.368917	0.331735	0.266103	0.568165
TCGAATCCTACCTGGGGAGCCA	34.8665	-0.282974	0.255644	0.268336	0.571529
TTCAAATCCGGGTGTCGCCTC	12.6978	-0.345439	0.313136	0.269957	0.573576
TAGTTCGATCCTGCATGGGGGCACCA	11.6108	-0.354614	0.322359	0.271306	0.575037
GACCGCATAGCGCAGTGGAT	64.5164	0.275155	0.250545	0.272105	0.575327
AGTTCGTATCTCTCAGGCGTCGCCA	20.5225	0.334624	0.306198	0.274467	0.576116
AAACCTGGCTCTGATACCA	30.0062	-0.285565	0.261289	0.274435	0.576116
AGGTTCAATTCCTACTGGATGCACCA	13.9065	-0.331855	0.303513	0.274228	0.576116
GGAGAGATGGCTGAGTGG	4.3777	0.368817	0.338067	0.275292	0.576454
TTCGAATCCCATTCTTGACACCA	7.48335	0.372598	0.342507	0.27666	0.577926
AAATCCGATAAGGGGCTCCA	7.76024	-0.359831	0.331865	0.278245	0.579843
TATCTCTCAGGCGTCGCCA	12.254	0.349022	0.323997	0.281373	0.584961
AATCCGGGTGTCGCCTCCA	106.56	-0.167472	0.155753	0.282266	0.585415
GCCCGTCTAGCTCAGTTGGTAG	5.69988	-0.368002	0.343484	0.283999	0.587607
GCGTTCATTGTCTAATGGATAGGACA	19.7131	-0.300681	0.281861	0.286075	0.589097
GTTCGAGCCTGATTATCCCTACCA	26.3976	-0.292614	0.273999	0.285548	0.589097
TCTCCCCGGCAACGGCGCCA	14.137	0.355564	0.334767	0.288179	0.591642
GTTCGATCCTGGGCAGCAACACCA	11.9308	-0.349313	0.329218	0.288672	0.591642
AGGTTCGAGTCCTCTTCAAGGCACCA	772.766	-0.173489	0.164582	0.291829	0.594493
TCCATTGTCGTCCAGCGGTTAG	185.066	0.212041	0.201274	0.292116	0.594493
CGAGACCTGTATGGGCCACCA	21.7013	-0.324166	0.307328	0.291523	0.594493
TCAGTGGTAGAGCATTTGACT	10.728	0.338947	0.324108	0.295661	0.599879
GGCTAGGTAACATAATGGAAATG	23.3349	-0.328152	0.314099	0.296143	0.599879
TTCGAACCCTGCTGTCGACGCCA	67.7024	-0.233544	0.223883	0.296877	0.599967
CCGACCTTAGCTCAGTTGGTAGA	282.231	-0.238246	0.228779	0.297698	0.600232
AGGACATTGGACTCTGAATCCAGT	57.068	0.246047	0.236736	0.29865	0.600757
CAAATCCTACAGGGCGTGCCA	15.4812	-0.320624	0.311127	0.302764	0.603445
CTCAGTGGTAGAGCGCGCCC	6.69682	0.349164	0.338175	0.301841	0.603445
TCAGATCCCACTTCTGACACCA	18.2737	0.304928	0.295546	0.302191	0.603445
AATTCCCGTCGTTCGCCCCA	322.367	-0.196827	0.190439	0.301351	0.603445
ATCCGATAAGGGGCTCCA	26.1851	0.318386	0.309694	0.303918	0.60436
GTTCGATTCCGATAGCCGGCT	12.9356	-0.329714	0.322504	0.306611	0.604542
TAGTTCGTTCCTGCGTGAGGGCACCA	17.6984	0.294571	0.288237	0.306793	0.604542
CATCCCACAGCCGTCACCA	26.1313	0.257275	0.25159	0.306499	0.604542
TCCGTTGTAGTCTAGTTGGTCAGGA	346.51	0.223339	0.217851	0.305273	0.604542
TTAAAATCCGTCGACTTTAGA	10.0851	0.322883	0.318169	0.310194	0.605584
CCGACCTTAGCTCAGTTGGTA	106.479	-0.179447	0.176835	0.310216	0.605584
GGTGGCTGTAGTTTAGTGGTA	91.0322	-0.208744	0.2058	0.310436	0.605584
AATCCTGTCATCCCTACCA	6.60831	0.35044	0.34598	0.311112	0.605584
CCGACCTTAGCTCAGTTGGTAGAG	165.737	-0.165886	0.164231	0.312458	0.605584
TAGTTCGATCCTGCGTGAGGGCACCA	16.0309	-0.314379	0.309399	0.309583	0.605584
TTAGGCTCTGGTCCGAAA	8.91562	0.340563	0.337471	0.312897	0.605584
TTCGTTTCACGTCGGGTTCACCA	274.253	0.198971	0.19665	0.311634	0.605584
TCGAATCCTGCTGTCGACGCCA	84.8547	0.18362	0.182418	0.314132	0.606624
AAATCCCACTTCTGACACCA	35.3993	0.254371	0.254318	0.31721	0.611209
GGTCCCGTAGCTCAGTTGG	130.117	-0.201289	0.201825	0.318597	0.612525
TTTCACGTCAGGTTCACCA	153.895	0.145678	0.147432	0.323102	0.617995
TCGAGACCTGTATGGGCCACCA	20.9213	-0.267886	0.270639	0.32226	0.617995
GGTCCCGTAGCTCAGTTGGTTAGA	15.4802	-0.300316	0.304816	0.324508	0.617995
CCGACCTTAGCTCAGTTGGTAGAGC	78.734	0.235283	0.239063	0.325024	0.617995
GTTCGACCCCGTCCTTGGCCTCCA	19.4855	0.309586	0.31366	0.323636	0.617995
AATCCTTCCGTCCCAGCCA	61.8033	0.260914	0.265483	0.32571	0.617995
TCATTTCTCGGAATGCCCCCCA	361.386	0.157031	0.160845	0.32892	0.622727
CGTTCCTGCGTGAGGGCACCA	5.95248	0.329144	0.342998	0.337252	0.637114
TCGAGTCCGTATAGCCCTACC	69.1507	0.272514	0.286654	0.341771	0.642323
TCCGTTGTAGTCTAGTTGGTC	125.517	0.166312	0.175107	0.342227	0.642323
GTCGATATGTCCGAGTGGT	46.5321	-0.264931	0.278568	0.34158	0.642323
CGAATCCTTTTACTCCAGCCA	6.41833	-0.323774	0.343576	0.346006	0.642476
GGTGGCTGTAGTTTAGTG	81.9748	-0.211444	0.223408	0.343921	0.642476
TCGAAACCTGGCTCTGATACCA	133.985	-0.17929	0.189831	0.344929	0.642476
GCGCCTGTAGCTCAGTGGA	7162.17	-0.1781	0.188504	0.344759	0.642476
CAAATCCTGTCATCCCTACCA	31.7126	-0.240861	0.255498	0.345828	0.642476
CGAATCCCATTCTTGACACCA	34.8478	-0.226797	0.242836	0.350329	0.647736
GTTCGTTTCACGTCGGGTTCACCA	108.947	0.163048	0.174311	0.349589	0.647736
TCAGGACATCTCTCTTTCAAGGAGGC	34.7159	0.241006	0.259712	0.35342	0.650309
TTCAATTCCCGTCGTTCGCCCCA	168.132	-0.207942	0.224336	0.353966	0.650309
GGCGGATGTAGCCAAGTGGATCA	34.1952	-0.309235	0.332906	0.352942	0.650309
TTCGAATCCCTCTCTTTCCGCCA	33.0024	-0.265019	0.287132	0.356015	0.652694
AGGACATTAGACTCTGAATCTAG	119.509	0.248024	0.269768	0.357887	0.654746
CGAGTCCTCTTCAAGGCACCA	132.564	-0.168156	0.183615	0.359767	0.656788
TTCGAATCCTGCTGTCGACGCCA	164.689	-0.131733	0.144738	0.362744	0.656788
GTTCAAATCCCGTCTCCGCAACCA	27.5823	-0.255474	0.280198	0.361894	0.656788
CAGGACATCTCTCTTTCAAGGAGGC	68.0678	0.244926	0.269127	0.362783	0.656788
GTGTCGGGGGTTCGAATCCC	15.8295	0.303821	0.333305	0.36201	0.656788
GGGATTGTAGTTCAATCGGTCAGAGC	26.8007	-0.300118	0.330472	0.363798	0.657257
CACGGTACAGACCCGGGTTCG	12.6475	0.284907	0.314355	0.364765	0.657636
AATCCCATTCTTGACACCA	10.352	0.28237	0.315599	0.370942	0.661907
AAATCCAGCTCGGCCCACCA	28.0976	-0.225018	0.250882	0.369769	0.661907
GCCCCCATCGTCTAGCGGTTCAGGAC	747.186	-0.187698	0.209771	0.370907	0.661907
TCGTTTCTCGGAATGCCCCCCA	239.293	0.176541	0.196691	0.369424	0.661907
GGTTCGATTCCGATAGCCGGCT	7.78982	-0.298812	0.333756	0.370627	0.661907
GTCAGGACATTGGACTCTGAATCCAG	46.8635	0.234743	0.264123	0.374131	0.662494
TTCGAATCCTACCTGGGGAGCCA	28.2225	-0.249951	0.281346	0.37432	0.662494
GTCGTTGTAGTATAGTGGT	11.6723	-0.290917	0.326965	0.373601	0.662494
AGGACATTAGACTCTGAATCTAGT	45.8154	0.282962	0.317729	0.373155	0.662494
GCGCCTGTAGCTCAGTGG	9967.35	0.291317	0.329454	0.376566	0.665114
CGAGCCTCTCTCACCCCACCA	7.6247	0.299368	0.339951	0.378523	0.667137
CAGATTTAGGCTCTGGTCCGAAA	25.542	-0.25191	0.286495	0.379247	0.667137
ACATTAGACTCTGAATCTAG	94.7573	0.244374	0.27845	0.380149	0.667372
CAGTTGGTTAGAGCACCCGTTT	23.766	0.236409	0.274509	0.389124	0.668374
TCGTTTCACGTCGGGTTCACCA	144.367	0.197401	0.227255	0.385048	0.668374
TCGAGTCCTCTTCAAGGCACCA	122.943	-0.17628	0.202219	0.383358	0.668374
TCGAACCCGGGCGAAGCCACCA	23.0966	-0.24148	0.277333	0.383906	0.668374
GGGGACGTAGCTCATATGGTAGA	79.9844	-0.160119	0.186321	0.390137	0.668374
TCCTCAGTAGCTCAGTGGTAGAGCGG	5.70743	0.295927	0.344635	0.390524	0.668374
GCGGGGATAGCTCAGTTGGGA	22.856	-0.245538	0.284479	0.388075	0.668374
CAGATCCCACAGCCGTCACCA	9.25569	0.285789	0.332651	0.390272	0.668374
GCGTTCATTGTCTAATGGATA	6.26886	0.294791	0.342772	0.389778	0.668374
ATCCCGGCGAGACCTCCA	50.3038	0.282605	0.32979	0.391487	0.668374
TCGATCCTGGGCAGCAACACCA	9.19025	0.279135	0.325514	0.391158	0.668374
TCGAACCCCACAGCCTGCACCA	54.0924	0.209567	0.241634	0.385783	0.668374
CGTATCTCTCAGGCGTCGCCA	18.1282	0.244725	0.283258	0.387608	0.668374
CGAACCCCATAGCCAGCACCA	16.0092	-0.263271	0.303887	0.3863	0.668374
AAATCCGTCGACTTTAGAA	8.30649	0.291888	0.342116	0.393557	0.669773
GGAGAGATGGCTGAGTGGACTAAAGC	11.1007	-0.290693	0.340926	0.393848	0.669773
CAGGACATCTCTCTTTCAAGGAGGCA	30.7848	-0.243662	0.286745	0.395463	0.671205
AGGGATGTAGCGCAGTTTGGT	15.0252	-0.269751	0.318265	0.396678	0.671956
GACCGCATAGCGCAGTGGA	158.18	0.174856	0.206733	0.39766	0.672308
CTATTCGGAGGTTCGAATCCT	10.012	0.270816	0.320837	0.398617	0.672617
TTCAAATCCAGCTCGGCCCACCA	50.2666	-0.219088	0.260831	0.400931	0.672916
TCAACTCTCAATGAAAGCACCA	11.3876	-0.289966	0.345692	0.401581	0.672916
AATCCTGCTGTCGACGCCA	68.651	0.170961	0.204842	0.403945	0.672916
CAGTGGTAGAGCATTTGACT	6.78973	0.282079	0.335851	0.400968	0.672916
CGACTCCCACTGTGGTCGCCA	21.0537	-0.227459	0.272695	0.404214	0.672916
GATTCCGATAGCCGGCTCCA	29.1386	-0.228732	0.273575	0.403108	0.672916
CCTCTCAATGAAAGCACCA	8.06859	-0.281832	0.336543	0.402349	0.672916
CGGTCCCCGGCAACGGCGCCA	9.06672	-0.279196	0.335392	0.405157	0.673197
AGTGGTAGAGCATTTGACT	9.61437	0.270628	0.325868	0.406265	0.673749
TTGGTAGACGCTACGGACTTA	12.7555	0.262118	0.316168	0.407078	0.673811
TGTCCCATCGCGATCGCCA	20.7464	0.247215	0.299173	0.408619	0.675076
TTCGATCCCCGGCAACGGCGCCA	44.8119	-0.18325	0.223838	0.412974	0.680976
TCAATTCCCGTCGTTCGCCCCA	175.579	-0.199001	0.244165	0.415055	0.68182
CGAACCCCACAGCCTGCACCA	17.6296	-0.230923	0.283063	0.414615	0.68182
ATTTAGGCTCTGGTCCGAAA	18.8668	-0.226434	0.279634	0.418083	0.684208
GCGGGGATAGCTCAGTTGG	43.9353	0.213822	0.263631	0.417328	0.684208
TCGACTCCCACTGTGGTCGCCA	10.6973	0.27039	0.335947	0.420901	0.686234
CGAAACCTGGCTCTGATACCA	144.137	-0.149621	0.1857	0.420407	0.686234
TCGAGCCTCTCTCACCCCACCA	7.11552	-0.277189	0.345389	0.42224	0.687129
CTCAGTGGTAGAGCGCCC	16.6522	0.256622	0.322011	0.425489	0.691122
GCTATTCGGAGGTTCGAATCCT	26.3592	0.229001	0.288283	0.426986	0.691647
TTCGAACCCGGGCTCAGACACCA	327.705	-0.115587	0.145799	0.427903	0.691647
ATCCGGGTGTCGCCTCCA	34.6854	0.256686	0.323986	0.428201	0.691647
GGTGGCTGTAGTTTAGTGGTAA	78.6728	0.157279	0.200664	0.433161	0.698362
CGAATCCGGCAGGTCGGACCA	12.095	-0.251882	0.325532	0.439076	0.706587
TCGTGCCCCACGGTGGGCGCCA	4.26164	-0.25634	0.33554	0.444889	0.71181
CGTTTCCCACAGACGGCGCCA	379.309	-0.0953901	0.124794	0.444641	0.71181
TCTGAATCCAGTAACCCGAGT	52.0638	0.180917	0.237183	0.445598	0.71181
TCAGCTCTCAATGAAAGCACCA	24.4931	-0.207274	0.271461	0.445135	0.71181
CACGGTACTGACCAGGGTTCG	14.108	0.230858	0.303513	0.446884	0.712555
GCCCCCATCGTCTAGCGGTTC	190.878	0.179289	0.237316	0.449956	0.716139
TAGTTCGTTCCTGCATGGGGGCACCA	12.8875	0.254354	0.33821	0.452016	0.718102
TCCTCAGTAGCTCAGTGG	5623.55	0.218539	0.293255	0.456139	0.72333
GCCCCCATCGTCTAGCGGTTCA	72.4315	-0.190214	0.256629	0.458571	0.725863
GGTGGCTGTAGTTTAGTGGTAAGA	357.346	-0.135063	0.182887	0.460208	0.727128
AGATTTAGGCTCTGGTCC	10.2437	0.23096	0.317362	0.466767	0.735489
CTCTCAATGAAAGCACCA	304.349	0.156724	0.216794	0.469731	0.735489
CAAATCCGGGTGTCGCCTC	21.0568	-0.224994	0.309681	0.467513	0.735489
GGAGAGATGGCTGAGTGGACTAAA	10.0805	-0.235421	0.325326	0.469282	0.735489
CAAATCCCACAGCCGTCACCA	12.7484	0.230791	0.318848	0.469173	0.735489
AGCGGGGTAGAGGAATTGGTTTACTC	47.3069	-0.157481	0.219013	0.472109	0.737882
GTTCAAATCCTACAGGGC	6.15634	0.247248	0.345178	0.473812	0.739215
GCGGATATAGTCGAATGGA	24.5645	0.242597	0.340169	0.475744	0.739574
TAGCACTCTGGACTTTGAATCC	51.0544	0.170109	0.238446	0.475594	0.739574
TTCCTACTGGATGCACCA	29.7202	0.243171	0.342003	0.477073	0.740314
ATTCGACTTCCCCTGGGGGTACCA	47.9804	-0.171031	0.241065	0.478027	0.740472
GAATCCTGCTGTCGACGCCA	33.1893	0.174805	0.247098	0.479299	0.741122
TCGAGTCCGTATAGCCCTACCA	291.722	0.128732	0.182539	0.480668	0.741919
AGGGCTATAGCTCAGTTAGG	2050.71	-0.185217	0.264849	0.484346	0.745702
GGGGATGTAGCTCAGATGGT	285.695	0.0946706	0.136059	0.486551	0.745702
GCGGGTATAGTTTAGTGG	9.26402	-0.240692	0.345774	0.486367	0.745702
GTTCGAATCCTGCCTCTCCCACCA	23.1857	0.202122	0.289481	0.485038	0.745702
CGATCCTGCGTGAGGGCACCA	8.00471	-0.232905	0.335855	0.488015	0.746629
GTTCAAATCCAATAGTAGGTACCA	32.4761	-0.218383	0.315621	0.488991	0.746807
CCGACCTTAGCTCAGTTGG	396.035	0.109641	0.159066	0.490646	0.74802
AACCCGGGCTCAGACACCA	192.004	0.092967	0.135467	0.492543	0.749597
GGGGATGTAGCTCACATGGTAGA	271.971	-0.118506	0.174372	0.496746	0.754672
GCGCCCGTAGCTCAGTGG	27.6346	0.220825	0.327968	0.500748	0.759425
GGGATTGTAGTTCAATTGGT	18.6939	-0.205565	0.307634	0.503998	0.760372
AGTTCGAATCTCTCAGGCGTCGCCA	103.14	0.145809	0.217369	0.502352	0.760372
GCCGCTATGGTGAAATCGGTAGAC	25.5167	-0.198634	0.297108	0.503777	0.760372
TCCGTTGTAGTCTAGTTGGTCAG	683.871	0.11131	0.167384	0.506053	0.762149
AATCCTATTGGACGCACCA	13.1897	0.198741	0.302832	0.511646	0.767911
CAGTTCGAGCCTGATTATCCCTACC	4.72559	-0.227331	0.345988	0.51115	0.767911
GCGGAAATAGCTTAATGGTAGAGC	19.3719	-0.197284	0.302391	0.514134	0.768988
TCGATTCCGATAGCCGGCTCCA	18.311	-0.181459	0.277726	0.513515	0.768988
CGTTTCACGTCGGGTTCACCA	358.695	0.144666	0.224772	0.519828	0.774839
GATTCACGTCGGGTTCACCA	80.5819	-0.14844	0.230636	0.519829	0.774839
GGTTCAAATCCGATAAGGGGCTCCA	25.1902	-0.174663	0.272133	0.520985	0.775232
TCGAACCCGGGCTCAGACACCA	541.96	-0.0840599	0.131654	0.523155	0.777131
GACTCTGTAGCCCAATGGA	22.9278	0.197661	0.311425	0.525625	0.77814
GCTGGTAGAGCAGAGGACT	13.5377	-0.198793	0.312981	0.525323	0.77814
CGGCTCCCACTGTGGTCGCCA	33.5711	0.150969	0.239806	0.52899	0.780236
TTCGAATCTCTCAGGCGTCGCCA	37.3759	-0.149643	0.23813	0.529734	0.780236
CAAGGTCGGAGGTTCGAACCCT	17.8077	0.197999	0.314407	0.528857	0.780236
GTTCAAATCTGGTTCCTGGCACCA	405.105	-0.123937	0.198245	0.531859	0.78204
CGTTTCACGTCAGGTTCACCA	63.1361	0.161695	0.261662	0.536606	0.787687
CGTGTCCCATCGCGATCGCCA	10.7146	-0.19677	0.321112	0.540023	0.788464
GGTCCCGTAGCTCAGTTGGTTAG	3.78299	-0.207754	0.339517	0.540597	0.788464
ACTCCCACTGTGGTCGCCA	68.5404	0.126696	0.207135	0.540765	0.788464
TTCGATCCTGGGCAGCAACACCA	20.5701	-0.166564	0.271625	0.539736	0.788464
GCGTTTGTAGTCCAACGGTTAGGAT	100.329	-0.122923	0.204303	0.547395	0.788687
CTGGTAGAGCAGAGGACT	10.8188	0.188486	0.315057	0.549666	0.788687
CAGGACATTGGACTCTGAATCCAG	48.7142	0.1721	0.285932	0.547247	0.788687
GCGGATATAGTCGAATGG	153.414	-0.14262	0.235167	0.544206	0.788687
GACTCTGTTGCCCAATGGA	81.825	0.136242	0.230143	0.553857	0.788687
GTTGAGATGGCCGAGTTGGTC	6.63011	-0.204938	0.337047	0.543162	0.788687
GATCCCATTCTTGACACCA	13.8208	-0.17967	0.300827	0.550338	0.788687
CGCTATTCGGAGGTTCGAATCCT	35.6869	0.161634	0.273499	0.554531	0.788687
GACTCTGTGGCCCAATGG	8.7523	-0.204442	0.339347	0.546871	0.788687
ACATTGGACTCTGAATCCAG	118.721	0.175305	0.294961	0.55229	0.788687
GGTTCAAATCCGATAAGGGGCT	19.7528	-0.176898	0.297535	0.552146	0.788687
GCGCTCTTAGTTCAGTCCGGTAGAAC	10.0056	0.205538	0.341744	0.547548	0.788687
CGAATCCCTCTCTTTCCGCCA	33.9284	-0.146907	0.240888	0.541958	0.788687
TCAAATCTGGTTCCTGGCACCA	407.698	-0.0801028	0.135149	0.553383	0.788687
AATCCAGCTCGGCCCACCA	37.8436	-0.135033	0.226044	0.550258	0.788687
GCGGATGTAGCCAAGTGGA	458.485	0.180521	0.30809	0.557919	0.792208
GTTCGAATCCTTCCGTCCCAGCCA	22.4408	-0.169154	0.2894	0.558884	0.792284
CGGCTCCCGGTAGGACCTCCA	74.1146	0.136831	0.235266	0.560836	0.793757
ACTGAAGGTCTCGGGTTCAAAACC	6.1147	-0.19731	0.34044	0.562201	0.794395
TTCGTGACCTGCATGGGCCACCA	23.1728	-0.1618	0.280219	0.563666	0.795171
TCGTGCTAAAGAGCGTGGAG	6.91757	0.198467	0.345911	0.566135	0.796071
GATCCCCGGCAACGGCGCCA	13.3014	0.183182	0.318885	0.565666	0.796071
AGATTTAGGCTCTGGTCCGAAA	28.7509	0.139648	0.244407	0.567745	0.797045
CGAACCCTCCTTCTAGCGCCA	78.0166	-0.11309	0.199381	0.570573	0.797953
CGTGCCCCACGGTGGGCGCCA	7.89856	0.190723	0.336751	0.571147	0.797953
CAGGACATCTCTCTTTCAAGGAGG	41.2669	-0.165287	0.29156	0.570777	0.797953
CCGACCTTAGCTCAGTTGGTAG	70.5796	-0.110851	0.197879	0.575346	0.802529
CGAGCCTGATTATCCCTACCA	17.706	-0.174655	0.312893	0.576712	0.803146
TCAAGTCCAGGATGGCCCACCA	15	-0.171392	0.309667	0.579941	0.80635
GAGTTCAACTCTCAATGAAAGCACCA	28.9265	-0.153627	0.280033	0.583279	0.808616
AAATCCAATAGTAGGTACCA	13.7094	-0.180398	0.328966	0.583432	0.808616
TCTCTCAATGAAAGCACCA	37.0455	0.141058	0.259935	0.587361	0.812766
GGGATTGTAGTTCAATTGGA	17.145	0.185588	0.345841	0.591525	0.815929
GATCCCACTGTCAACACCA	10.9442	0.17846	0.332541	0.591505	0.815929
AGTTCGATCCTGGGCAGCAACACCA	13.4288	0.165086	0.310548	0.595006	0.818133
AGTCCCATCGCGATCGCCA	15.6927	-0.159724	0.300298	0.594805	0.818133
CAGCTCTCAATGAAAGCACCA	106.736	-0.118515	0.228079	0.603328	0.818416
CGAATCCTTCCGTCCCAGCCA	100.113	-0.092566	0.176219	0.599382	0.818416
CAAATCCCACTGTCAACACCA	11.572	0.166642	0.316219	0.598206	0.818416
GTTCGTTTCCCTGGATGCGCACCA	161.586	0.0949519	0.181026	0.599917	0.818416
GGGGATGTAGCTCAGATGG	352.345	-0.0725079	0.13865	0.601005	0.818416
CGTATCCCATTCTTGACACCA	7.08953	0.176809	0.335273	0.597944	0.818416
AGGATACTCGGCTCTCACCCGAGAG	108.725	0.149478	0.28699	0.602474	0.818416
GCGCCTGTAGCTCAGTG	40.8746	0.174343	0.335853	0.603688	0.818416
GATTCCCGGCTGGTGCACCA	178.697	-0.0929011	0.178443	0.60263	0.818416
GGAGAGATGGCTGAGTG	20.8824	0.178688	0.345991	0.605538	0.819645
GTCGATATGTCCGAGTGGTTAAGGA	93.579	-0.116062	0.225642	0.606997	0.819935
GTCAGGATGGCCGAGTGG	7.44269	-0.176249	0.34417	0.608583	0.819935
TTCGACCTGCATGGGCCACCA	28.4113	-0.142311	0.277342	0.607863	0.819935
CCCCTATCTGGCGCGCCA	94.7588	0.11969	0.234601	0.609923	0.820469
GACTCTGTTGCCCAATGG	6.51872	0.173576	0.345364	0.615255	0.826362
TTCCGATAGCCGGCTCCA	17.8672	0.17109	0.344671	0.619621	0.828668
ATCGAAACCTGGCTCTGATACCA	107.05	-0.10572	0.213638	0.620703	0.828668
TCGATTCCCTGGATGCGCACCA	36.0878	-0.136807	0.276234	0.620419	0.828668
CGAATCCTGCCGTCCACGCCA	29.4827	-0.131061	0.264911	0.620786	0.828668
TTCGAATCCTTTTACTCCAGCCA	10.9802	-0.161516	0.328158	0.622586	0.829796
GTTCATTTCTCGGAATGCCCCCCA	62.2161	-0.112992	0.232467	0.626927	0.83414
CATTTCTCGGAATGCCCCCCA	753.044	-0.0999469	0.206129	0.627765	0.83414
GTTCGAGACCTGCATGGGCCACCA	33.1162	-0.13186	0.274682	0.631196	0.837419
TCGAACCCCATAGCCAGCACCA	47.7613	-0.124091	0.259744	0.632833	0.838311
GTTCGAATCCTGTCCCCGCCTCCA	13.4791	0.145981	0.307135	0.634573	0.839336
GCTGGAATAGCTCAGTTGGC	16.4685	0.1425	0.300916	0.635816	0.839703
AGGACAGAGGTCTTCTAAACCT	15.4095	-0.154777	0.330117	0.639173	0.840395
TTCGAACCCCACAGCCTGCACCA	10.2087	-0.155106	0.331676	0.640038	0.840395
GGTGTCGGGGGTTCGAATCCC	25.5701	0.149639	0.320147	0.640209	0.840395
CACGTTGTGGCCGTGGAGACCT	23.607	0.145881	0.309863	0.63779	0.840395
GGGGATATAGCTCAGTTGG	101.959	0.121245	0.262068	0.643619	0.841003
TCAAATCCCGTCTCCGCAACCA	82.4459	0.098898	0.216748	0.648187	0.841003
CTCAGTGGTAGAGCGCGCC	6.96084	0.153807	0.338695	0.649746	0.841003
CGTTTCCCGGCTGATGCACCA	690.82	0.0686876	0.150899	0.648973	0.841003
AGGGATATAACTCAGCGGTAGAGTGT	6.33908	0.154504	0.342589	0.651997	0.841003
GTTCAAGTCCAGGATGGC	9.48988	0.152456	0.33461	0.64866	0.841003
CGAATCCTGTCCCCGCCTCCA	14.6401	0.133151	0.293248	0.649788	0.841003
GGAGAGATGGCCGAGTGGTTG	13.6346	0.141639	0.313739	0.651661	0.841003
TCGAATCCTTCCGTCCCAGCCA	29.3543	-0.127484	0.282926	0.652285	0.841003
ACTCCCGGTAGGACCTCCA	100.776	-0.0922878	0.199339	0.643387	0.841003
CCCCCTTCCTCTAGCGCCA	20.252	0.1345	0.291345	0.644331	0.841003
TTTAGGCTCTGGTCCGAAA	22.5912	0.128749	0.28004	0.645695	0.841003
GTTCGAACCCGGGCTCAGACACCA	94.1668	-0.0926726	0.206702	0.653908	0.841845
ATTCCCTGGATGCGCACCA	40.5192	-0.11526	0.259424	0.656831	0.844358
TCGAATCCTGTCCCCGCCTCCA	13.5783	0.13775	0.312602	0.659462	0.846489
TCGATTCCCGCTATCCGCCCCA	7.78653	-0.142511	0.33213	0.667863	0.850825
TCGTTCCCCGGCAACGGCGCCA	17.9574	-0.141973	0.331782	0.668716	0.850825
TCCCGTCGTTCGCCCCA	17.4875	-0.121442	0.281241	0.665882	0.850825
GTGGCTGTAGTTTAGTG	21.4253	0.148048	0.345393	0.668188	0.850825
CGAGTCCGTATAGCCCTACCA	241.939	-0.0728484	0.169841	0.66798	0.850825
CATCGGTTCAAATCCGATAAGGGGC	6	0.147386	0.343233	0.667628	0.850825
ATTCCGATAGCCGGCTCCA	43.0772	-0.122066	0.288452	0.672168	0.852721
CGGGCCCCACGGTGGGCGCCA	9.04445	0.139435	0.329464	0.672137	0.852721
AAATCTGGTTCCTGGCACCA	112.834	-0.0811982	0.193346	0.674512	0.854447
GAATCTCTCAGGCGTCGCCA	18.1888	0.12027	0.290017	0.678362	0.857171
GCGTTTGTAGTCCAACGG	191.88	-0.0715294	0.17264	0.678635	0.857171
TCCTGGGCAGCATCACCA	8.16874	-0.140329	0.34203	0.681599	0.85842
CGAGTCCCGGGCAACCCACCA	91.8371	-0.0814191	0.198344	0.681442	0.85842
GCCGTCTTAGCTCAGCTGGTAGAGC	73.8571	0.0845095	0.20844	0.685155	0.86165
CGGGACCTGCATGGGCCACCA	12.0803	-0.126994	0.31557	0.68737	0.862553
GTTTCCCACAGACGGCGCCA	74.465	-0.0840736	0.209262	0.687859	0.862553
TTTCCCTGGATGCGCACCA	1595.1	-0.058077	0.145864	0.690513	0.86339
TCCTCAGTAGCTCAGTGGT	311.896	-0.0961943	0.24092	0.689687	0.86339
GGTGGCTGTAGTTTAGTGGTAAGAA	195.659	-0.0980674	0.247206	0.691587	0.86349
AGTTCGAGCCTGATTATCCCTACCA	22.561	-0.107761	0.278767	0.69908	0.871594
TCCCCGGCAACGGCGCCA	9.85403	0.123312	0.321432	0.701249	0.872819
GGTGGCTGTAGTTTAGTGG	494.867	-0.0986646	0.25793	0.702072	0.872819
CGCCTGTAGCTCAGTGGA	22.9876	-0.128988	0.340755	0.705032	0.875247
GCGGGGATAGCTCAGTTGGGAGAGC	18.7887	0.109928	0.293743	0.708233	0.877966
CATTAGACTCTGAATCTAG	41.1101	0.122524	0.332708	0.712677	0.880103
CAGTTCAAATCCGGGTGTCGCCTCCA	43.1574	0.0890894	0.242198	0.712995	0.880103
TCGAACCCGGGCTTAGACACCA	30.7515	0.0878633	0.238737	0.712848	0.880103
GGGGATGTAGCTCAAATGGT	215.652	0.072763	0.19919	0.714891	0.881192
TCCCTGGATGCGCACCA	18.9977	-0.110114	0.308502	0.721143	0.886384
TCGTGACCTGCATGGGCCACCA	16.3283	-0.110997	0.309846	0.720169	0.886384
TTCGATTCCGATAGCCGGCTCCA	17.316	0.110818	0.320974	0.729902	0.888105
CAAATCCCACTCTCAACACCA	14.6605	-0.11425	0.325767	0.725806	0.888105
GCCGCTATGGTGAAATCGGTA	248.304	-0.0913341	0.262658	0.728043	0.888105
AGGGATGTAGCGCAGTTTGGTAGCGC	41.7014	0.0878654	0.251722	0.727046	0.888105
CAATCCCCGTCGTTCGCCCCA	28.471	0.107606	0.312653	0.730719	0.888105
TCGAATCCCTCTCTTTCCGCCA	36.8132	0.100135	0.287741	0.727837	0.888105
GTTTCTCGGAATGCCCCCCA	291.235	0.0699298	0.201756	0.728887	0.888105
AGGACATTGGACTCTGAATCCAG	140.909	0.0960071	0.276041	0.72799	0.888105
AATCTGGTTCCTGGCACCA	237.262	-0.0691731	0.205924	0.736934	0.890771
TTCGAGCCTGATTATCCCTACCA	26.4458	-0.0986117	0.295027	0.738193	0.890771
GGTGGCTGTAGTTTAGTGGTAAG	173.184	-0.0693655	0.205115	0.735228	0.890771
TTCGGGACCTGCATGGGCCACCA	14.5182	0.102243	0.303432	0.73615	0.890771
AATTCCTACTGGATGCACCA	30.9167	-0.0901572	0.269549	0.738022	0.890771
GCGGGGATAGCTCAGTTGGG	17.6086	-0.0978555	0.293777	0.739063	0.890771
TTAAAATCCGTCGACTTTAGAA	7.85739	-0.112897	0.341188	0.740725	0.891538
AGTTCGATCCTGGGCAGCATCACCA	5.81492	0.113872	0.346042	0.742102	0.891959
AGGGATGTAGCGCAGTTTGG	976.363	0.094447	0.291942	0.746307	0.89331
GTTCGAATCCTACCTGGGGAGCCA	35.37	0.0790926	0.243009	0.744824	0.89331
ATCCACCTTCACCGCACCA	18.0479	-0.107871	0.33344	0.74631	0.89331
GGGATTGTAGTTCAATTGG	295.768	0.0810769	0.253342	0.748946	0.895232
TTAGCACTCTGGACTTTGAATCC	52.3021	-0.084799	0.267594	0.751324	0.895611
TCATCCCACTTCTGACACCA	30.7749	-0.0840602	0.264337	0.750482	0.895611
CCGACCTTAGCTCAGTTGGCAG	20.8347	-0.0851466	0.273842	0.755851	0.899774
GCGCTCTTAGTTCAGTTCGGTAG	14.1048	-0.0982579	0.320729	0.759332	0.90232
ACGCTGGTTCAAATCCAGCTCGGCC	19.4946	-0.0850114	0.278367	0.760067	0.90232
TCAAATCCCACTTCTGACACCA	62.4386	0.0641873	0.213894	0.764109	0.905881
CGTTCCCCGGCAACGGCGCCA	74.6713	-0.0784694	0.265441	0.767521	0.905899
TCAAATCCAGCTCGGCCCACCA	75.0693	-0.0551334	0.188023	0.769349	0.905899
GGTCCCATCGCGATCGCCA	12.9448	0.0896096	0.304289	0.768385	0.905899
GTGGACGTGCCGGAGTGGTTATC	36.1311	-0.080583	0.276083	0.770379	0.905899
TTCGTTTCCCTGGATGCGCACCA	207.136	0.0493772	0.168787	0.769872	0.905899
TCGAGCCCCGTCAGTCCCGCCA	15.1141	0.0886992	0.30042	0.767802	0.905899
TCGAGTCCCGGGCAACCCACCA	51.7935	-0.0649365	0.22438	0.772273	0.906899
TTCGAATCCTTCCGTCCCAGCCA	22.3978	-0.0760971	0.268873	0.77716	0.910177
TCGAATCCCATTCTTGACACCA	23.1754	-0.0792679	0.278847	0.776204	0.910177
TCGAACCCGGTTGGGCCCTCCA	9.50873	-0.0875835	0.327589	0.789194	0.911981
ATCCTACAGGGCGTGCCA	4.05722	0.0904405	0.331755	0.785151	0.911981
TCCTCAGTAGCTCAGTGGTA	28.1148	-0.0782059	0.28996	0.787381	0.911981
CCCCCTATCTGGCGCGCCA	59.0688	0.0612834	0.225194	0.785518	0.911981
TCGAATCTCTCAGGCGTCGCCA	58.6526	-0.0563477	0.202955	0.781291	0.911981
TCTCAATGAAAGCACCA	17.3715	-0.0812618	0.296868	0.784292	0.911981
CAAATCCCACTTCTGACACCA	189.878	-0.055	0.19705	0.780155	0.911981
GGTTCAAATCCAATAGTAGGTACCA	14.2647	-0.0806327	0.301447	0.789095	0.911981
TTCAAATCCCGTCTCCGCAACCA	26.0854	-0.0772227	0.280173	0.782836	0.911981
TTCAATTCCTACTGGATGCACCA	21.6721	-0.0727556	0.268672	0.786547	0.911981
TGGTTCAAATCCAATAGTAGGTACCA	7.81	-0.0885816	0.334167	0.790947	0.912136
CCCCTACCTGGCGCGCCA	68.0749	-0.0610761	0.230948	0.791427	0.912136
GACGGTTTGGCCGAGTGGTCTAAGGC	33.1522	-0.0696365	0.266269	0.793687	0.913528
GGAGAGATGGCTGAGTGGACTAAAG	24.3569	-0.0724499	0.279763	0.795659	0.914587
ATTCCCGCTATCCGCCCCA	8.504	-0.0852845	0.345626	0.805099	0.914773
GGGATTGTAGTTCAATTGGTC	245.645	-0.054783	0.219469	0.802884	0.914773
TTCAAATCCAATAGTAGGTACCA	13.3699	-0.0776851	0.31617	0.805909	0.914773
TCGAATCCTGCCGCTCACGCCA	27.1534	0.0644444	0.256802	0.801853	0.914773
TTCGAATCCTGTCACCTTGACCA	42.3114	-0.0603021	0.242358	0.803504	0.914773
GTCCCTTTCGTCCAGTGGTCAGGACA	5.8034	-0.0850891	0.343644	0.804437	0.914773
ATTCTCGGAACGGCCCCCA	78.7431	-0.0617077	0.249495	0.804652	0.914773
ATTTCTCGGAATGCCCCCCA	565.189	-0.0453159	0.184857	0.806348	0.914773
CGTTTCCCGGCAATGGAACCA	167.621	-0.0468041	0.186579	0.801927	0.914773
AGCTGGTAGAGCAGAGGACT	11.7	-0.0778952	0.309658	0.801387	0.914773
CTGGTCGTAGGTTCGAATCCTACC	12.6378	-0.0811186	0.337817	0.810233	0.917982
AACCCTGCTGTCGACGCCA	91.2285	0.0460498	0.19311	0.811521	0.918245
GCCCGTCTAGCTCAGTTGG	38.5278	-0.0647749	0.276103	0.814516	0.918785
CAGTTCAAATCTGGTTCCTGGCACCA	621.195	-0.0473703	0.205342	0.817556	0.918785
TTTCCCACAGACGGCGCCA	321.431	0.031227	0.134636	0.816587	0.918785
CATGATTGGAAATCATGTGGGCT	27.5286	0.0680151	0.294443	0.817318	0.918785
GATTTAGGCTCTGGTCCGAAA	12.1293	0.0718683	0.312909	0.818342	0.918785
AAATCCTATTGGACGCACCA	6.60436	0.0793194	0.33859	0.81478	0.918785
CGCGGGGTAGAGCAGCGTGG	1085.72	-0.0632615	0.279395	0.820872	0.920436
CGAGGTGTAGCGCAGTCTGGTCAGC	107.545	0.0532587	0.249817	0.831178	0.92472
GAGTCCGAGTGGCGGCACCA	7.98427	-0.0746971	0.345408	0.828787	0.92472
AGTTCATTTCTCGGAATGCCCCCCA	91.4604	-0.0380861	0.179105	0.831602	0.92472
ATTCCCGTCGTTCGCCCCA	441.889	-0.0333735	0.15565	0.830225	0.92472
TATTCGGAGGTTCGAATCCT	11.0706	-0.0708128	0.329435	0.829805	0.92472
CTCAGTGGTAGAGCATTTGACT	9.57702	0.0703066	0.331705	0.832142	0.92472
AGCGGGGTAGAGGAATTGGTTTAC	7.59591	-0.0713934	0.33341	0.830445	0.92472
GATCCCCAGTGAAGTCGCCA	6.11834	0.0710006	0.340848	0.83499	0.926701
CCGACCTTAGCTCAGTTGGC	11.1668	-0.0649563	0.323211	0.84072	0.931108
TTCGAGTCCGTATAGCCCTACCA	343.387	0.046491	0.231897	0.841105	0.931108
CGTTTCCCGGCTGGTGCACCA	4820.67	-0.0274404	0.138871	0.843361	0.932418
GACTCTGTGGCCCAATGGA	110.977	-0.0496699	0.254876	0.845488	0.933154
GACCGCATAGCGCAGTGGATTAGC	62.2845	-0.0410049	0.21697	0.850102	0.933154
CCCCCTACCTGGCGCGCCA	59.8863	-0.0365478	0.194853	0.851217	0.933154
CTGGTCGTAGGTTCGAATCCT	15.2152	-0.0578011	0.30098	0.847709	0.933154
GTTCGAGTCCGTATAGCCCTACCA	183.703	-0.0367745	0.196498	0.851543	0.933154
AGTTCAAATCCGGGTGTCGCCTCCA	36.7465	-0.0439199	0.230904	0.849146	0.933154
CGATTCCCGCTACCCGCTCCA	14.1983	-0.0604552	0.319994	0.850151	0.933154
CATCCCACTGTCAACACCA	15.4234	0.0573035	0.311698	0.854137	0.934817
GTTCGATCCCCGGCAACGGCGCCA	38.3376	-0.0527041	0.289588	0.855585	0.935225
GTGGTCGTGCCGGAGTGGTTATC	33.0278	-0.0424009	0.237635	0.858386	0.935932
ATTCGGAGGTTCGAATCCTT	7.43878	0.0614401	0.343242	0.857938	0.935932
TCGAACCCTGCTGTCGACGCCA	79.5205	0.0359443	0.221156	0.87089	0.946004
TCCGTTGTAGTCTAGTTGG	274.209	0.0333999	0.203188	0.869433	0.946004
GTTTCCCTGGATGCGCACCA	169.016	0.0244772	0.150528	0.870826	0.946004
GTCGGGATAGCTCAGCTGGTAGAGC	100.763	-0.0403058	0.252654	0.873252	0.947385
TCCATTGTCGTCCAGCGGTTAGGA	213.012	0.0315266	0.199899	0.874683	0.947755
TTCGTTTCCCGGCTGATGCACCA	176.839	-0.0255268	0.164092	0.876377	0.948146
AATCCGATAAGGGGCTCCA	25.7767	-0.0394324	0.259223	0.879094	0.948146
GTTCAATTCCCGTCGTTCG	40.7648	-0.0420733	0.27731	0.879408	0.948146
TCGAATCCTGTCACCTTGACCA	35.6963	0.036652	0.237834	0.877525	0.948146
GGTTCGTTTCCCGGCTGGTGCACCA	147.867	0.0225087	0.151275	0.881717	0.948282
CGTTCCCCAGTGAAGTCGCCA	7.51823	0.0503085	0.336598	0.881189	0.948282
GCTGGAATAGCTCAGCTGGTTAGAGC	50.3422	-0.0337308	0.23182	0.884313	0.949898
ATCCTGGGCAGCAACACCA	4.48709	0.0480212	0.345693	0.889519	0.95377
CCTCCCACTGTGGTCGCCA	16.9447	-0.0401437	0.293505	0.89121	0.95377
GTGGTAGAGCATTTGACT	9.08769	0.045519	0.330748	0.890537	0.95377
TCAAATCCTGTCATCCCTACCA	8.72413	0.0458358	0.343886	0.893966	0.954605
ATTCCCGGCTGGTGCACCA	454.831	-0.025636	0.192741	0.894187	0.954605
GTTCGAATCCCTCTCTTTCCGCCA	22.2163	0.0394191	0.328148	0.904383	0.962052
TCGACTCCCGGTAGGACCTCCA	115.78	0.0238445	0.198706	0.904484	0.962052
GAACCCGGGCTCAGACACCA	129.956	-0.0189817	0.15787	0.904296	0.962052
CGATCCACCTTCACCGCACCA	66.7228	-0.0280729	0.238365	0.906248	0.96275
CAAGTCCCTCTATCCCCACCA	25.3589	-0.0327073	0.282187	0.907727	0.963143
ATCCCCAGTGAAGTCGCCA	11.7367	-0.0351308	0.315448	0.911324	0.965782
TCGATCCACCTTCACCGCACCA	20.5257	-0.0296785	0.290073	0.918508	0.972208
CTGCGAAACCAGAGATTCTG	7.23545	0.033721	0.344272	0.921973	0.974689
CATCCCACTCTCAACACCA	12.9439	-0.0297468	0.326533	0.927414	0.976832
AATCCTACAGGGCGTGCCA	7.6955	-0.0269545	0.337198	0.936288	0.976832
GCCTGTAGCTCAGTGGA	8.37663	-0.0212087	0.342714	0.950655	0.976832
TCCATTGTCGTCCAGCGGTTAGGATA	1218.08	0.0119176	0.169018	0.943787	0.976832
TCGAACCCTCCTTCTAGCGCCA	103.408	0.01888	0.23315	0.93546	0.976832
GTTCGAGACCTGTATGGGCCACCA	30.7808	-0.0162378	0.246043	0.947381	0.976832
ATCCTATTGGACGCACCA	8.19171	0.0217017	0.346038	0.949994	0.976832
CGAGCCCCACGGTGGGCGCCA	4.66456	0.0290456	0.345534	0.933009	0.976832
TCGAATCCTTTTACTCCAGCCA	7.41835	0.021517	0.338309	0.949287	0.976832
TTCCCCAGTGAAGTCGCCA	7.13585	-0.0273707	0.340021	0.935842	0.976832
GACCGCATAGCGCAGTGGATT	32.8005	0.0271433	0.304893	0.929061	0.976832
TCGAGTCCGAGTGGCGGCACCA	76.7695	0.0124122	0.201895	0.950978	0.976832
TTCGAACCCCATAGCCAGCACCA	9.86053	-0.0285965	0.322223	0.929283	0.976832
TTCGAACCCTCCTTCTAGCGCCA	56.1122	-0.017444	0.237106	0.941352	0.976832
GCTCTCAATGAAAGCACCA	16.0867	0.025695	0.294298	0.930425	0.976832
GACTCTGTCGCCCAATGGA	25.6812	-0.0243071	0.277523	0.930206	0.976832
GTTCAGGTCCCGGCAACGGAACCA	175.655	-0.0111085	0.178862	0.950478	0.976832
AATCCCACTGTCAACACCA	11.0446	-0.0231643	0.311776	0.940773	0.976832
GCGCCTGTAACTCAGTGGA	83.6943	-0.0140996	0.182637	0.938464	0.976832
CGTTTCTCGGAATGCCCCCCA	605.902	-0.0130709	0.185682	0.94388	0.976832
ATCAGAGTGGCGCAGCGGA	19.8719	-0.0243463	0.330036	0.941194	0.976832
TCCGTCGACTTTAGAAATCGT	8.94392	0.0224893	0.322072	0.944331	0.976832
GTTCGAATCCTGTCACCTTGACCA	26.3274	0.0191082	0.298276	0.948921	0.976832
CGTTTCCCTGGATGCGCACCA	2919.84	0.00939111	0.130541	0.94265	0.976832
GTCCCTTTCGTCCAGTGGTCAGGAC	10.7092	0.0188946	0.325269	0.953678	0.978449
GAATCCTTCCGTCCCAGCCA	22.2332	0.0156148	0.285585	0.956396	0.98008
CCCGGGCGAAGCCACCA	12.3068	-0.0156336	0.312612	0.960115	0.982732
GTTGAGATGGCCGAGTTGG	23.7928	-0.0130021	0.267792	0.961276	0.982763
CAGGGTTCGTTTCCCTGGATGCGCAC	16.5788	0.0143809	0.31068	0.96308	0.983451
CGAACCCTGCTGTCGACGCCA	165.97	-0.00693072	0.156334	0.964639	0.983887
CTCAGTGGTAGAGCGCCCC	3.24988	0.013138	0.309459	0.966136	0.984067
AGTCCGAGTGGCGGCACCA	8.16141	-0.0141128	0.341961	0.967081	0.984067
GTTCGATCCTGCGTGAGGGCACCA	7.97719	0.0131739	0.331984	0.968346	0.984202
AAAATCCGTCGACTTTAGAA	13.0204	0.0117854	0.337006	0.972103	0.986273
TTCGTTTCCCGGCTGGTGCACCA	787.422	-0.0037114	0.108265	0.972653	0.986273
AGGGATGTAGCGCAGTTTGGTA	84.9986	-0.00823851	0.275963	0.976184	0.9864
CCGACCTTAGCTCAGTTGGT	583.712	-0.0056365	0.186885	0.975939	0.9864
GCGGTCGGCTGTTAACTGAC	12.577	-0.0103091	0.337356	0.975622	0.9864
CGAATCCTGCTGTCGACGCCA	162.007	-0.00410658	0.153997	0.978726	0.986674
GGTGGCTGTAGTTTAGTGGTAAGAAT	31.0091	0.0096456	0.345522	0.977729	0.986674
CGATCCTGGGCAGCAACACCA	9.39245	-0.00822709	0.325974	0.979865	0.986677
CGTTCCTGCATGGGGGCACCA	6.1653	0.00752127	0.345311	0.982623	0.987353
GTTCAAATCCTGTCATCCCTACCA	8.96686	-0.00717851	0.333137	0.982808	0.987353
TCAGCTGGTAGAGCAGAGGACT	17.6603	-0.00462208	0.326814	0.988716	0.991293
AAGTCCAGGATGGCCCACCA	8.34684	-0.0045131	0.327683	0.989011	0.991293
TTCGAGTCCGTATAGCCCTACC	70.6212	0.00328914	0.333552	0.992132	0.993275
AGGGATGTAGCGCAGTTT	40.4445	-0.00111977	0.261786	0.996587	0.996587
aThe tRNA-derived sRNAs were considered to be differentially regulated as a result of ASGV infection if a |log2 fold change|>=1 and padj<=0.05 were observed.

## Sheet: Table S7
Table S7. Results for the differential expression analysis of apple miRNAs present in miRBase.
miRNA	sequence	baseMean	log2FoldChange	lfcSE	pvalue	padj	Response to virus infectiona
mdm-miR7125	CGAACTTATTGCAACTAGCTT	2867.31	-0.641326	0.22302	0.00403203	0.233858
mdm-miR399i; mdm-miR399j	TGCCAAAGGAGAGTTGCCCTG	825.412	0.608299	0.254717	0.0169342	0.327395
mdm-miR398a	TGTGTTCTCAGGTCACCCCTT	41.2212	-0.703902	0.282641	0.0127583	0.327395
mdm-miR408a	ATGCACTGCCTCTTCCCTGGC	1605.91	-0.623372	0.274955	0.0233792	0.338999
mdm-miR827	TTAGATGACCATCAACGAACA	2507.48	0.426514	0.239122	0.0744781	0.415195
mdm-miR399a; mdm-miR399b; mdm-miR399c	TGCCAAAGGAGAATTGCCCTG	611.849	0.469456	0.274601	0.0873413	0.415195
mdm-miR171a; mdm-miR171b	TTGAGCCGCGTCAATATCTCC	231.105	0.385187	0.218267	0.077605	0.415195
mdm-miR858	TTCGTTGTCTGTTCGACCTGA	84.6558	-0.457684	0.258135	0.0762225	0.415195
mdm-miR156ab; mdm-miR156ac	TTGACAGAAGATAGAGAGCAC	216.327	0.502757	0.264852	0.0576623	0.415195
mdm-miR403a; mdm-miR403b	TTAGATTCACGCACAAACTCG	8141.3	0.250923	0.137363	0.0677425	0.415195
mdm-miR399e; mdm-miR399f; mdm-miR399g; mdm-miR399h	TGCCAAAGGAGATTTGCTCGG	30.9801	0.493024	0.266869	0.0646839	0.415195
mdm-miR398b; mdm-miR398c	TGTGTTCTCAGGTCGCCCCTG	32188	-0.468345	0.278865	0.0930609	0.415195
mdm-miR408b; mdm-miR408c; mdm-miR408d	ACAGGGAAGAGGTAGAGCATG	408.164	-0.47513	0.274824	0.0838354	0.415195
mdm-miR171j; mdm-miR171k; mdm-miR171l	TTGAGCCGCGCCAATATCACT	23.1589	-0.430397	0.271707	0.113183	0.45955
mdm-miR482a-3p	TTCCCAAGCCCGCCCATTCCTA	206.956	-0.329549	0.214437	0.124341	0.45955
mdm-miR535a	TGACAACGAGAGAGAGCACGC	51.194	-0.422097	0.27643	0.126772	0.45955
mdm-miR162a; mdm-miR162b	TCGATAAACCTCTGCATCCAG	5581.45	0.231932	0.160457	0.148331	0.477957
mdm-miR172d; mdm-miR172e; mdm-miR172f; mdm-miR172g; mdm-miR172h	AGAATCTTGATGATGCTGCAT	17.118	-0.407521	0.276248	0.140159	0.477957
mdm-miR393a; mdm-miR393b; mdm-miR393c	TCCAAAGGGATCGCATTGATCT	9168.73	0.280056	0.201937	0.165487	0.505171
mdm-miR171c; mdm-miR171d; mdm-miR171e	TGATTGAGCCGCGCCAATATC	45.4836	0.284325	0.231826	0.220025	0.607688
mdm-miR166a; mdm-miR166b; mdm-miR166c; mdm-miR166d; mdm-miR166e; mdm-miR166f; mdm-miR166g; mdm-miR166h; mdm-miR166i	TCGGACCAGGCTTCATTCCCC	1.67424e+06	0.227403	0.182939	0.213848	0.607688
mdm-miR160a; mdm-miR160b; mdm-miR160c; mdm-miR160d; mdm-miR160e	TGCCTGGCTCCCTGTATGCCA	26.5172	0.307053	0.263028	0.243058	0.612928
mdm-miR395a; mdm-miR395b; mdm-miR395c; mdm-miR395d; mdm-miR395e; mdm-miR395f; mdm-miR395g; mdm-miR395h; mdm-miR395i	CTGAAGTGTTTGGGGGAACTC	214.895	-0.279776	0.238201	0.240178	0.612928
mdm-miR319a; mdm-miR319b	TTGGACTGAAGGGAGCTCCCT	80.9249	0.289431	0.260047	0.26571	0.642132
mdm-miR477b	ACTCTCCCTCAAGGGCTTCGAC	127.058	0.25413	0.265438	0.338365	0.71494
mdm-miR482b	TCTTTCCTATCCCTCCCATTCC	157.914	0.216727	0.232388	0.351021	0.71494
mdm-miR397a; mdm-miR397b	TTGAGTGCAGCGTTGATGAAA	66.3241	-0.280709	0.280848	0.31755	0.71494
mdm-miR7122a; mdm-miR7122b	TTATACAGAGAAATCACGGTCG	886.354	-0.205603	0.213021	0.334456	0.71494
mdm-miR156a; mdm-miR156b; mdm-miR156c; mdm-miR156d; mdm-miR156e; mdm-miR156f; mdm-miR156g; mdm-miR156h; mdm-miR156i; mdm-miR156j; mdm-miR156k; mdm-miR156l; mdm-miR156m; mdm-miR156n; mdm-miR156o	TGACAGAAGAGAGTGAGCAC	93.0861	-0.215274	0.233943	0.35747	0.71494
mdm-miR171i	TGAGCCGAACCAATATCACTC	2410.31	0.185849	0.234167	0.427393	0.717902
mdm-miR5225a; mdm-miR5225b	TCTGTCGAAGGTGAGATGGTGC	3.6929	0.184948	0.247561	0.455015	0.717902
mdm-miR167h; mdm-miR167i; mdm-miR167j	TGAAGCTGCCAGCATGATCTTA	16.9259	-0.196593	0.280078	0.482727	0.717902
mdm-miR167b; mdm-miR167c; mdm-miR167d; mdm-miR167e; mdm-miR167f; mdm-miR167g	TGAAGCTGCCAGCATGATCTA	228.421	0.155521	0.192257	0.418561	0.717902
mdm-miR168a; mdm-miR168b	TCGCTTGGTGCAGGTCGGGAA	904.977	0.119518	0.161542	0.459384	0.717902
mdm-miR1511	ACCTAGCTCTGATACCATGAA	4049.78	0.147054	0.186559	0.430554	0.717902
mdm-miR482d	AATGGAAGGGTAGGAAAGAAG	36.6906	-0.20294	0.27508	0.460668	0.717902
mdm-miR396b	TTCCACAGCTTTCTTGAACTG	9252.43	-0.155387	0.198037	0.432666	0.717902
mdm-miR7120a; mdm-miR7120b	TGTTATATTGTCAGATTGTCA	87.3937	0.162002	0.226041	0.473562	0.717902
mdm-miR159a; mdm-miR159b	CTTGGATTGAAGGGAGCTCC	15448.8	-0.141807	0.174997	0.417744	0.717902
mdm-miR7124a; mdm-miR7124b	CACCAATATCAACTTTATTTG	82.4668	-0.1678	0.24602	0.495201	0.718041
mdm-miR477	ACTCTCCCTCAAGAGCTTCTC	9.7507	-0.173576	0.281777	0.537891	0.73599
mdm-miR169b	TAGCCAAGGATGATTTGCCTGC	7.92454	-0.162303	0.277292	0.558338	0.73599
mdm-miR482c	TCTTTCCTAACCCTCCCATTCC	255.671	-0.133471	0.22729	0.557052	0.73599
mdm-miR394a; mdm-miR394b	TTGGCATTCTGTCCACCTCC	31.9046	0.175984	0.279318	0.528663	0.73599
mdm-miR2118a; mdm-miR2118b; mdm-miR2118c	CTACCGATGCCACTAAGTCCCA	240.78	-0.0221253	0.177761	0.900946	0.933524
mdm-miR390a; mdm-miR390b; mdm-miR390c; mdm-miR390d; mdm-miR390e; mdm-miR390f	AAGCTCAGGAGGGATAGCGCC	77.5671	-0.0243271	0.23465	0.917428	0.933524
mdm-miR535d	TGACGACGAGAGAGAGCACGC	600.327	0.0391702	0.253645	0.877271	0.933524
mdm-miR159c	GAATTCCTTCTCCTCTCCTTT	7.98054	0.0304984	0.279951	0.913249	0.933524
mdm-miR396a	TTCCACAGCTTTCTTGAACAG	22915.5	-0.0472976	0.158493	0.765382	0.933524
mdm-miR7121d; mdm-miR7121e; mdm-miR7121f; mdm-miR7121g; mdm-miR7121h	TCCTCTTGGTGATCGCCCTGC	595.385	0.0598306	0.186359	0.748172	0.933524
mdm-miR396f; mdm-miR396g	TTCCACGGCTTTCTTGAACTG	22158.6	0.0504687	0.194608	0.795376	0.933524
mdm-miR393d; mdm-miR393e; mdm-miR393f	ATCATGCGATCCCTTCGGACG	191.481	-0.0302557	0.214541	0.88785	0.933524
mdm-miR396c; mdm-miR396d; mdm-miR396e	TTCCACAGCTTTCTTGAACTT	8520.65	-0.0297539	0.220555	0.892687	0.933524
mdm-miR535b; mdm-miR535c	TGACAAGGAGAGAGAGCACGC	9.77196	-0.0296704	0.131299	0.821221	0.933524
mdm-miR156t; mdm-miR156u; mdm-miR156v; mdm-miR156w	TTGACAGAAGAGAGAGAGCAC	732.044	-0.0464709	0.254201	0.854946	0.933524
mdm-miR3627a; mdm-miR3627b; mdm-miR3627c	TCGCAGGAGAGATGGCACTA	166.339	0.0282579	0.268237	0.916101	0.933524
mdm-miR391	TACGCAGGAGAGATGACGCCG	1100.87	-0.0640634	0.195179	0.742739	0.933524
mdm-miR7121a; mdm-miR7121b; mdm-miR7121c	TCCTCTTGGTGATCGCCCTGT	3502.06	-0.00335977	0.157469	0.982978	0.982978
amiRNAs were considered to be differentially expressed as a result of ASGV infection if a |log2 fold change|>=1 and padj<=0.05 were observed.

## Sheet: Table S8
Table S8. Results for the differential expression analysis of recently predicted apple miRNAs.
miRNA	sequence	baseMean	log2FoldChange	lfcSE	pvalue	padj	Response to virus infectiona
mdm-miRX35-5p	TAACTTGGCTATTGTAGAACC	207.734	-0.937653	0.230655	4.79958e-05	0.00479958
mdm-miRX127-5p	CAAGGTGATAGTATTTCAAACT	553.688	-0.72755	0.196766	0.000217708	0.0108854
mdm-miRX14-5p	TCCAAAGGGATCGCATTGATC	162.092	0.563853	0.175542	0.0013178	0.0439267
mdm-miRX120-5p	CAAAGGTGTGAAACTGAGAACA	309.301	-0.629559	0.216187	0.00359001	0.0897503
mdm-miRX59-3p	ACCGTGATCACACAAAACAGGAGG	63.3949	-0.602751	0.219317	0.00599031	0.119806
mdm-miRX1-5p	ACACGAGGACCGTTGGATGAAAAT	402.03	-0.313574	0.129332	0.0153267	0.251229
mdm-miRX15-3p	AATAGATCTCAAACCTGAGGGGCT	213.9	-0.33472	0.143996	0.0200983	0.251229
mdm-miRX31-5p	ACGGACCATTGGATTTTGATCTAA	421.647	-0.460303	0.197437	0.0197331	0.251229
mdm-miRX84-3p	CGACGGCGTCATCTCTCCTGC	2892.78	0.482996	0.217092	0.0260915	0.260915
mdm-miRX123-3p	AAAATGTTGACGTGACTTAACCGT	110.714	-0.368029	0.16364	0.0245117	0.260915
mdm-miRX89-3p	GCACGATGTACGATGAACGGACA	87.4567	-0.433284	0.209322	0.0384581	0.330982
mdm-miRX43-3p	AACCGTTGGATCAAATTTTAAGAA	331.859	-0.274047	0.133248	0.0397178	0.330982
mdm-miRX125-3p	ATCAAATTTCAATGGTCTGGATCC	4.0557	0.41529	0.215485	0.0539501	0.415001
mdm-miRX111-5p	AATCCGGACTCTTGAAATTTGATC	427.995	-0.25383	0.136414	0.0627811	0.418541
mdm-miRX26-5p	GGAGTGACCTGAGATCACATG	11.2938	-0.459743	0.243545	0.059064	0.418541
mdm-miRX115-3p; mdm-miRX119-3p	TTGTAGAACACAGTGTGATAATGC	18.3377	0.412984	0.243511	0.0898942	0.483877
mdm-miRX3-5p	ATGTGCACCAGAGAAGTTGAA	59.396	-0.395451	0.229262	0.0845479	0.483877
mdm-miRX126-3p; mdm-miRX60-3p	TTGGATCAAATTTCAACGGCC	822.078	0.24782	0.147051	0.0919366	0.483877
mdm-miRX79-3p	AATGAACGGATACGATTTACGGAT	17.0427	-0.415697	0.237371	0.0799012	0.483877
mdm-miRX120-3p	TTCTCAGGTCACCCCTTTGGG	146.102	-0.387844	0.239395	0.105211	0.526054
mdm-miRX38-5p	AATATACGATGAACGGATGTGATT	13.5056	-0.376343	0.240945	0.118301	0.537733
mdm-miRX37-5p	TCCGGACAGATCAAAGTATGT	13.4303	0.383995	0.243457	0.114736	0.537733
mdm-miRX50-3p	CCCGCCTTGCATCAACTGAAT	86.4459	0.282721	0.188903	0.134486	0.548239
mdm-miRX2-5p; mdm-miRX58-5p	TAGGCGTAGATAGACCGTGGG	280.895	0.276423	0.184477	0.134026	0.548239
mdm-miRX76-5p	GGGCAAAGTCTCTTCTGGCATG	156.299	0.309695	0.213446	0.1468	0.548239
mdm-miRX70a-3p	GTTGCCATCTCTCCTGTGACC	197.08	0.352343	0.239182	0.14072	0.548239
mdm-miRX41-3p	CACTCTGACAAATTGGATGAG	23.1889	-0.35174	0.243159	0.148024	0.548239
mdm-miRX80-5p	AGGGGATTCGGATTGTTAAAATTT	9.16743	0.343847	0.242782	0.156694	0.559623
mdm-miRX4-5p	AAGGGCCGTTGGATGAAAATCTAA	9.88548	-0.312538	0.243545	0.199391	0.662484
mdm-miRX97-5p	AGTTTGTGCGTGAATCGAACC	6.63669	0.303274	0.234848	0.196578	0.662484
mdm-miRX13-5p	TTTGACCGTTAGATTTGACTTT	41.1327	0.301269	0.237894	0.20537	0.662484
mdm-miRX39-3p	GCACGATGTACGATAAACGGATA	46.5982	-0.255483	0.205471	0.21372	0.667876
mdm-miRX128-3p	TTTTACCTATCCCATTCTGTG	7.23358	0.287274	0.241237	0.233718	0.689762
mdm-miRX28b-5p; mdm-miRX36b-5p; mdm-miRX96b-5p	TGAAGCTGCCAGCATGATCTAA	32.4484	0.274835	0.231187	0.234519	0.689762
mdm-miRX44-3p	AGTGTAGAATGAGATTTTTAAAAT	62.7057	0.221208	0.188844	0.241447	0.689849
mdm-miRX32-3p; mdm-miRX33-3p	GAGAAATTTTTCAGTGTGAC	52.1091	0.22951	0.220122	0.297111	0.742777
mdm-miRX34-5p	ACAGGCGGGGGAACAAATATGAAT	356.33	-0.215683	0.197689	0.275262	0.742777
mdm-miRX60-5p	CCGTTAAAATTTGATCCAATG	12.5873	0.252527	0.240925	0.294567	0.742777
mdm-miRX114-3p	AACGGCACGAATTCTCTAATTTGG	574.942	-0.158632	0.149275	0.287927	0.742777
mdm-miRX129-5p	CAGGGAAGAGGTAGAGCATGG	209.3	-0.238828	0.223003	0.284187	0.742777
mdm-miRX67-3p	CCGCACGATGTACGATGAACGAAT	103.251	0.156422	0.164995	0.343111	0.745893
mdm-miRX74a-5p	TGACGACGAGAGAGAGCACGCT	771.037	0.224135	0.232066	0.334132	0.745893
mdm-miRX85-3p	CCGCATGATATACGATGAACGGCT	36.6573	-0.239207	0.23719	0.313213	0.745893
mdm-miRX83-3p	AATGACCCGAATTCTCGAACTTGA	32.7939	-0.213042	0.218532	0.32962	0.745893
mdm-miRX45-3p	TTTCGTCAGCTGTGCACCCAA	209.14	-0.233893	0.24296	0.335708	0.745893
mdm-miRX16a-5p; mdm-miRX68a-5p; mdm-miRX9a-5p	TTGACAGAAGAGAGTGAGCAC	128.116	0.205214	0.214953	0.339732	0.745893
mdm-miRX5b-5p	ATCCGGGCTCTTGAAATTTGATCC	25.0906	-0.221482	0.23838	0.352831	0.750705
mdm-miRX41-5p	CATCGAATTTGTCATAGTGTT	8.0831	0.208351	0.243268	0.391739	0.816123
mdm-miRX125-5p	ATCCGGACCATTGAAATTTGATCT	386.465	0.0993973	0.118271	0.400672	0.817698
mdm-miRX113-3p	GCACAATATACGATGAACGGACAT	26.4848	-0.16674	0.236253	0.480331	0.869661
mdm-miRX109-3p	AGTGTAGAATGAGAATTTTGGAAT	317.672	0.0943471	0.150874	0.53175	0.869661
mdm-miRX17-3p; mdm-miRX18-3p	AGGGTGGTTACCAATGGGATG	31.4033	-0.152882	0.235135	0.51557	0.869661
mdm-miRX121-3p	TTTCATAGAGGCTACTGTTGCC	23.1704	0.14206	0.225774	0.529208	0.869661
mdm-miRX63-5p	ATCCGAGCAGTTGAAATTTGATCT	7.40234	0.149461	0.242349	0.537421	0.869661
mdm-miRX110-3p	CCGCACGATATACGATGAACGAAT	200.381	-0.125407	0.174391	0.472069	0.869661
mdm-miRX27-3p	ATACGATGTACGATGAACGGACAT	46.6461	-0.142642	0.204016	0.484448	0.869661
mdm-miRX25-3p	CATCCAATACCCCGCGGCTGCC	6.35296	0.164076	0.240474	0.495048	0.869661
mdm-miRX71-3p	TTCATCTCTCCTCGACAGAAG	152.257	0.1402	0.211635	0.507676	0.869661
mdm-miRX57-5p	GGAATGTTGTCTGGCTCGAGG	228.461	-0.142066	0.23049	0.537654	0.869661
mdm-miRX20-3p; mdm-miRX21-3p	TTCAGATCTCGTTATTTCATA	6.70907	0.171125	0.223301	0.443472	0.869661
mdm-miRX47-5p	AGGAATCCCGTGATCATGATCGTT	38.76	-0.179361	0.240962	0.456662	0.869661
mdm-miRX36a-3p	GATCATGTGGTCGCTTCACC	7.06425	0.147283	0.23986	0.53919	0.869661
mdm-miRX62-3p	ATGAAGCTGTGTTCCCGGCACACT	8.57003	0.137023	0.243549	0.573701	0.897149
mdm-miRX52-5p	ATTGACGGACCGAGTAATTTTGAC	30.7228	0.125135	0.222694	0.574175	0.897149
mdm-miRX102-3p	ACCGTGTTTTTCTGTATAAAG	5.97801	-0.118587	0.230834	0.607438	0.920361
mdm-miRX77-3p	CTGCCAAAGGAGATCTGCTCAG	47.4524	0.127213	0.243504	0.601373	0.920361
mdm-miRX19-3p	AGGGTGATTAACAAAGGGATG	12.8444	0.115466	0.240051	0.630511	0.927223
mdm-miRX22-3p	ACACAGATCTCCAAATTTAAACTC	56.1965	-0.098871	0.20092	0.622656	0.927223
mdm-miRX91-3p	CCGCACGATGTACAATGAACGGCT	30.9257	0.0922663	0.218254	0.67248	0.95052
mdm-miRX98-5p	ACACCCTCTTGACCGTTAGATTGG	30.5207	-0.0906272	0.217184	0.676471	0.95052
mdm-miRX74a-3p	CGTGCTCTTTCTTGTTGTCATA	23.9172	0.0975008	0.239854	0.684374	0.95052
mdm-miRX5a-5p	AATCCGGGCTCTTGAAATTTGATC	39.0117	-0.0951837	0.217575	0.661767	0.95052
mdm-miRX130-5p	ATCCGGGCCATTGAAATTTGATCC	124.959	-0.0596755	0.180285	0.74064	0.952394
mdm-miRX55-5p	GAGCTCCTTGAAGTCCAAAAG	324.634	0.0550399	0.163595	0.736539	0.952394
mdm-miRX20-5p	TGAAATAAGGAGATCTGAAAT	11.2029	0.0912644	0.243463	0.707765	0.952394
mdm-miRX116-3p	GTTCAATAAAGCTGTGGGAAG	29.818	-0.0774727	0.236155	0.742867	0.952394
mdm-miRX65-3p	ATAATGACATGTGGTATACCGCCT	18.8723	0.0877981	0.243529	0.718455	0.952394
mdm-miRX24-3p	AGGTGCAGGTGCCAGTGCAGG	6.04764	-0.0801855	0.212399	0.705784	0.952394
mdm-miRX124-3p	AAAAAAATCCAATCATCAACTGTC	11.4702	-0.0752195	0.243263	0.757161	0.958432
mdm-miRX64-5p	AACACGACTCGGTACATCAAATGC	5.16098	0.0650629	0.234057	0.781029	0.976286
mdm-miRX28b-3p; mdm-miRX96b-3p	AGATCATGTGGTAGCTTCACC	18.7391	0.0452166	0.237816	0.849205	0.982074
mdm-miRX16b-3p; mdm-miRX68b-3p; mdm-miRX9b-3p	GCTCATGTCTCTTTCTGTCAGC	25.4825	-0.0347148	0.224512	0.877118	0.982074
mdm-miRX92-3p	TTGAGGATGCATAGTTTTCAG	274.882	-0.0214078	0.202323	0.915733	0.982074
mdm-miRX55-3p	TTTGGATTGAAGGGAGCTCTA	29421.6	0.0237527	0.214682	0.911901	0.982074
mdm-miRX72-3p	GCACGATGTACGATGAACGGATA	66.797	-0.0195991	0.203169	0.92315	0.982074
mdm-miRX70b-3p	TTGCCATCTCTCCTGTGACC	18.6586	-0.0244537	0.233673	0.916654	0.982074
mdm-miRX107-3p	TTGAAGTGTTTGGGGAAACTC	26.8773	0.0465588	0.241226	0.846952	0.982074
mdm-miRX2-3p	AACGGTCTATCCACTCCTCTC	15.814	0.0345752	0.241321	0.886073	0.982074
mdm-miRX46-5p	CTCGAAGCCTGTGGTTACATG	7.13655	-0.0343716	0.241274	0.886718	0.982074
mdm-miRX73-3p	AGTGTAGAATGAGATTTTTGGAGT	480.223	0.025956	0.216971	0.904777	0.982074
mdm-miRX108-3p	TTTCAAATACCCAGATCTTCGAAC	44.12	0.0237226	0.242394	0.922037	0.982074
mdm-miRX28a-3p; mdm-miRX96a-3p	GATCATGTGGTAGCTTCACC	7.45513	0.0363755	0.243052	0.881032	0.982074
mdm-miRX49-3p	AATGTAGAATGAGATTTTTGAAAT	6.81396	-0.046137	0.233054	0.843071	0.982074
mdm-miRX103-3p	GAAAATGAGTGTCGCAAATCAATG	8.40945	-0.0395989	0.230656	0.86369	0.982074
mdm-miRX40-5p	CCCTTGAAATTTGATCAAACGGCT	140.98	-0.0154077	0.186754	0.934247	0.983418
mdm-miRX66-3p	GTTTTTGAATGAAAGGCTCATGTG	8.93292	-0.00969426	0.243526	0.968246	0.99066
mdm-miRX117-3p	GCTCAAGAAAGCTGTGGGAGA	9.41621	0.0135474	0.234377	0.953906	0.99066
mdm-miRX30-5p	GACCGGAGTCTGTTGAGCAAC	14.8831	-0.00284344	0.242902	0.99066	0.99066
mdm-miRX95-3p	CATGTGCCCCTCTTCCCCATC	51.7582	0.00492137	0.241949	0.983772	0.99066
mdm-miRX10-3p	ATAGATATCAAACTCGAATTGCCT	29.1807	0.00362546	0.236578	0.987773	0.99066
amiRNAs were considered to be differentially expressed as a result of ASGV infection if a |log2 fold change|>=1 and padj<=0.05 were observed.

## Sheet: Table S9
Table S9. Results for the differential expression analysis of the cluster of nat-siRNAs originating from both strands of the overlapping region of NAT pairs. The transcripts as well as the coordinates for the overlapping region on each transcript are given.
NAT type	transcript 1	start	stop	transcript 2	start	stop	baseMean	log2FoldChange	lfcSE	pvalue	padj	Response to virus infectiona
Cis-NAT	MDP0000353426	396	715	MDP0000487437	413	732	339.622	0.543683	0.0936119	6.3286e-09	1.88339e-05
Cis-NAT	MDP0000260007	1	430	MDP0000696529	23	452	707.565	0.392382	0.0828969	2.20823e-06	0.00328584
Trans-NAT	MDP0000210641	1	212	MDP0000927522	1168	1379	935.862	-0.301911	0.0816736	0.000218544	0.0929124
Trans-NAT	MDP0000689477	624	724	MDP0000770174	1	101	993.095	-0.308309	0.0827962	0.000196316	0.0929124
Trans-NAT	MDP0000173647	1	108	MDP0000191931	4822	4929	390.743	-0.321973	0.0859401	0.00017933	0.0929124
Trans-NAT	MDP0000770174	1	101	MDP0000634780	6211	6311	993.095	-0.308309	0.0827962	0.000196316	0.0929124
Unclassified-NAT	MDP0000210641	1	212	MDP0000151331	1566	1777	935.862	-0.301911	0.0816736	0.000218544	0.0929124
Unclassified-NAT	MDP0000202880	102	273	MDP0000227084	639	810	788.097	-0.296463	0.0826263	0.000333226	0.099168
Trans-NAT	MDP0000574087	1419	1528	MDP0000628470	94	203	844.374	-0.30506	0.0836754	0.000266613	0.099168
Trans-NAT	MDP0000178687	73	244	MDP0000227084	639	810	788.097	-0.296463	0.0826263	0.000333226	0.099168
Trans-NAT	MDP0000264931	95	268	MDP0000227084	637	810	797.648	-0.290734	0.0825481	0.000428321	0.106224
Trans-NAT	MDP0000282034	95	268	MDP0000227084	637	810	797.648	-0.290734	0.0825481	0.000428321	0.106224
Unclassified-NAT	MDP0000202880	29	273	MDP0000198048	926	1170	865.393	-0.277264	0.0802663	0.000551708	0.117277
Trans-NAT	MDP0000198048	926	1170	MDP0000264931	22	266	865.393	-0.277264	0.0802663	0.000551708	0.117277
Trans-NAT	MDP0000198048	924	1169	MDP0000178687	1	246	875.545	-0.270409	0.0803061	0.000759258	0.150637
Cis-NAT	MDP0000772634	1138	1945	MDP0000326731	1	808	625.891	0.269745	0.0805426	0.000810743	0.150798
Unclassified-NAT	MDP0000481095	469	675	MDP0000168367	649	855	1925.77	-0.174653	0.0546175	0.00138507	0.1904
Unclassified-NAT	MDP0000178012	2289	2493	MDP0000481095	471	675	1924.66	-0.174192	0.0548449	0.00149275	0.1904
Trans-NAT	MDP0000315396	47	253	MDP0000212605	3383	3589	1937.45	-0.172376	0.0546186	0.00159946	0.1904
Trans-NAT	MDP0000315396	45	252	MDP0000168367	648	855	1934.5	-0.172732	0.0545205	0.00153386	0.1904
Unclassified-NAT	MDP0000212605	3385	3589	MDP0000481095	471	675	1924.66	-0.174192	0.0548449	0.00149275	0.1904
Trans-NAT	MDP0000212605	3383	3589	MDP0000423544	50	256	1937.45	-0.172376	0.0546186	0.00159946	0.1904
Trans-NAT	MDP0000423544	48	255	MDP0000168367	648	855	1934.5	-0.172732	0.0545205	0.00153386	0.1904
Trans-NAT	MDP0000315396	47	253	MDP0000178012	2287	2493	1937.45	-0.172376	0.0546186	0.00159946	0.1904
Trans-NAT	MDP0000178012	2287	2493	MDP0000423544	50	256	1937.45	-0.172376	0.0546186	0.00159946	0.1904
Cis-NAT	MDP0000332689	103	468	MDP0000496087	640	1005	360.422	0.296818	0.0951574	0.00181326	0.199862
Cis-NAT	MDP0000241561	641	1128	MDP0000368771	183	670	671.4	0.256428	0.0821943	0.0018099	0.199862
Cis-NAT	MDP0000327709	6	1075	MDP0000432499	131	1200	5958.64	0.174145	0.0562496	0.00196192	0.201333
Trans-NAT	MDP0000327709	6	1075	MDP0000574556	131	1200	5958.64	0.174145	0.0562496	0.00196192	0.201333
Unclassified-NAT	MDP0000825393	721	870	MDP0000218396	2448	2597	2723.04	0.186053	0.0607126	0.00218046	0.214932
Unclassified-NAT	MDP0000173346	1	187	MDP0000722206	753	939	1850.87	-0.168558	0.055146	0.00223887	0.214932
Trans-NAT	MDP0000138581	3279	3393	MDP0000204163	1	115	824.653	-0.203073	0.0713816	0.00444257	0.413159
Cis-NAT	MDP0000627342	1	208	MDP0000758768	1	208	129.105	0.264374	0.0949634	0.00537008	0.461266
Unclassified-NAT	MDP0000825393	689	847	MDP0000312965	1	159	2656.47	0.170647	0.0614453	0.00548262	0.461266
Unclassified-NAT	MDP0000312965	35	159	MDP0000304403	887	1011	2481.97	0.172059	0.0620814	0.00557982	0.461266
Cis-NAT	MDP0000226099	1281	1593	MDP0000695365	831	1143	1606	-0.16391	0.058853	0.0053515	0.461266
Trans-NAT	MDP0000276045	1284	1419	MDP0000171836	113	248	815.882	-0.204684	0.0750897	0.00641345	0.51585
Trans-NAT	MDP0000743507	26	126	MDP0000202130	821	921	10573.3	0.104333	0.0385564	0.00681031	0.533355
Cis-NAT	MDP0000277733	1	374	MDP0000175071	1	374	201.845	0.25733	0.0958346	0.00724986	0.55322
Trans-NAT	MDP0000763250	743	892	MDP0000135162	1	150	801.964	-0.196578	0.07542	0.00914895	0.680682
Cis-NAT	MDP0000274811	1	417	MDP0000478719	285	701	1006.35	-0.186493	0.0717963	0.00938976	0.681559
Trans-NAT	MDP0000366519	364	467	MDP0000634475	785	888	12615.4	0.10163	0.0397479	0.0105621	0.714382
Trans-NAT	MDP0000736508	785	888	MDP0000366519	364	467	12615.4	0.10163	0.0397479	0.0105621	0.714382
Unclassified-NAT	MDP0000366519	364	467	MDP0000157995	1348	1451	12615.4	0.10163	0.0397479	0.0105621	0.714382
Unclassified-NAT	MDP0000273386	82	184	MDP0000557465	889	991	11389.8	0.0906594	0.0372197	0.0148593	0.736181
Cis-NAT	MDP0000867146	466	1168	MDP0000196402	1839	2541	75.5263	0.195601	0.0830254	0.018477	0.736181
Trans-NAT	MDP0000306554	1	104	MDP0000306769	3290	3393	7272.52	-0.0881561	0.0392913	0.0248546	0.736181
Trans-NAT	MDP0000338285	1259	1365	MDP0000306554	1	107	7272.67	-0.0880945	0.0392991	0.0249846	0.736181
Trans-NAT	MDP0000306554	1	104	MDP0000342853	472	575	7272.52	-0.0881561	0.0392913	0.0248546	0.736181
Trans-NAT	MDP0000268829	1207	1308	MDP0000306554	1	102	7272.36	-0.0882177	0.0392835	0.0247252	0.736181
Trans-NAT	MDP0000306554	1	109	MDP0000139307	875	983	7272.67	-0.0880945	0.0392991	0.0249846	0.736181
Unclassified-NAT	MDP0000204163	1	119	MDP0000192747	718	836	978.935	-0.1594	0.0658656	0.0155174	0.736181
Trans-NAT	MDP0000306554	1	107	MDP0000927688	1200	1306	7272.67	-0.0880945	0.0392991	0.0249846	0.736181
Trans-NAT	MDP0000757768	1152	1252	MDP0000306554	1	101	7271.57	-0.0881475	0.0392824	0.0248359	0.736181
Trans-NAT	MDP0000306554	1	109	MDP0000168577	1572	1680	7272.67	-0.0880945	0.0392991	0.0249846	0.736181
Trans-NAT	MDP0000130906	1347	1447	MDP0000503743	2	102	11192.5	0.0924628	0.0382219	0.0155586	0.736181
Trans-NAT	MDP0000802058	711	813	MDP0000306554	1	103	7272.52	-0.0881561	0.0392913	0.0248546	0.736181
Trans-NAT	MDP0000360865	1	109	MDP0000190525	1672	1780	11429.1	0.0910245	0.0368962	0.0136234	0.736181
Trans-NAT	MDP0000306554	1	101	MDP0000659459	1597	1697	7271.57	-0.0881475	0.0392824	0.0248359	0.736181
Trans-NAT	MDP0000297215	98	201	MDP0000722830	2698	2801	7272.52	-0.0881561	0.0392913	0.0248546	0.736181
Trans-NAT	MDP0000285146	987	1087	MDP0000306554	1	101	7271.57	-0.0881475	0.0392824	0.0248359	0.736181
Trans-NAT	MDP0000306554	1	102	MDP0000149346	1039	1140	7272.36	-0.0882177	0.0392835	0.0247252	0.736181
Trans-NAT	MDP0000273979	132	234	MDP0000722830	2699	2801	7272.52	-0.0881561	0.0392913	0.0248546	0.736181
Trans-NAT	MDP0000306554	1	101	MDP0000145244	3749	3849	7271.57	-0.0881475	0.0392824	0.0248359	0.736181
Trans-NAT	MDP0000401854	1464	1577	MDP0000591798	1	114	669.037	0.181809	0.0797478	0.0226193	0.736181
Unclassified-NAT	MDP0000360865	1	108	MDP0000157995	1340	1447	11425.6	0.0910318	0.0369251	0.0136894	0.736181
Trans-NAT	MDP0000306554	1	103	MDP0000871661	711	813	7272.52	-0.0881561	0.0392913	0.0248546	0.736181
Trans-NAT	MDP0000306554	1	103	MDP0000248912	1116	1218	7272.52	-0.0881561	0.0392913	0.0248546	0.736181
Trans-NAT	MDP0000306554	1	102	MDP0000231125	1033	1134	7272.36	-0.0882177	0.0392835	0.0247252	0.736181
Trans-NAT	MDP0000213521	3022	3128	MDP0000306554	1	107	7272.67	-0.0880945	0.0392991	0.0249846	0.736181
Trans-NAT	MDP0000306554	1	107	MDP0000164976	1644	1750	7272.67	-0.0880945	0.0392991	0.0249846	0.736181
Unclassified-NAT	MDP0000273386	83	184	MDP0000139950	1086	1187	11364	0.090956	0.0373599	0.0149089	0.736181
Trans-NAT	MDP0000306554	1	108	MDP0000191302	1451	1558	7272.67	-0.0880945	0.0392991	0.0249846	0.736181
Trans-NAT	MDP0000228556	1	102	MDP0000303617	2814	2915	983.649	-0.160944	0.0670601	0.0163951	0.736181
Trans-NAT	MDP0000479943	790	890	MDP0000306554	1	101	7271.57	-0.0881475	0.0392824	0.0248359	0.736181
Trans-NAT	MDP0000457801	126	229	MDP0000722830	2698	2801	7272.52	-0.0881561	0.0392913	0.0248546	0.736181
Trans-NAT	MDP0000306554	1	104	MDP0000199002	903	1006	7272.52	-0.0881561	0.0392913	0.0248546	0.736181
Trans-NAT	MDP0000154992	2181	2282	MDP0000306554	1	102	7272.36	-0.0882177	0.0392835	0.0247252	0.736181
Unclassified-NAT	MDP0000343347	691	797	MDP0000306554	1	107	7272.67	-0.0880945	0.0392991	0.0249846	0.736181
Trans-NAT	MDP0000270083	1145	1245	MDP0000538276	99	199	11313	0.0902879	0.0375384	0.0161629	0.736181
Trans-NAT	MDP0000360865	1	104	MDP0000270083	1145	1248	11327.2	0.0903883	0.037456	0.0158138	0.736181
Trans-NAT	MDP0000306554	1	106	MDP0000154557	1592	1697	7272.67	-0.0880945	0.0392991	0.0249846	0.736181
Trans-NAT	MDP0000232393	823	925	MDP0000306554	1	103	7272.52	-0.0881561	0.0392913	0.0248546	0.736181
Trans-NAT	MDP0000736508	782	884	MDP0000360865	1	103	11232.3	0.0921402	0.0380106	0.0153479	0.736181
Trans-NAT	MDP0000258482	1646	1751	MDP0000306554	1	106	7272.67	-0.0880945	0.0392991	0.0249846	0.736181
Unclassified-NAT	MDP0000306554	1	103	MDP0000139687	1117	1219	7272.52	-0.0881561	0.0392913	0.0248546	0.736181
Unclassified-NAT	MDP0000273386	83	184	MDP0000252723	1086	1187	11364	0.090956	0.0373599	0.0149089	0.736181
Trans-NAT	MDP0000253703	3611	3711	MDP0000306554	1	101	7271.57	-0.0881475	0.0392824	0.0248359	0.736181
Unclassified-NAT	MDP0000306554	1	106	MDP0000128021	1427	1532	7272.67	-0.0880945	0.0392991	0.0249846	0.736181
Trans-NAT	MDP0000306554	1	104	MDP0000722830	2698	2801	7272.52	-0.0881561	0.0392913	0.0248546	0.736181
Trans-NAT	MDP0000184509	1377	1482	MDP0000360865	1	106	11404	0.0907587	0.0371383	0.0145332	0.736181
Trans-NAT	MDP0000306554	1	104	MDP0000175686	1567	1670	7272.52	-0.0881561	0.0392913	0.0248546	0.736181
Trans-NAT	MDP0000360865	1	103	MDP0000634475	782	884	11232.3	0.0921402	0.0380106	0.0153479	0.736181
Unclassified-NAT	MDP0000273386	83	183	MDP0000676042	1541	1641	11360.7	0.0910695	0.037337	0.0147231	0.736181
Trans-NAT	MDP0000306554	1	102	MDP0000263659	2911	3012	7272.36	-0.0882177	0.0392835	0.0247252	0.736181
Unclassified-NAT	MDP0000538276	99	199	MDP0000157995	1344	1444	11313	0.0902879	0.0375384	0.0161629	0.736181
Trans-NAT	MDP0000135162	5	150	MDP0000306670	833	978	686.748	-0.201361	0.0806008	0.0124807	0.736181
Trans-NAT	MDP0000306554	1	108	MDP0000275690	1165	1272	7272.67	-0.0880945	0.0392991	0.0249846	0.736181
Trans-NAT	MDP0000306554	1	103	MDP0000258461	2141	2243	7272.52	-0.0881561	0.0392913	0.0248546	0.736181
Trans-NAT	MDP0000503743	2	102	MDP0000247576	2993	3093	11192.5	0.0924628	0.0382219	0.0155586	0.736181
Trans-NAT	MDP0000306554	1	106	MDP0000917550	1274	1379	7272.67	-0.0880945	0.0392991	0.0249846	0.736181
Trans-NAT	MDP0000213252	1815	1920	MDP0000138018	40	145	460.528	0.196306	0.0883214	0.0262405	0.744622
Unclassified-NAT	MDP0000254358	1335	1476	MDP0000613706	160	301	262.027	-0.207989	0.0935971	0.0262719	0.744622
Unclassified-NAT	MDP0000580732	2680	2853	MDP0000697327	200	373	4878.97	0.108105	0.0485877	0.0260856	0.744622
Trans-NAT	MDP0000254358	1335	1476	MDP0000898562	160	301	262.027	-0.207989	0.0935971	0.0262719	0.744622
Trans-NAT	MDP0000254358	1336	1476	MDP0000175441	116	256	261.713	-0.207504	0.0936533	0.0267147	0.750029
Trans-NAT	MDP0000877557	2545	2647	MDP0000176333	1	103	3566.89	0.087769	0.0448529	0.0503685	0.757593
Trans-NAT	MDP0000176333	1	101	MDP0000224544	1330	1430	3565.39	0.0873856	0.0448919	0.0515854	0.757593
Trans-NAT	MDP0000361353	250	718	MDP0000818877	954	1422	27.3303	0.130855	0.0632498	0.0385592	0.757593
Trans-NAT	MDP0000176333	1	104	MDP0000209567	821	924	3567.17	0.0875715	0.0448289	0.0507649	0.757593
Unclassified-NAT	MDP0000176810	1	112	MDP0000160365	1020	1131	3807.44	0.0843822	0.0439724	0.0549866	0.757593
Trans-NAT	MDP0000205440	1	176	MDP0000484925	3114	3289	2419.31	0.147219	0.0692152	0.0334221	0.757593
Trans-NAT	MDP0000176333	1	102	MDP0000175827	829	930	3566.32	0.0875735	0.0448639	0.0509406	0.757593
Unclassified-NAT	MDP0000238848	2821	2921	MDP0000176333	1	101	3565.39	0.0873856	0.0448919	0.0515854	0.757593
Unclassified-NAT	MDP0000176810	1	112	MDP0000157456	934	1045	3807.44	0.0843822	0.0439724	0.0549866	0.757593
Trans-NAT	MDP0000232600	1	113	MDP0000270083	1150	1262	15128.8	0.0776549	0.0392558	0.0479089	0.757593
Unclassified-NAT	MDP0000176810	1	104	MDP0000173111	1368	1471	3802.35	0.0845904	0.0440266	0.0546882	0.757593
Unclassified-NAT	MDP0000273386	80	207	MDP0000190524	1853	1980	15875.4	0.0808877	0.0376139	0.0315175	0.757593
Trans-NAT	MDP0000791166	480	596	MDP0000270083	1152	1268	15002.6	0.0773939	0.0396245	0.0507982	0.757593
Unclassified-NAT	MDP0000285277	812	913	MDP0000540086	1	102	2325.88	0.103157	0.0530395	0.0517868	0.757593
Trans-NAT	MDP0000176333	1	106	MDP0000225849	1257	1362	3567.17	0.0875715	0.0448289	0.0507649	0.757593
Trans-NAT	MDP0000857821	1	109	MDP0000303617	2814	2922	1061.7	-0.130649	0.0653657	0.0456368	0.757593
Trans-NAT	MDP0000922877	879	999	MDP0000645959	253	373	3402.01	0.119283	0.0593264	0.0443656	0.757593
Cis-NAT	MDP0000761529	68	320	MDP0000401099	664	916	57.7663	-0.166226	0.0855282	0.0519534	0.757593
Trans-NAT	MDP0000381514	1402	1503	MDP0000176333	1	102	3566.32	0.0875735	0.0448639	0.0509406	0.757593
Unclassified-NAT	MDP0000697327	272	373	MDP0000559205	2542	2643	3443.17	0.118712	0.0590022	0.0442212	0.757593
Trans-NAT	MDP0000385731	253	373	MDP0000922877	879	999	3402.01	0.119283	0.0593264	0.0443656	0.757593
Trans-NAT	MDP0000149274	3025	3127	MDP0000176333	1	103	3566.89	0.087769	0.0448529	0.0503685	0.757593
Unclassified-NAT	MDP0000939914	1718	1829	MDP0000176810	1	112	3807.44	0.0843822	0.0439724	0.0549866	0.757593
Trans-NAT	MDP0000207630	2045	2156	MDP0000293025	1	112	1460.6	0.150205	0.0735288	0.0410717	0.757593
Unclassified-NAT	MDP0000364057	775	888	MDP0000176810	1	114	3808.51	0.0844438	0.0439632	0.0547586	0.757593
Trans-NAT	MDP0000739531	248	373	MDP0000139602	913	1038	3654.46	0.115713	0.0577962	0.0452751	0.757593
Unclassified-NAT	MDP0000238848	2821	2932	MDP0000176810	1	112	3807.44	0.0843822	0.0439724	0.0549866	0.757593
Unclassified-NAT	MDP0000213299	1098	1209	MDP0000176810	1	112	3807.44	0.0843822	0.0439724	0.0549866	0.757593
Trans-NAT	MDP0000456985	504	604	MDP0000176333	1	101	3565.39	0.0873856	0.0448919	0.0515854	0.757593
Unclassified-NAT	MDP0000176810	1	112	MDP0000286715	3267	3378	3807.44	0.0843822	0.0439724	0.0549866	0.757593
Unclassified-NAT	MDP0000149274	3027	3138	MDP0000176810	1	112	3807.44	0.0843822	0.0439724	0.0549866	0.757593
Unclassified-NAT	MDP0000697327	248	373	MDP0000139602	913	1038	3654.46	0.115713	0.0577962	0.0452751	0.757593
Unclassified-NAT	MDP0000456985	504	615	MDP0000176810	1	112	3807.44	0.0843822	0.0439724	0.0549866	0.757593
Unclassified-NAT	MDP0000176810	1	112	MDP0000269573	1194	1305	3807.44	0.0843822	0.0439724	0.0549866	0.757593
Trans-NAT	MDP0000155124	29	149	MDP0000270083	1148	1268	15387.5	0.0779239	0.0391992	0.0468231	0.757593
Trans-NAT	MDP0000160365	1018	1120	MDP0000176333	1	103	3566.89	0.087769	0.0448529	0.0503685	0.757593
Unclassified-NAT	MDP0000176810	1	113	MDP0000257220	1369	1481	3808.36	0.0845573	0.0439561	0.0543954	0.757593
Unclassified-NAT	MDP0000155124	23	149	MDP0000157995	1347	1473	15766.4	0.0769329	0.039116	0.0492078	0.757593
Trans-NAT	MDP0000208532	1675	1776	MDP0000176333	1	102	3566.32	0.0875735	0.0448639	0.0509406	0.757593
Unclassified-NAT	MDP0000307181	2385	2496	MDP0000385731	262	373	3378.17	0.120773	0.0601265	0.0445746	0.757593
Trans-NAT	MDP0000157740	1365	1466	MDP0000540086	1	102	2325.88	0.103157	0.0530395	0.0517868	0.757593
Trans-NAT	MDP0000580732	2681	2853	MDP0000444229	200	372	4626.76	0.0956452	0.0465114	0.0397456	0.757593
Unclassified-NAT	MDP0000176810	1	112	MDP0000737713	580	691	3807.44	0.0843822	0.0439724	0.0549866	0.757593
Trans-NAT	MDP0000176333	1	102	MDP0000411274	1455	1556	3566.32	0.0875735	0.0448639	0.0509406	0.757593
Unclassified-NAT	MDP0000176810	1	112	MDP0000245945	702	813	3807.44	0.0843822	0.0439724	0.0549866	0.757593
Trans-NAT	MDP0000580732	2679	2853	MDP0000371401	200	374	5382.17	0.100713	0.0508488	0.0476312	0.757593
Unclassified-NAT	MDP0000176810	1	112	MDP0000209567	824	935	3807.44	0.0843822	0.0439724	0.0549866	0.757593
Unclassified-NAT	MDP0000157995	1341	1461	MDP0000715013	1	121	15743.3	0.0794855	0.037726	0.0351249	0.757593
Unclassified-NAT	MDP0000295931	858	970	MDP0000176810	1	113	3808.36	0.0845573	0.0439561	0.0543954	0.757593
Unclassified-NAT	MDP0000273386	119	248	MDP0000243982	1086	1215	17860.4	0.0840866	0.0401686	0.0363186	0.757593
Unclassified-NAT	MDP0000176810	1	112	MDP0000175827	830	941	3807.44	0.0843822	0.0439724	0.0549866	0.757593
Trans-NAT	MDP0000252943	905	1010	MDP0000591798	1	106	625.688	0.162091	0.081036	0.0454755	0.757593
Trans-NAT	MDP0000939914	1717	1818	MDP0000176333	1	102	3566.32	0.0875735	0.0448639	0.0509406	0.757593
Unclassified-NAT	MDP0000307181	2385	2496	MDP0000645959	262	373	3378.17	0.120773	0.0601265	0.0445746	0.757593
Unclassified-NAT	MDP0000891920	1097	1208	MDP0000176810	1	112	3807.44	0.0843822	0.0439724	0.0549866	0.757593
Unclassified-NAT	MDP0000176810	1	112	MDP0000247404	870	981	3807.44	0.0843822	0.0439724	0.0549866	0.757593
Trans-NAT	MDP0000891920	1096	1197	MDP0000176333	1	102	3566.32	0.0875735	0.0448639	0.0509406	0.757593
Unclassified-NAT	MDP0000176810	2	112	MDP0000411274	1456	1566	3795.1	0.0849575	0.0440703	0.0538834	0.757593
Unclassified-NAT	MDP0000127777	1807	1917	MDP0000154060	1	111	3789.67	0.0853405	0.0439221	0.0520164	0.757593
Unclassified-NAT	MDP0000273386	113	248	MDP0000244116	2474	2609	18402.8	0.0821188	0.0389876	0.03518	0.757593
Cis-NAT	MDP0000270084	970	1335	MDP0000270083	1066	1431	15931.2	0.0822733	0.0374745	0.0281313	0.757593
Unclassified-NAT	MDP0000791166	474	596	MDP0000157995	1351	1473	15381.5	0.0763936	0.0395177	0.0532179	0.757593
Unclassified-NAT	MDP0000301925	1385	1496	MDP0000176810	1	112	3807.44	0.0843822	0.0439724	0.0549866	0.757593
Trans-NAT	MDP0000190525	1674	1794	MDP0000715013	1	121	15743.3	0.0794855	0.037726	0.0351249	0.757593
Trans-NAT	MDP0000361353	250	718	MDP0000639894	808	1276	27.3303	0.130855	0.0632498	0.0385592	0.757593
Trans-NAT	MDP0000176333	1	103	MDP0000933839	454	556	3566.89	0.087769	0.0448529	0.0503685	0.757593
Unclassified-NAT	MDP0000213299	1096	1198	MDP0000176333	1	103	3566.89	0.087769	0.0448529	0.0503685	0.757593
Trans-NAT	MDP0000176333	1	101	MDP0000659454	862	962	3565.39	0.0873856	0.0448919	0.0515854	0.757593
Unclassified-NAT	MDP0000176810	1	112	MDP0000757701	1472	1583	3807.44	0.0843822	0.0439724	0.0549866	0.757593
Unclassified-NAT	MDP0000273386	114	248	MDP0000283288	623	757	18334.1	0.0819109	0.0391107	0.0362299	0.757593
Unclassified-NAT	MDP0000289686	51	187	MDP0000157995	1337	1473	16260.9	0.0800812	0.0374774	0.0326154	0.757593
Unclassified-NAT	MDP0000317084	167	279	MDP0000157995	1348	1460	15125.3	0.0776382	0.038876	0.0458172	0.757593
Unclassified-NAT	MDP0000176333	1	102	MDP0000757701	1471	1572	3566.32	0.0875735	0.0448639	0.0509406	0.757593
Unclassified-NAT	MDP0000877557	2547	2658	MDP0000176810	1	112	3807.44	0.0843822	0.0439724	0.0549866	0.757593
Trans-NAT	MDP0000288860	124	253	MDP0000190525	1671	1800	15880.1	0.0810402	0.0375651	0.0309801	0.757593
Unclassified-NAT	MDP0000381514	1403	1514	MDP0000176810	1	112	3807.44	0.0843822	0.0439724	0.0549866	0.757593
Trans-NAT	MDP0000748617	4078	4187	MDP0000127321	6	115	3937.32	0.0843713	0.0435384	0.0526404	0.757593
Trans-NAT	MDP0000288860	124	247	MDP0000270083	1145	1268	15777	0.0803625	0.0380255	0.034568	0.757593
Unclassified-NAT	MDP0000497016	823	932	MDP0000154060	1	110	3789.51	0.0852334	0.0439256	0.0523307	0.757593
Trans-NAT	MDP0000772740	904	1004	MDP0000176333	1	101	3565.39	0.0873856	0.0448919	0.0515854	0.757593
Trans-NAT	MDP0000270083	1145	1262	MDP0000715013	1	118	15655	0.0792705	0.038079	0.0373663	0.757593
Unclassified-NAT	MDP0000384817	589	700	MDP0000176810	1	112	3807.44	0.0843822	0.0439724	0.0549866	0.757593
Trans-NAT	MDP0000408705	1065	1533	MDP0000361353	250	718	27.3303	0.130855	0.0632498	0.0385592	0.757593
Trans-NAT	MDP0000203950	1660	1761	MDP0000176333	1	102	3566.32	0.0875735	0.0448639	0.0509406	0.757593
Unclassified-NAT	MDP0000176810	1	112	MDP0000129791	1584	1695	3807.44	0.0843822	0.0439724	0.0549866	0.757593
Cis-NAT	MDP0000185239	1374	2178	MDP0000342608	85	889	10.2805	-0.095089	0.0469288	0.0427402	0.757593
Trans-NAT	MDP0000176333	1	102	MDP0000269573	1193	1294	3566.32	0.0875735	0.0448639	0.0509406	0.757593
Trans-NAT	MDP0000176333	1	103	MDP0000129791	1582	1684	3566.89	0.087769	0.0448529	0.0503685	0.757593
Unclassified-NAT	MDP0000176810	1	112	MDP0000933839	456	567	3807.44	0.0843822	0.0439724	0.0549866	0.757593
Trans-NAT	MDP0000295931	859	959	MDP0000176333	1	101	3565.39	0.0873856	0.0448919	0.0515854	0.757593
Unclassified-NAT	MDP0000176810	1	109	MDP0000885756	1690	1798	3805.66	0.0844272	0.0439839	0.0549209	0.757593
Trans-NAT	MDP0000190525	1681	1793	MDP0000317084	167	279	15125.3	0.0776382	0.038876	0.0458172	0.757593
Trans-NAT	MDP0000391678	253	373	MDP0000922877	879	999	3402.01	0.119283	0.0593264	0.0443656	0.757593
Unclassified-NAT	MDP0000176810	1	112	MDP0000196645	905	1016	3807.44	0.0843822	0.0439724	0.0549866	0.757593
Unclassified-NAT	MDP0000284501	1	130	MDP0000157995	1341	1470	16119.3	0.0796116	0.0374934	0.0337244	0.757593
Cis-NAT	MDP0000797759	573	1119	MDP0000361378	244	790	16.7972	0.119605	0.0585913	0.0412166	0.757593
Trans-NAT	MDP0000176333	1	101	MDP0000344026	757	857	3565.39	0.0873856	0.0448919	0.0515854	0.757593
Unclassified-NAT	MDP0000288860	118	251	MDP0000157995	1340	1473	16254.4	0.0798536	0.037567	0.0335342	0.757593
Unclassified-NAT	MDP0000176810	1	112	MDP0000225849	1262	1373	3807.44	0.0843822	0.0439724	0.0549866	0.757593
Trans-NAT	MDP0000364057	777	877	MDP0000176333	1	101	3565.39	0.0873856	0.0448919	0.0515854	0.757593
Trans-NAT	MDP0000301925	1384	1485	MDP0000176333	1	102	3566.32	0.0875735	0.0448639	0.0509406	0.757593
Unclassified-NAT	MDP0000195577	1786	1894	MDP0000176810	1	109	3805.66	0.0844272	0.0439839	0.0549209	0.757593
Trans-NAT	MDP0000314451	1317	1418	MDP0000176333	1	102	3566.32	0.0875735	0.0448639	0.0509406	0.757593
Trans-NAT	MDP0000223091	1138	1238	MDP0000176333	1	101	3565.39	0.0873856	0.0448919	0.0515854	0.757593
Unclassified-NAT	MDP0000314451	1318	1429	MDP0000176810	1	112	3807.44	0.0843822	0.0439724	0.0549866	0.757593
Unclassified-NAT	MDP0000307181	2385	2496	MDP0000391678	262	373	3378.17	0.120773	0.0601265	0.0445746	0.757593
Trans-NAT	MDP0000176333	1	103	MDP0000196645	903	1005	3566.89	0.087769	0.0448529	0.0503685	0.757593
Trans-NAT	MDP0000270083	1149	1261	MDP0000317084	167	279	15125.3	0.0776382	0.038876	0.0458172	0.757593
Trans-NAT	MDP0000155124	29	149	MDP0000190525	1680	1800	15387.5	0.0779239	0.0391992	0.0468231	0.757593
Trans-NAT	MDP0000284501	4	130	MDP0000190525	1674	1800	15865.3	0.0805706	0.0376744	0.0324677	0.757593
Cis-NAT	MDP0000731738	1	558	MDP0000358546	210	767	1837.38	0.117533	0.0618935	0.0575703	0.789535
Trans-NAT	MDP0000138581	3279	3407	MDP0000144523	1	129	1103.72	-0.12786	0.0675063	0.0582195	0.794776
Trans-NAT	MDP0000236215	1091	1202	MDP0000138833	1	112	3389.95	0.0861117	0.0459229	0.0607743	0.82211
Unclassified-NAT	MDP0000127777	1	112	MDP0000236215	1091	1202	3389.95	0.0861117	0.0459229	0.0607743	0.82211
Trans-NAT	MDP0000154992	2190	2290	MDP0000222814	1	101	9315.05	-0.0431592	0.0321168	0.179008	0.828105
Unclassified-NAT	MDP0000386738	1	599	MDP0000233808	1034	1632	79.1131	0.128572	0.0888336	0.147804	0.828105
Unclassified-NAT	MDP0000188067	4304	4410	MDP0000489126	70	176	3871.34	0.0714537	0.0437275	0.102244	0.828105
Trans-NAT	MDP0000216208	955	1055	MDP0000222814	1	101	9315.05	-0.0431592	0.0321168	0.179008	0.828105
Unclassified-NAT	MDP0000301279	1685	1790	MDP0000905779	1	106	9335.45	-0.0419524	0.0321816	0.192365	0.828105
Trans-NAT	MDP0000222814	1	101	MDP0000164976	1658	1758	9315.05	-0.0431592	0.0321168	0.179008	0.828105
Trans-NAT	MDP0000848588	800	900	MDP0000222814	1	101	9315.05	-0.0431592	0.0321168	0.179008	0.828105
Cis-NAT	MDP0000103621	489	1077	MDP0000360438	13	601	101.512	0.158099	0.092639	0.0878948	0.828105
Trans-NAT	MDP0000252512	1761	1863	MDP0000198973	65	167	9266.8	-0.0426627	0.0326821	0.191762	0.828105
Trans-NAT	MDP0000252512	1760	1863	MDP0000647499	64	167	9267.28	-0.0426219	0.0326868	0.19225	0.828105
Trans-NAT	MDP0000252512	1761	1863	MDP0000193679	176	278	9266.8	-0.0426627	0.0326821	0.191762	0.828105
Trans-NAT	MDP0000722830	2702	2802	MDP0000464529	36	136	7786.47	-0.0614222	0.0370834	0.0976561	0.828105
Unclassified-NAT	MDP0000905779	1	112	MDP0000306769	3290	3401	9339	-0.0419528	0.0321948	0.192543	0.828105
Trans-NAT	MDP0000171287	120	224	MDP0000722830	2698	2802	7787.56	-0.0613823	0.0370931	0.0979616	0.828105
Trans-NAT	MDP0000252512	1761	1863	MDP0000220973	105	207	9266.8	-0.0426627	0.0326821	0.191762	0.828105
Trans-NAT	MDP0000807776	90	221	MDP0000295931	859	990	4171	0.0658639	0.0432323	0.127637	0.828105
Trans-NAT	MDP0000252512	1760	1863	MDP0000573982	101	204	9267.28	-0.0426219	0.0326868	0.19225	0.828105
Trans-NAT	MDP0000431262	253	372	MDP0000922877	880	999	3149.8	0.10299	0.0572542	0.0720467	0.828105
Trans-NAT	MDP0000257509	927	1027	MDP0000222814	1	101	9315.05	-0.0431592	0.0321168	0.179008	0.828105
Trans-NAT	MDP0000917197	125	227	MDP0000252512	1761	1863	9266.8	-0.0426627	0.0326821	0.191762	0.828105
Trans-NAT	MDP0000903096	157	262	MDP0000722830	2697	2802	7787.56	-0.0613823	0.0370931	0.0979616	0.828105
Unclassified-NAT	MDP0000891819	1	108	MDP0000157193	1635	1742	9337.91	-0.0419832	0.0321841	0.192073	0.828105
Unclassified-NAT	MDP0000301279	1685	1790	MDP0000891819	1	106	9335.45	-0.0419524	0.0321816	0.192365	0.828105
Trans-NAT	MDP0000252512	1761	1863	MDP0000189203	121	223	9266.8	-0.0426627	0.0326821	0.191762	0.828105
Trans-NAT	MDP0000807776	89	195	MDP0000188067	4304	4410	3871.34	0.0714537	0.0437275	0.102244	0.828105
Trans-NAT	MDP0000252512	1760	1863	MDP0000160393	56	159	9267.28	-0.0426219	0.0326868	0.19225	0.828105
Unclassified-NAT	MDP0000252512	1761	1863	MDP0000744814	14	116	9266.8	-0.0426627	0.0326821	0.191762	0.828105
Trans-NAT	MDP0000722830	2698	2802	MDP0000143766	81	185	7787.56	-0.0613823	0.0370931	0.0979616	0.828105
Trans-NAT	MDP0000179099	111	215	MDP0000722830	2698	2802	7787.56	-0.0613823	0.0370931	0.0979616	0.828105
Trans-NAT	MDP0000252512	1761	1863	MDP0000256553	46	148	9266.8	-0.0426627	0.0326821	0.191762	0.828105
Unclassified-NAT	MDP0000252512	1761	1863	MDP0000865562	137	239	9266.8	-0.0426627	0.0326821	0.191762	0.828105
Unclassified-NAT	MDP0000757768	1152	1260	MDP0000891819	1	109	9338.06	-0.0419393	0.0321905	0.192628	0.828105
Trans-NAT	MDP0000253703	3619	3719	MDP0000222814	1	101	9315.05	-0.0431592	0.0321168	0.179008	0.828105
Trans-NAT	MDP0000252512	1761	1863	MDP0000312333	148	250	9266.8	-0.0426627	0.0326821	0.191762	0.828105
Trans-NAT	MDP0000252512	1761	1861	MDP0000130327	56	156	8566.2	-0.0503236	0.0342384	0.141616	0.828105
Unclassified-NAT	MDP0000891819	1	114	MDP0000209984	920	1033	9339.16	-0.0419059	0.0322	0.193113	0.828105
Trans-NAT	MDP0000168577	1588	1688	MDP0000222814	1	101	9315.05	-0.0431592	0.0321168	0.179008	0.828105
Trans-NAT	MDP0000193679	173	278	MDP0000281591	1141	1246	9335.45	-0.0419524	0.0321816	0.192365	0.828105
Trans-NAT	MDP0000782078	419	519	MDP0000222814	1	101	9315.05	-0.0431592	0.0321168	0.179008	0.828105
Trans-NAT	MDP0000152142	90	229	MDP0000158329	1010	1149	11159	-0.0420532	0.0258924	0.104344	0.828105
Trans-NAT	MDP0000196992	1107	1265	MDP0000130327	1	159	11705.1	-0.0355186	0.0253796	0.161665	0.828105
Unclassified-NAT	MDP0000273386	84	234	MDP0000160026	1071	1221	20464.1	0.0576327	0.0353144	0.102682	0.828105
Unclassified-NAT	MDP0000891819	1	110	MDP0000149346	1039	1148	9338.85	-0.0419997	0.0321895	0.191973	0.828105
Trans-NAT	MDP0000687695	957	1083	MDP0000295388	1	127	215.382	0.156416	0.0949925	0.0996369	0.828105
Trans-NAT	MDP0000719826	1444	1592	MDP0000401405	1	149	2474.59	0.112664	0.062781	0.0727252	0.828105
Unclassified-NAT	MDP0000802058	711	821	MDP0000905779	1	111	9339	-0.0419528	0.0321948	0.192543	0.828105
Trans-NAT	MDP0000252512	1761	1863	MDP0000211943	75	177	9266.8	-0.0426627	0.0326821	0.191762	0.828105
Trans-NAT	MDP0000188067	4304	4410	MDP0000319975	96	202	3871.34	0.0714537	0.0437275	0.102244	0.828105
Trans-NAT	MDP0000138581	3279	3408	MDP0000807776	1	130	1133.75	-0.117136	0.0669612	0.0802365	0.828105
Trans-NAT	MDP0000223509	67	171	MDP0000722830	2698	2802	7787.56	-0.0613823	0.0370931	0.0979616	0.828105
Trans-NAT	MDP0000540086	4	137	MDP0000478464	1219	1352	3008.03	0.0668716	0.0489791	0.172156	0.828105
Trans-NAT	MDP0000252512	1761	1863	MDP0000134685	95	197	9266.8	-0.0426627	0.0326821	0.191762	0.828105
Trans-NAT	MDP0000154743	2088	2188	MDP0000222814	1	101	9315.05	-0.0431592	0.0321168	0.179008	0.828105
Trans-NAT	MDP0000268829	1216	1316	MDP0000222814	1	101	9315.05	-0.0431592	0.0321168	0.179008	0.828105
Trans-NAT	MDP0000230902	138	238	MDP0000722830	2702	2802	7786.47	-0.0614222	0.0370834	0.0976561	0.828105
Trans-NAT	MDP0000252512	1761	1863	MDP0000179099	107	209	9266.8	-0.0426627	0.0326821	0.191762	0.828105
Unclassified-NAT	MDP0000252512	1761	1863	MDP0000856856	105	207	9266.8	-0.0426627	0.0326821	0.191762	0.828105
Trans-NAT	MDP0000211804	33	135	MDP0000252512	1761	1863	9266.8	-0.0426627	0.0326821	0.191762	0.828105
Trans-NAT	MDP0000252512	1761	1863	MDP0000277778	143	245	9266.8	-0.0426627	0.0326821	0.191762	0.828105
Unclassified-NAT	MDP0000637610	253	374	MDP0000922877	878	999	3905.21	0.107657	0.0612145	0.0786308	0.828105
Unclassified-NAT	MDP0000216208	950	1055	MDP0000905779	1	106	9335.45	-0.0419524	0.0321816	0.192365	0.828105
Trans-NAT	MDP0000252512	1760	1863	MDP0000911731	42	145	9267.28	-0.0426219	0.0326868	0.19225	0.828105
Unclassified-NAT	MDP0000793896	3837	3945	MDP0000249096	112	220	1768.41	0.0782278	0.0560369	0.162713	0.828105
Unclassified-NAT	MDP0000782078	414	519	MDP0000905779	1	106	9335.45	-0.0419524	0.0321816	0.192365	0.828105
Unclassified-NAT	MDP0000283672	549	649	MDP0000222814	1	101	9315.05	-0.0431592	0.0321168	0.179008	0.828105
Trans-NAT	MDP0000154247	156	260	MDP0000722830	2698	2802	7787.56	-0.0613823	0.0370931	0.0979616	0.828105
Unclassified-NAT	MDP0000224526	1279	1384	MDP0000891819	1	106	9335.45	-0.0419524	0.0321816	0.192365	0.828105
Trans-NAT	MDP0000252512	1761	1863	MDP0000908071	11	113	9266.8	-0.0426627	0.0326821	0.191762	0.828105
Trans-NAT	MDP0000240780	87	228	MDP0000943585	1751	1892	4226.8	0.0615933	0.0432261	0.154183	0.828105
Trans-NAT	MDP0000213592	136	241	MDP0000722830	2697	2802	7787.56	-0.0613823	0.0370931	0.0979616	0.828105
Trans-NAT	MDP0000252512	1761	1863	MDP0000856732	166	268	9266.8	-0.0426627	0.0326821	0.191762	0.828105
Trans-NAT	MDP0000252512	1761	1863	MDP0000297361	79	181	9266.8	-0.0426627	0.0326821	0.191762	0.828105
Unclassified-NAT	MDP0000248912	1116	1226	MDP0000891819	1	111	9339	-0.0419528	0.0321948	0.192543	0.828105
Trans-NAT	MDP0000722830	2698	2802	MDP0000196150	21	125	7787.56	-0.0613823	0.0370931	0.0979616	0.828105
Trans-NAT	MDP0000158329	1010	1149	MDP0000152369	106	245	11159	-0.0420532	0.0258924	0.104344	0.828105
Unclassified-NAT	MDP0000807776	1	134	MDP0000192747	718	851	1288.03	-0.0923348	0.0617678	0.134949	0.828105
Unclassified-NAT	MDP0000268829	1207	1316	MDP0000905779	1	110	9338.85	-0.0419997	0.0321895	0.191973	0.828105
Trans-NAT	MDP0000134685	99	203	MDP0000722830	2698	2802	7787.56	-0.0613823	0.0370931	0.0979616	0.828105
Trans-NAT	MDP0000268829	1207	1316	MDP0000193679	173	282	9338.85	-0.0419997	0.0321895	0.191973	0.828105
Trans-NAT	MDP0000252512	1761	1863	MDP0000285307	74	176	9266.8	-0.0426627	0.0326821	0.191762	0.828105
Unclassified-NAT	MDP0000891819	1	114	MDP0000128021	1427	1540	9339.16	-0.0419059	0.0322	0.193113	0.828105
Trans-NAT	MDP0000216289	1	128	MDP0000580985	456	583	2226.48	-0.0850633	0.0597688	0.154677	0.828105
Cis-NAT	MDP0000126135	622	1371	MDP0000361103	1	750	30.6629	0.113202	0.0670364	0.0912824	0.828105
Trans-NAT	MDP0000190231	465	623	MDP0000212175	81	239	1432.94	-0.0847329	0.0587672	0.149347	0.828105
Unclassified-NAT	MDP0000876556	186	290	MDP0000722830	2698	2802	7787.56	-0.0613823	0.0370931	0.0979616	0.828105
Trans-NAT	MDP0000209261	89	193	MDP0000722830	2698	2802	7787.56	-0.0613823	0.0370931	0.0979616	0.828105
Unclassified-NAT	MDP0000796265	15	119	MDP0000722830	2698	2802	7787.56	-0.0613823	0.0370931	0.0979616	0.828105
Trans-NAT	MDP0000188067	4304	4410	MDP0000240780	96	202	3871.34	0.0714537	0.0437275	0.102244	0.828105
Trans-NAT	MDP0000247501	12	154	MDP0000943585	1751	1893	4232.7	0.0602223	0.0432225	0.163526	0.828105
Unclassified-NAT	MDP0000307181	2386	2496	MDP0000431262	262	372	3125.96	0.104596	0.0580741	0.0716915	0.828105
Unclassified-NAT	MDP0000782078	414	519	MDP0000891819	1	106	9335.45	-0.0419524	0.0321816	0.192365	0.828105
Unclassified-NAT	MDP0000905779	1	109	MDP0000145244	3749	3857	9338.06	-0.0419393	0.0321905	0.192628	0.828105
Trans-NAT	MDP0000250798	171	275	MDP0000722830	2698	2802	7787.56	-0.0613823	0.0370931	0.0979616	0.828105
Unclassified-NAT	MDP0000252512	1761	1863	MDP0000925711	160	262	9266.8	-0.0426627	0.0326821	0.191762	0.828105
Trans-NAT	MDP0000252512	1761	1863	MDP0000258981	14	116	9266.8	-0.0426627	0.0326821	0.191762	0.828105
Trans-NAT	MDP0000192625	139	245	MDP0000188067	4304	4410	3871.34	0.0714537	0.0437275	0.102244	0.828105
Trans-NAT	MDP0000722830	2698	2802	MDP0000198973	69	173	7787.56	-0.0613823	0.0370931	0.0979616	0.828105
Trans-NAT	MDP0000722830	2702	2802	MDP0000141108	32	132	7786.47	-0.0614222	0.0370834	0.0976561	0.828105
Trans-NAT	MDP0000285307	78	182	MDP0000722830	2698	2802	7787.56	-0.0613823	0.0370931	0.0979616	0.828105
Unclassified-NAT	MDP0000307181	2384	2496	MDP0000637610	262	374	3881.37	0.10889	0.0619264	0.0786821	0.828105
Trans-NAT	MDP0000252512	1760	1863	MDP0000267249	121	224	9267.28	-0.0426219	0.0326868	0.19225	0.828105
Trans-NAT	MDP0000188067	4304	4410	MDP0000233888	32	138	3871.34	0.0714537	0.0437275	0.102244	0.828105
Unclassified-NAT	MDP0000221047	911	1018	MDP0000891819	1	108	9337.91	-0.0419832	0.0321841	0.192073	0.828105
Unclassified-NAT	MDP0000722830	2702	2802	MDP0000195477	160	260	7786.47	-0.0614222	0.0370834	0.0976561	0.828105
Trans-NAT	MDP0000224526	1284	1384	MDP0000222814	1	101	9315.05	-0.0431592	0.0321168	0.179008	0.828105
Cis-NAT	MDP0000229720	756	1221	MDP0000318707	1581	2046	27.4802	-0.100028	0.0701128	0.153675	0.828105
Trans-NAT	MDP0000173647	68	211	MDP0000943585	1750	1893	4233.62	0.0603848	0.0432095	0.162267	0.828105
Trans-NAT	MDP0000152142	106	238	MDP0000139307	879	1011	11036.7	-0.0408267	0.0260268	0.116731	0.828105
Trans-NAT	MDP0000252512	1761	1863	MDP0000137167	123	225	9266.8	-0.0426627	0.0326821	0.191762	0.828105
Trans-NAT	MDP0000247501	23	154	MDP0000295931	859	990	4171	0.0658639	0.0432323	0.127637	0.828105
Trans-NAT	MDP0000252512	1761	1863	MDP0000154247	152	254	9266.8	-0.0426627	0.0326821	0.191762	0.828105
Unclassified-NAT	MDP0000891819	1	103	MDP0000151679	3640	3742	9320.63	-0.0430633	0.032158	0.180533	0.828105
Trans-NAT	MDP0000252512	1761	1863	MDP0000196150	17	119	9266.8	-0.0426627	0.0326821	0.191762	0.828105
Trans-NAT	MDP0000252512	1761	1863	MDP0000946821	177	279	9266.8	-0.0426627	0.0326821	0.191762	0.828105
Trans-NAT	MDP0000124523	107	211	MDP0000722830	2698	2802	7787.56	-0.0613823	0.0370931	0.0979616	0.828105
Trans-NAT	MDP0000857821	53	184	MDP0000295931	859	990	4171	0.0658639	0.0432323	0.127637	0.828105
Trans-NAT	MDP0000192840	186	286	MDP0000722830	2702	2802	7786.47	-0.0614222	0.0370834	0.0976561	0.828105
Unclassified-NAT	MDP0000884247	169	270	MDP0000722830	2701	2802	7786.62	-0.0613692	0.0370904	0.0980086	0.828105
Trans-NAT	MDP0000252512	1761	1863	MDP0000208219	164	266	9266.8	-0.0426627	0.0326821	0.191762	0.828105
Cis-NAT	MDP0000342671	1	1000	MDP0000137556	14	1013	15.695	0.0778858	0.0474386	0.100627	0.828105
Unclassified-NAT	MDP0000252512	1761	1863	MDP0000148749	152	254	9266.8	-0.0426627	0.0326821	0.191762	0.828105
Trans-NAT	MDP0000138581	3279	3441	MDP0000201680	44	206	2098.11	-0.0943357	0.0590993	0.110439	0.828105
Unclassified-NAT	MDP0000180419	1204	1363	MDP0000144730	1	160	1443.31	-0.084006	0.0586489	0.152043	0.828105
Trans-NAT	MDP0000297215	70	204	MDP0000139307	877	1011	11036.7	-0.0408267	0.0260268	0.116731	0.828105
Trans-NAT	MDP0000158329	1010	1149	MDP0000457801	82	221	11159	-0.0420532	0.0258924	0.104344	0.828105
Trans-NAT	MDP0000220973	109	210	MDP0000722830	2701	2802	7786.62	-0.0613692	0.0370904	0.0980086	0.828105
Unclassified-NAT	MDP0000401854	1850	1974	MDP0000249096	96	220	2027	0.0820824	0.0548093	0.134238	0.828105
Trans-NAT	MDP0000908071	15	120	MDP0000722830	2697	2802	7787.56	-0.0613823	0.0370931	0.0979616	0.828105
Unclassified-NAT	MDP0000826244	672	779	MDP0000891819	1	108	9337.91	-0.0419832	0.0321841	0.192073	0.828105
Trans-NAT	MDP0000342853	483	583	MDP0000222814	1	101	9315.05	-0.0431592	0.0321168	0.179008	0.828105
Trans-NAT	MDP0000189203	125	229	MDP0000722830	2698	2802	7787.56	-0.0613823	0.0370931	0.0979616	0.828105
Trans-NAT	MDP0000211804	37	141	MDP0000722830	2698	2802	7787.56	-0.0613823	0.0370931	0.0979616	0.828105
Cis-NAT	MDP0000758919	1	336	MDP0000282021	1089	1424	3.1536	0.0377854	0.0267418	0.157663	0.828105
Unclassified-NAT	MDP0000460402	782	882	MDP0000222814	1	101	9315.05	-0.0431592	0.0321168	0.179008	0.828105
Trans-NAT	MDP0000249404	177	277	MDP0000722830	2702	2802	7786.47	-0.0614222	0.0370834	0.0976561	0.828105
Trans-NAT	MDP0000156951	88	192	MDP0000722830	2698	2802	7787.56	-0.0613823	0.0370931	0.0979616	0.828105
Trans-NAT	MDP0000263659	2920	3020	MDP0000222814	1	101	9315.05	-0.0431592	0.0321168	0.179008	0.828105
Trans-NAT	MDP0000252512	1761	1863	MDP0000165604	99	201	9266.8	-0.0426627	0.0326821	0.191762	0.828105
Trans-NAT	MDP0000193679	173	275	MDP0000151679	3640	3742	9320.63	-0.0430633	0.032158	0.180533	0.828105
Unclassified-NAT	MDP0000322139	549	649	MDP0000222814	1	101	9315.05	-0.0431592	0.0321168	0.179008	0.828105
Cis-NAT	MDP0000361157	1	822	MDP0000646524	2056	2877	121.942	0.16074	0.0938874	0.0868872	0.828105
Trans-NAT	MDP0000722830	2701	2802	MDP0000826017	178	279	7786.62	-0.0613692	0.0370904	0.0980086	0.828105
Unclassified-NAT	MDP0000905779	1	115	MDP0000275690	1166	1280	9339.16	-0.0419059	0.0322	0.193113	0.828105
Trans-NAT	MDP0000158329	1010	1149	MDP0000885842	63	202	11159	-0.0420532	0.0258924	0.104344	0.828105
Trans-NAT	MDP0000532750	95	202	MDP0000221771	754	861	3260.74	0.096173	0.0573816	0.0937336	0.828105
Trans-NAT	MDP0000256204	1260	1373	MDP0000540086	1	114	2503.7	0.0933621	0.0528036	0.077044	0.828105
Trans-NAT	MDP0000927688	1214	1314	MDP0000222814	1	101	9315.05	-0.0431592	0.0321168	0.179008	0.828105
Trans-NAT	MDP0000591798	1	132	MDP0000894031	592	723	881.993	0.118244	0.0736432	0.108354	0.828105
Unclassified-NAT	MDP0000128021	1440	1540	MDP0000222814	1	101	9315.05	-0.0431592	0.0321168	0.179008	0.828105
Unclassified-NAT	MDP0000891819	1	103	MDP0000134989	1064	1166	9320.63	-0.0430633	0.032158	0.180533	0.828105
Unclassified-NAT	MDP0000190284	950	1055	MDP0000891819	1	106	9335.45	-0.0419524	0.0321816	0.192365	0.828105
Cis-NAT	MDP0000345956	1	745	MDP0000221142	4	748	1974.99	-0.08839	0.0540109	0.10173	0.828105
Unclassified-NAT	MDP0000905779	1	103	MDP0000151679	3640	3742	9320.63	-0.0430633	0.032158	0.180533	0.828105
Trans-NAT	MDP0000202196	1339	1489	MDP0000295388	10	160	221.757	0.14908	0.0946439	0.115218	0.828105
Trans-NAT	MDP0000252512	1761	1863	MDP0000219804	153	255	9266.8	-0.0426627	0.0326821	0.191762	0.828105
Trans-NAT	MDP0000252512	1761	1863	MDP0000754791	10	112	9266.8	-0.0426627	0.0326821	0.191762	0.828105
Unclassified-NAT	MDP0000905779	8	112	MDP0000722830	2698	2802	7787.56	-0.0613823	0.0370931	0.0979616	0.828105
Trans-NAT	MDP0000252512	1761	1863	MDP0000154158	169	271	9266.8	-0.0426627	0.0326821	0.191762	0.828105
Unclassified-NAT	MDP0000154743	2082	2188	MDP0000905779	1	107	9336.43	-0.0420633	0.0321729	0.191072	0.828105
Trans-NAT	MDP0000857821	52	158	MDP0000188067	4304	4410	3871.34	0.0714537	0.0437275	0.102244	0.828105
Trans-NAT	MDP0000731637	40	146	MDP0000188067	4304	4410	3871.34	0.0714537	0.0437275	0.102244	0.828105
Trans-NAT	MDP0000252512	1761	1863	MDP0000151693	76	178	9266.8	-0.0426627	0.0326821	0.191762	0.828105
Unclassified-NAT	MDP0000139687	1127	1227	MDP0000222814	1	101	9315.05	-0.0431592	0.0321168	0.179008	0.828105
Unclassified-NAT	MDP0000905779	1	114	MDP0000128021	1427	1540	9339.16	-0.0419059	0.0322	0.193113	0.828105
Trans-NAT	MDP0000885047	43	147	MDP0000722830	2698	2802	7787.56	-0.0613823	0.0370931	0.0979616	0.828105
Trans-NAT	MDP0000722830	2698	2802	MDP0000130327	58	162	7787.56	-0.0613823	0.0370931	0.0979616	0.828105
Trans-NAT	MDP0000252512	1760	1863	MDP0000346695	82	185	9267.28	-0.0426219	0.0326868	0.19225	0.828105
Trans-NAT	MDP0000731637	41	172	MDP0000295931	859	990	4171	0.0658639	0.0432323	0.127637	0.828105
Trans-NAT	MDP0000252512	1761	1863	MDP0000213592	132	234	9266.8	-0.0426627	0.0326821	0.191762	0.828105
Cis-NAT	MDP0000660188	505	758	MDP0000299357	1034	1287	4.32022	0.0402242	0.0303595	0.185194	0.828105
Trans-NAT	MDP0000252512	1761	1863	MDP0000230902	134	236	9266.8	-0.0426627	0.0326821	0.191762	0.828105
Unclassified-NAT	MDP0000460402	778	882	MDP0000891819	1	105	9328.35	-0.0422966	0.0321655	0.188521	0.828105
Unclassified-NAT	MDP0000252512	1761	1863	MDP0000891819	4	106	9266.8	-0.0426627	0.0326821	0.191762	0.828105
Unclassified-NAT	MDP0000905779	1	108	MDP0000157193	1635	1742	9337.91	-0.0419832	0.0321841	0.192073	0.828105
Trans-NAT	MDP0000252512	1761	1863	MDP0000188207	116	218	9266.8	-0.0426627	0.0326821	0.191762	0.828105
Trans-NAT	MDP0000252512	1761	1863	MDP0000204412	146	248	9266.8	-0.0426627	0.0326821	0.191762	0.828105
Trans-NAT	MDP0000137167	127	231	MDP0000722830	2698	2802	7787.56	-0.0613823	0.0370931	0.0979616	0.828105
Unclassified-NAT	MDP0000580732	2517	2624	MDP0000891819	1	108	9337.91	-0.0419832	0.0321841	0.192073	0.828105
Trans-NAT	MDP0000189317	111	215	MDP0000722830	2698	2802	7787.56	-0.0613823	0.0370931	0.0979616	0.828105
Trans-NAT	MDP0000252512	1761	1863	MDP0000249404	173	275	9266.8	-0.0426627	0.0326821	0.191762	0.828105
Trans-NAT	MDP0000504024	354	464	MDP0000744798	1	111	127.035	-0.0599965	0.0363248	0.0986022	0.828105
Trans-NAT	MDP0000152142	90	229	MDP0000225838	1010	1149	11159	-0.0420532	0.0258924	0.104344	0.828105
Unclassified-NAT	MDP0000258482	1646	1759	MDP0000891819	1	114	9339.16	-0.0419059	0.0322	0.193113	0.828105
Unclassified-NAT	MDP0000295931	859	990	MDP0000638512	117	248	4171	0.0658639	0.0432323	0.127637	0.828105
Unclassified-NAT	MDP0000905779	1	103	MDP0000311104	832	934	9320.63	-0.0430633	0.032158	0.180533	0.828105
Trans-NAT	MDP0000540086	1	137	MDP0000272957	842	978	3017.63	0.0664636	0.048802	0.173229	0.828105
Trans-NAT	MDP0000252512	1759	1863	MDP0000234114	169	273	9267.72	-0.0426642	0.0326922	0.191884	0.828105
Unclassified-NAT	MDP0000905779	1	114	MDP0000139586	1389	1502	9339.16	-0.0419059	0.0322	0.193113	0.828105
Unclassified-NAT	MDP0000905779	1	111	MDP0000139687	1117	1227	9339	-0.0419528	0.0321948	0.192543	0.828105
Trans-NAT	MDP0000857821	42	186	MDP0000943585	1749	1893	4234.04	0.0606542	0.0431893	0.160206	0.828105
Trans-NAT	MDP0000252512	1761	1863	MDP0000245878	42	144	9266.8	-0.0426627	0.0326821	0.191762	0.828105
Trans-NAT	MDP0000252512	1761	1863	MDP0000700887	56	158	9266.8	-0.0426627	0.0326821	0.191762	0.828105
Trans-NAT	MDP0000295931	859	990	MDP0000853426	142	273	4171	0.0658639	0.0432323	0.127637	0.828105
Trans-NAT	MDP0000580732	2524	2624	MDP0000222814	1	101	9315.05	-0.0431592	0.0321168	0.179008	0.828105
Unclassified-NAT	MDP0000252512	1760	1863	MDP0000828392	189	292	9267.28	-0.0426219	0.0326868	0.19225	0.828105
Trans-NAT	MDP0000188067	4304	4410	MDP0000201680	165	271	3871.34	0.0714537	0.0437275	0.102244	0.828105
Unclassified-NAT	MDP0000252512	1761	1863	MDP0000151331	52	154	9266.8	-0.0426627	0.0326821	0.191762	0.828105
Unclassified-NAT	MDP0000338285	1255	1373	MDP0000891819	1	119	9339.16	-0.0419059	0.0322	0.193113	0.828105
Unclassified-NAT	MDP0000151331	56	159	MDP0000722830	2699	2802	7787.56	-0.0613823	0.0370931	0.0979616	0.828105
Cis-NAT	MDP0000362333	39	935	MDP0000576346	490	1386	1510.45	0.1177	0.0704181	0.0946348	0.828105
Trans-NAT	MDP0000300462	98	201	MDP0000722830	2699	2802	7787.56	-0.0613823	0.0370931	0.0979616	0.828105
Unclassified-NAT	MDP0000905779	1	114	MDP0000209984	920	1033	9339.16	-0.0419059	0.0322	0.193113	0.828105
Unclassified-NAT	MDP0000891819	1	106	MDP0000257509	922	1027	9335.45	-0.0419524	0.0321816	0.192365	0.828105
Unclassified-NAT	MDP0000891819	1	105	MDP0000468499	1938	2042	9328.35	-0.0422966	0.0321655	0.188521	0.828105
Trans-NAT	MDP0000192625	143	273	MDP0000555908	562	692	4304.7	0.0726698	0.0423525	0.0861926	0.828105
Unclassified-NAT	MDP0000232393	823	933	MDP0000891819	1	111	9339	-0.0419528	0.0321948	0.192543	0.828105
Trans-NAT	MDP0000930064	142	247	MDP0000722830	2697	2802	7787.56	-0.0613823	0.0370931	0.0979616	0.828105
Trans-NAT	MDP0000209984	933	1033	MDP0000222814	1	101	9315.05	-0.0431592	0.0321168	0.179008	0.828105
Trans-NAT	MDP0000191302	1466	1566	MDP0000222814	1	101	9315.05	-0.0431592	0.0321168	0.179008	0.828105
Trans-NAT	MDP0000252512	1761	1863	MDP0000278691	133	235	9266.8	-0.0426627	0.0326821	0.191762	0.828105
Cis-NAT	MDP0000354460	1	766	MDP0000691215	36	801	409.05	0.16806	0.0905456	0.0634417	0.828105
Trans-NAT	MDP0000252512	1761	1863	MDP0000951202	132	234	9266.8	-0.0426627	0.0326821	0.191762	0.828105
Trans-NAT	MDP0000295931	872	990	MDP0000201680	166	284	4140.68	0.0665445	0.0435365	0.126394	0.828105
Trans-NAT	MDP0000252512	1761	1863	MDP0000857520	143	245	9266.8	-0.0426627	0.0326821	0.191762	0.828105
Unclassified-NAT	MDP0000848588	794	900	MDP0000905779	1	107	9336.43	-0.0420633	0.0321729	0.191072	0.828105
Trans-NAT	MDP0000277778	147	252	MDP0000722830	2697	2802	7787.56	-0.0613823	0.0370931	0.0979616	0.828105
Trans-NAT	MDP0000758919	1	336	MDP0000315002	957	1292	3.1536	0.0377854	0.0267418	0.157663	0.828105
Trans-NAT	MDP0000252512	1761	1863	MDP0000464529	32	134	9266.8	-0.0426627	0.0326821	0.191762	0.828105
Unclassified-NAT	MDP0000154743	2082	2188	MDP0000891819	1	107	9336.43	-0.0420633	0.0321729	0.191072	0.828105
Trans-NAT	MDP0000252512	1761	1863	MDP0000141108	28	130	9266.8	-0.0426627	0.0326821	0.191762	0.828105
Trans-NAT	MDP0000722830	2698	2802	MDP0000259390	119	223	7787.56	-0.0613823	0.0370931	0.0979616	0.828105
Unclassified-NAT	MDP0000322139	548	649	MDP0000891819	1	102	9317.27	-0.0432717	0.0321486	0.178306	0.828105
Unclassified-NAT	MDP0000905779	1	103	MDP0000134989	1064	1166	9320.63	-0.0430633	0.032158	0.180533	0.828105
Unclassified-NAT	MDP0000891819	1	102	MDP0000283672	548	649	9317.27	-0.0432717	0.0321486	0.178306	0.828105
Unclassified-NAT	MDP0000285146	987	1092	MDP0000905779	4	109	9269.4	-0.0426488	0.0326932	0.192058	0.828105
Trans-NAT	MDP0000252512	1761	1863	MDP0000247004	43	145	9266.8	-0.0426627	0.0326821	0.191762	0.828105
Trans-NAT	MDP0000457801	82	221	MDP0000225838	1010	1149	11159	-0.0420532	0.0258924	0.104344	0.828105
Unclassified-NAT	MDP0000826244	672	779	MDP0000905779	1	108	9337.91	-0.0419832	0.0321841	0.192073	0.828105
Unclassified-NAT	MDP0000159282	27	170	MDP0000943585	1750	1893	4233.62	0.0603848	0.0432095	0.162267	0.828105
Trans-NAT	MDP0000856732	170	274	MDP0000722830	2698	2802	7787.56	-0.0613823	0.0370931	0.0979616	0.828105
Cis-NAT	MDP0000326866	317	865	MDP0000759303	943	1491	142.574	0.133153	0.0953334	0.162501	0.828105
Trans-NAT	MDP0000722830	2697	2802	MDP0000258981	18	123	7787.56	-0.0613823	0.0370931	0.0979616	0.828105
Trans-NAT	MDP0000185856	1933	2069	MDP0000540086	1	137	3017.63	0.0664636	0.048802	0.173229	0.828105
Trans-NAT	MDP0000722830	2698	2802	MDP0000191980	79	183	7787.56	-0.0613823	0.0370931	0.0979616	0.828105
Cis-NAT	MDP0000132391	461	660	MDP0000245604	799	998	20.5783	0.0985634	0.0557574	0.0771081	0.828105
Trans-NAT	MDP0000252512	1761	1863	MDP0000903096	153	255	9266.8	-0.0426627	0.0326821	0.191762	0.828105
Unclassified-NAT	MDP0000253703	3611	3719	MDP0000891819	1	109	9338.06	-0.0419393	0.0321905	0.192628	0.828105
Unclassified-NAT	MDP0000338285	1255	1373	MDP0000905779	1	119	9339.16	-0.0419059	0.0322	0.193113	0.828105
Cis-NAT	MDP0000040255	1	813	MDP0000539579	93	905	27.7086	0.101183	0.0673984	0.133286	0.828105
Trans-NAT	MDP0000193679	173	283	MDP0000154557	1595	1705	9339	-0.0419528	0.0321948	0.192543	0.828105
Cis-NAT	MDP0000360830	1	1025	MDP0000709073	704	1728	95.8655	0.124165	0.0909301	0.172096	0.828105
Trans-NAT	MDP0000187628	2130	2232	MDP0000193679	173	275	9320.63	-0.0430633	0.032158	0.180533	0.828105
Unclassified-NAT	MDP0000891819	1	114	MDP0000154557	1592	1705	9339.16	-0.0419059	0.0322	0.193113	0.828105
Unclassified-NAT	MDP0000252512	1761	1863	MDP0000796265	11	113	9266.8	-0.0426627	0.0326821	0.191762	0.828105
Unclassified-NAT	MDP0000188067	4304	4410	MDP0000638512	116	222	3871.34	0.0714537	0.0437275	0.102244	0.828105
Trans-NAT	MDP0000190231	465	623	MDP0000385459	1617	1775	1432.94	-0.0847329	0.0587672	0.149347	0.828105
Trans-NAT	MDP0000252512	1761	1863	MDP0000139184	14	116	9266.8	-0.0426627	0.0326821	0.191762	0.828105
Unclassified-NAT	MDP0000891819	1	109	MDP0000145244	3749	3857	9338.06	-0.0419393	0.0321905	0.192628	0.828105
Unclassified-NAT	MDP0000905779	1	110	MDP0000263659	2911	3020	9338.85	-0.0419997	0.0321895	0.191973	0.828105
Trans-NAT	MDP0000211943	79	183	MDP0000722830	2698	2802	7787.56	-0.0613823	0.0370931	0.0979616	0.828105
Unclassified-NAT	MDP0000905779	1	118	MDP0000927688	1197	1314	9339.16	-0.0419059	0.0322	0.193113	0.828105
Unclassified-NAT	MDP0000258461	2141	2251	MDP0000891819	1	111	9339	-0.0419528	0.0321948	0.192543	0.828105
Unclassified-NAT	MDP0000891819	1	118	MDP0000927688	1197	1314	9339.16	-0.0419059	0.0322	0.193113	0.828105
Unclassified-NAT	MDP0000905779	1	108	MDP0000139602	750	857	9337.91	-0.0419832	0.0321841	0.192073	0.828105
Trans-NAT	MDP0000252512	1761	1863	MDP0000209261	85	187	9266.8	-0.0426627	0.0326821	0.191762	0.828105
Trans-NAT	MDP0000943585	1751	1893	MDP0000853426	131	273	4232.7	0.0602223	0.0432225	0.163526	0.828105
Trans-NAT	MDP0000232393	833	933	MDP0000222814	1	101	9315.05	-0.0431592	0.0321168	0.179008	0.828105
Unclassified-NAT	MDP0000757768	1152	1260	MDP0000905779	1	109	9338.06	-0.0419393	0.0321905	0.192628	0.828105
Trans-NAT	MDP0000213521	3036	3136	MDP0000222814	1	101	9315.05	-0.0431592	0.0321168	0.179008	0.828105
Unclassified-NAT	MDP0000891819	1	109	MDP0000659459	1597	1705	9338.06	-0.0419393	0.0321905	0.192628	0.828105
Trans-NAT	MDP0000252512	1761	1863	MDP0000189317	107	209	9266.8	-0.0426627	0.0326821	0.191762	0.828105
Unclassified-NAT	MDP0000273386	103	212	MDP0000434501	588	697	14463.2	0.0926274	0.0685721	0.176759	0.828105
Unclassified-NAT	MDP0000891819	1	115	MDP0000275690	1166	1280	9339.16	-0.0419059	0.0322	0.193113	0.828105
Unclassified-NAT	MDP0000252512	1761	1863	MDP0000284136	111	213	9266.8	-0.0426627	0.0326821	0.191762	0.828105
Trans-NAT	MDP0000256461	157	261	MDP0000722830	2698	2802	7787.56	-0.0613823	0.0370931	0.0979616	0.828105
Unclassified-NAT	MDP0000905779	1	106	MDP0000257509	922	1027	9335.45	-0.0419524	0.0321816	0.192365	0.828105
Trans-NAT	MDP0000228556	35	135	MDP0000943585	1793	1893	3721.98	0.0615866	0.0435106	0.15694	0.828105
Cis-NAT	MDP0000362791	1	875	MDP0000777793	2129	3003	14.6086	0.0662861	0.0495636	0.181094	0.828105
Trans-NAT	MDP0000252512	1761	1863	MDP0000256473	141	243	9266.8	-0.0426627	0.0326821	0.191762	0.828105
Trans-NAT	MDP0000151679	3642	3742	MDP0000222814	1	101	9315.05	-0.0431592	0.0321168	0.179008	0.828105
Cis-NAT	MDP0000646524	2504	3052	MDP0000361162	146	694	81.2687	0.15003	0.0907	0.0981008	0.828105
Trans-NAT	MDP0000258461	2151	2251	MDP0000222814	1	101	9315.05	-0.0431592	0.0321168	0.179008	0.828105
Cis-NAT	MDP0000338141	421	760	MDP0000602148	1181	1520	146.066	-0.140994	0.0959352	0.141648	0.828105
Trans-NAT	MDP0000943585	1764	1893	MDP0000201680	155	284	4202.37	0.0608574	0.0435243	0.162041	0.828105
Trans-NAT	MDP0000271802	77	179	MDP0000722830	2700	2802	7787.41	-0.0614389	0.0370858	0.0975864	0.828105
Trans-NAT	MDP0000881949	1	129	MDP0000212407	1294	1422	4007.37	0.069787	0.0426703	0.101946	0.828105
Unclassified-NAT	MDP0000864100	147	252	MDP0000722830	2697	2802	7787.56	-0.0613823	0.0370931	0.0979616	0.828105
Trans-NAT	MDP0000252512	1761	1863	MDP0000223509	63	165	9266.8	-0.0426627	0.0326821	0.191762	0.828105
Unclassified-NAT	MDP0000135010	459	565	MDP0000891819	1	107	9336.43	-0.0420633	0.0321729	0.191072	0.828105
Trans-NAT	MDP0000479943	798	898	MDP0000222814	1	101	9315.05	-0.0431592	0.0321168	0.179008	0.828105
Unclassified-NAT	MDP0000252512	1761	1863	MDP0000195477	156	258	9266.8	-0.0426627	0.0326821	0.191762	0.828105
Trans-NAT	MDP0000252512	1762	1863	MDP0000226571	113	214	9259.7	-0.04301	0.0326652	0.187942	0.828105
Trans-NAT	MDP0000252512	1761	1863	MDP0000198047	165	267	9266.8	-0.0426627	0.0326821	0.191762	0.828105
Trans-NAT	MDP0000301279	1690	1790	MDP0000222814	1	101	9315.05	-0.0431592	0.0321168	0.179008	0.828105
Unclassified-NAT	MDP0000139602	750	857	MDP0000891819	1	108	9337.91	-0.0419832	0.0321841	0.192073	0.828105
Unclassified-NAT	MDP0000258482	1646	1759	MDP0000905779	1	114	9339.16	-0.0419059	0.0322	0.193113	0.828105
Unclassified-NAT	MDP0000905779	1	106	MDP0000497362	698	803	9335.45	-0.0419524	0.0321816	0.192365	0.828105
Unclassified-NAT	MDP0000891819	1	119	MDP0000164976	1640	1758	9339.16	-0.0419059	0.0322	0.193113	0.828105
Trans-NAT	MDP0000222814	1	101	MDP0000306769	3301	3401	9315.05	-0.0431592	0.0321168	0.179008	0.828105
Trans-NAT	MDP0000252512	1761	1863	MDP0000260134	44	146	9266.8	-0.0426627	0.0326821	0.191762	0.828105
Trans-NAT	MDP0000225838	1010	1149	MDP0000191153	119	258	11159	-0.0420532	0.0258924	0.104344	0.828105
Unclassified-NAT	MDP0000135010	465	565	MDP0000222814	1	101	9315.05	-0.0431592	0.0321168	0.179008	0.828105
Trans-NAT	MDP0000195378	140	242	MDP0000252512	1761	1863	9266.8	-0.0426627	0.0326821	0.191762	0.828105
Cis-NAT	MDP0000672138	439	888	MDP0000223851	36	485	501.534	-0.14373	0.0843113	0.0882413	0.828105
Trans-NAT	MDP0000192422	56	162	MDP0000722830	2696	2802	7787.56	-0.0613823	0.0370931	0.0979616	0.828105
Unclassified-NAT	MDP0000252512	1761	1863	MDP0000938264	110	212	9266.8	-0.0426627	0.0326821	0.191762	0.828105
Unclassified-NAT	MDP0000252512	1761	1863	MDP0000826322	14	116	9266.8	-0.0426627	0.0326821	0.191762	0.828105
Trans-NAT	MDP0000252512	1761	1863	MDP0000171287	116	218	9266.8	-0.0426627	0.0326821	0.191762	0.828105
Unclassified-NAT	MDP0000580732	2517	2624	MDP0000905779	1	108	9337.91	-0.0419832	0.0321841	0.192073	0.828105
Unclassified-NAT	MDP0000343347	695	802	MDP0000193679	176	283	9270.35	-0.0426622	0.0326985	0.19199	0.828105
Trans-NAT	MDP0000295931	859	987	MDP0000900383	38	166	4166.34	0.0667293	0.0433088	0.123371	0.828105
Trans-NAT	MDP0000300919	3873	3987	MDP0000744798	202	316	87.9605	-0.0602595	0.0439892	0.170727	0.828105
Unclassified-NAT	MDP0000273386	84	248	MDP0000232630	1709	1873	20630.6	0.0562825	0.0350775	0.108599	0.828105
Unclassified-NAT	MDP0000905779	1	109	MDP0000659459	1597	1705	9338.06	-0.0419393	0.0321905	0.192628	0.828105
Cis-NAT	MDP0000153664	109	906	MDP0000023070	1	798	37.3034	-0.105155	0.0778029	0.176516	0.828105
Trans-NAT	MDP0000245878	46	150	MDP0000722830	2698	2802	7787.56	-0.0613823	0.0370931	0.0979616	0.828105
Trans-NAT	MDP0000591798	1	186	MDP0000709648	3257	3442	1143.46	0.107762	0.0690004	0.118345	0.828105
Trans-NAT	MDP0000252512	1761	1863	MDP0000238954	89	191	9266.8	-0.0426627	0.0326821	0.191762	0.828105
Trans-NAT	MDP0000252512	1763	1863	MDP0000186653	49	149	9255.95	-0.0434459	0.0326802	0.183708	0.828105
Unclassified-NAT	MDP0000891819	1	111	MDP0000139687	1117	1227	9339	-0.0419528	0.0321948	0.192543	0.828105
Trans-NAT	MDP0000252512	1761	1863	MDP0000201183	148	250	9266.8	-0.0426627	0.0326821	0.191762	0.828105
Unclassified-NAT	MDP0000905779	1	111	MDP0000871661	711	821	9339	-0.0419528	0.0321948	0.192543	0.828105
Unclassified-NAT	MDP0000187628	2130	2232	MDP0000891819	1	103	9320.63	-0.0430633	0.032158	0.180533	0.828105
Trans-NAT	MDP0000317740	29	131	MDP0000722830	2700	2802	7787.41	-0.0614389	0.0370858	0.0975864	0.828105
Trans-NAT	MDP0000139184	18	119	MDP0000722830	2701	2802	7786.62	-0.0613692	0.0370904	0.0980086	0.828105
Trans-NAT	MDP0000139602	757	857	MDP0000222814	1	101	9315.05	-0.0431592	0.0321168	0.179008	0.828105
Trans-NAT	MDP0000444229	272	372	MDP0000559205	2543	2643	3190.97	0.10258	0.0568874	0.0713563	0.828105
Unclassified-NAT	MDP0000848588	794	900	MDP0000891819	1	107	9336.43	-0.0420633	0.0321729	0.191072	0.828105
Trans-NAT	MDP0000722830	2697	2802	MDP0000700887	60	165	7787.56	-0.0613823	0.0370931	0.0979616	0.828105
Trans-NAT	MDP0000285533	145	249	MDP0000722830	2698	2802	7787.56	-0.0613823	0.0370931	0.0979616	0.828105
Unclassified-NAT	MDP0000252512	1761	1863	MDP0000905779	4	106	9266.8	-0.0426627	0.0326821	0.191762	0.828105
Trans-NAT	MDP0000632162	669	895	MDP0000715920	1	227	237.463	0.161932	0.0941967	0.0855988	0.828105
Unclassified-NAT	MDP0000252512	1761	1863	MDP0000148515	85	187	9266.8	-0.0426627	0.0326821	0.191762	0.828105
Unclassified-NAT	MDP0000891819	1	111	MDP0000871661	711	821	9339	-0.0419528	0.0321948	0.192543	0.828105
Unclassified-NAT	MDP0000281591	1141	1246	MDP0000891819	1	106	9335.45	-0.0419524	0.0321816	0.192365	0.828105
Trans-NAT	MDP0000258482	1659	1759	MDP0000222814	1	101	9315.05	-0.0431592	0.0321168	0.179008	0.828105
Unclassified-NAT	MDP0000905779	1	111	MDP0000258461	2141	2251	9339	-0.0419528	0.0321948	0.192543	0.828105
Trans-NAT	MDP0000188207	120	224	MDP0000722830	2698	2802	7787.56	-0.0613823	0.0370931	0.0979616	0.828105
Trans-NAT	MDP0000188067	4304	4410	MDP0000173647	78	184	3871.34	0.0714537	0.0437275	0.102244	0.828105
Unclassified-NAT	MDP0000221047	911	1018	MDP0000905779	1	108	9337.91	-0.0419832	0.0321841	0.192073	0.828105
Trans-NAT	MDP0000252512	1761	1863	MDP0000579438	34	136	9266.8	-0.0426627	0.0326821	0.191762	0.828105
Trans-NAT	MDP0000252512	1761	1863	MDP0000153151	90	192	9266.8	-0.0426627	0.0326821	0.191762	0.828105
Trans-NAT	MDP0000252512	1761	1863	MDP0000137508	85	187	9266.8	-0.0426627	0.0326821	0.191762	0.828105
Unclassified-NAT	MDP0000925711	164	269	MDP0000722830	2697	2802	7787.56	-0.0613823	0.0370931	0.0979616	0.828105
Trans-NAT	MDP0000719826	1444	1591	MDP0000584223	1	148	2474.45	0.112516	0.0628003	0.0731901	0.828105
Trans-NAT	MDP0000468499	1942	2042	MDP0000222814	1	101	9315.05	-0.0431592	0.0321168	0.179008	0.828105
Trans-NAT	MDP0000222814	1	101	MDP0000275690	1180	1280	9315.05	-0.0431592	0.0321168	0.179008	0.828105
Trans-NAT	MDP0000188067	4304	4410	MDP0000853426	141	247	3871.34	0.0714537	0.0437275	0.102244	0.828105
Trans-NAT	MDP0000252512	1763	1863	MDP0000306471	99	199	9255.95	-0.0434459	0.0326802	0.183708	0.828105
Unclassified-NAT	MDP0000891819	8	112	MDP0000722830	2698	2802	7787.56	-0.0613823	0.0370931	0.0979616	0.828105
Unclassified-NAT	MDP0000460402	778	882	MDP0000905779	1	105	9328.35	-0.0422966	0.0321655	0.188521	0.828105
Trans-NAT	MDP0000139307	878	1011	MDP0000457801	98	231	11036.7	-0.0408267	0.0260268	0.116731	0.828105
Unclassified-NAT	MDP0000891819	1	115	MDP0000191302	1452	1566	9339.16	-0.0419059	0.0322	0.193113	0.828105
Trans-NAT	MDP0000770493	622	1371	MDP0000361103	1	750	30.6629	0.113202	0.0670364	0.0912824	0.828105
Trans-NAT	MDP0000221771	754	861	MDP0000433653	265	372	3260.74	0.096173	0.0573816	0.0937336	0.828105
Trans-NAT	MDP0000922877	880	999	MDP0000628996	253	372	3149.8	0.10299	0.0572542	0.0720467	0.828105
Unclassified-NAT	MDP0000856856	109	210	MDP0000722830	2701	2802	7786.62	-0.0613692	0.0370904	0.0980086	0.828105
Unclassified-NAT	MDP0000905779	1	106	MDP0000269865	1104	1209	9335.45	-0.0419524	0.0321816	0.192365	0.828105
Trans-NAT	MDP0000158329	1010	1149	MDP0000191153	119	258	11159	-0.0420532	0.0258924	0.104344	0.828105
Unclassified-NAT	MDP0000905779	1	115	MDP0000168577	1574	1688	9339.16	-0.0419059	0.0322	0.193113	0.828105
Trans-NAT	MDP0000382508	695	797	MDP0000222814	1	103	9316.96	-0.0432766	0.032126	0.177951	0.828105
Unclassified-NAT	MDP0000168577	1574	1688	MDP0000891819	1	115	9339.16	-0.0419059	0.0322	0.193113	0.828105
Trans-NAT	MDP0000252512	1761	1863	MDP0000191980	75	177	9266.8	-0.0426627	0.0326821	0.191762	0.828105
Trans-NAT	MDP0000252512	1761	1863	MDP0000259390	115	217	9266.8	-0.0426627	0.0326821	0.191762	0.828105
Trans-NAT	MDP0000252512	1761	1863	MDP0000742423	132	234	9266.8	-0.0426627	0.0326821	0.191762	0.828105
Trans-NAT	MDP0000885842	63	202	MDP0000225838	1010	1149	11159	-0.0420532	0.0258924	0.104344	0.828105
Unclassified-NAT	MDP0000273386	88	248	MDP0000923329	1630	1790	20172.9	0.0542146	0.0359585	0.131632	0.828105
Cis-NAT	MDP0000361052	1	832	MDP0000198451	1019	1850	35.3788	0.104172	0.0737936	0.158046	0.828105
Trans-NAT	MDP0000151693	80	180	MDP0000722830	2702	2802	7786.47	-0.0614222	0.0370834	0.0976561	0.828105
Trans-NAT	MDP0000644679	272	374	MDP0000559205	2541	2643	3946.38	0.10728	0.0608613	0.0779508	0.828105
Trans-NAT	MDP0000732557	34	136	MDP0000252512	1761	1863	9266.8	-0.0426627	0.0326821	0.191762	0.828105
Unclassified-NAT	MDP0000322139	548	649	MDP0000905779	1	102	9317.27	-0.0432717	0.0321486	0.178306	0.828105
Unclassified-NAT	MDP0000891819	1	103	MDP0000311104	832	934	9320.63	-0.0430633	0.032158	0.180533	0.828105
Unclassified-NAT	MDP0000891819	1	110	MDP0000263659	2911	3020	9338.85	-0.0419997	0.0321895	0.191973	0.828105
Trans-NAT	MDP0000252512	1761	1863	MDP0000826017	174	276	9266.8	-0.0426627	0.0326821	0.191762	0.828105
Unclassified-NAT	MDP0000216208	950	1055	MDP0000891819	1	106	9335.45	-0.0419524	0.0321816	0.192365	0.828105
Trans-NAT	MDP0000188067	4304	4410	MDP0000232587	17	123	3871.34	0.0714537	0.0437275	0.102244	0.828105
Unclassified-NAT	MDP0000884247	165	267	MDP0000252512	1761	1863	9266.8	-0.0426627	0.0326821	0.191762	0.828105
Trans-NAT	MDP0000943585	1791	1893	MDP0000247211	23	125	3721.98	0.0615866	0.0435106	0.15694	0.828105
Trans-NAT	MDP0000943585	1750	1893	MDP0000233888	22	165	4233.62	0.0603848	0.0432095	0.162267	0.828105
Unclassified-NAT	MDP0000218803	1175	1330	MDP0000130327	1	156	11702.5	-0.0355244	0.0253824	0.161643	0.828105
Trans-NAT	MDP0000704324	1117	1217	MDP0000222814	1	101	9315.05	-0.0431592	0.0321168	0.179008	0.828105
Unclassified-NAT	MDP0000135010	459	565	MDP0000905779	1	107	9336.43	-0.0420633	0.0321729	0.191072	0.828105
Trans-NAT	MDP0000215762	66	228	MDP0000921615	436	598	86.6307	0.118248	0.0884347	0.181182	0.828105
Unclassified-NAT	MDP0000144730	1	163	MDP0000371608	551	713	1443.81	-0.0843973	0.0585601	0.149526	0.828105
Trans-NAT	MDP0000371401	272	374	MDP0000559205	2541	2643	3946.38	0.10728	0.0608613	0.0779508	0.828105
Unclassified-NAT	MDP0000268829	1207	1316	MDP0000891819	1	110	9338.85	-0.0419997	0.0321895	0.191973	0.828105
Trans-NAT	MDP0000199002	914	1014	MDP0000222814	1	101	9315.05	-0.0431592	0.0321168	0.179008	0.828105
Trans-NAT	MDP0000145244	3757	3857	MDP0000222814	1	101	9315.05	-0.0431592	0.0321168	0.179008	0.828105
Trans-NAT	MDP0000295931	859	990	MDP0000319975	97	228	4171	0.0658639	0.0432323	0.127637	0.828105
Trans-NAT	MDP0000124168	49	149	MDP0000252512	1763	1863	9255.95	-0.0434459	0.0326802	0.183708	0.828105
Unclassified-NAT	MDP0000187628	2130	2232	MDP0000905779	1	103	9320.63	-0.0430633	0.032158	0.180533	0.828105
Trans-NAT	MDP0000195378	144	244	MDP0000722830	2702	2802	7786.47	-0.0614222	0.0370834	0.0976561	0.828105
Trans-NAT	MDP0000270872	65	169	MDP0000722830	2698	2802	7787.56	-0.0613823	0.0370931	0.0979616	0.828105
Trans-NAT	MDP0000256553	50	151	MDP0000722830	2701	2802	7786.62	-0.0613692	0.0370904	0.0980086	0.828105
Trans-NAT	MDP0000252512	1761	1863	MDP0000143766	77	179	9266.8	-0.0426627	0.0326821	0.191762	0.828105
Unclassified-NAT	MDP0000193679	173	283	MDP0000128021	1430	1540	9339	-0.0419528	0.0321948	0.192543	0.828105
Trans-NAT	MDP0000252512	1761	1863	MDP0000156951	84	186	9266.8	-0.0426627	0.0326821	0.191762	0.828105
Unclassified-NAT	MDP0000905779	1	119	MDP0000164976	1640	1758	9339.16	-0.0419059	0.0322	0.193113	0.828105
Unclassified-NAT	MDP0000826322	18	119	MDP0000722830	2701	2802	7786.62	-0.0613692	0.0370904	0.0980086	0.828105
Trans-NAT	MDP0000297215	54	193	MDP0000225838	1010	1149	11159	-0.0420532	0.0258924	0.104344	0.828105
Trans-NAT	MDP0000290895	1	101	MDP0000222590	1289	1389	9166.69	-0.0471301	0.0331176	0.154703	0.828105
Trans-NAT	MDP0000252512	1761	1863	MDP0000250798	167	269	9266.8	-0.0426627	0.0326821	0.191762	0.828105
Trans-NAT	MDP0000757768	1160	1260	MDP0000222814	1	101	9315.05	-0.0431592	0.0321168	0.179008	0.828105
Trans-NAT	MDP0000731637	30	173	MDP0000943585	1750	1893	4233.62	0.0603848	0.0432095	0.162267	0.828105
Trans-NAT	MDP0000219804	157	258	MDP0000722830	2701	2802	7786.62	-0.0613692	0.0370904	0.0980086	0.828105
Unclassified-NAT	MDP0000223546	1023	1136	MDP0000285679	120	233	396.809	-0.0553702	0.0341429	0.104863	0.828105
Trans-NAT	MDP0000857520	147	252	MDP0000722830	2697	2802	7787.56	-0.0613823	0.0370931	0.0979616	0.828105
Unclassified-NAT	MDP0000222814	1	101	MDP0000311104	834	934	9315.05	-0.0431592	0.0321168	0.179008	0.828105
Unclassified-NAT	MDP0000891819	1	114	MDP0000139586	1389	1502	9339.16	-0.0419059	0.0322	0.193113	0.828105
Unclassified-NAT	MDP0000188067	4304	4410	MDP0000159282	37	143	3871.34	0.0714537	0.0437275	0.102244	0.828105
Unclassified-NAT	MDP0000252512	1761	1863	MDP0000297112	111	213	9266.8	-0.0426627	0.0326821	0.191762	0.828105
Unclassified-NAT	MDP0000905779	1	106	MDP0000281591	1141	1246	9335.45	-0.0419524	0.0321816	0.192365	0.828105
Trans-NAT	MDP0000252512	1761	1863	MDP0000192422	52	154	9266.8	-0.0426627	0.0326821	0.191762	0.828105
Unclassified-NAT	MDP0000307181	2386	2496	MDP0000628996	262	372	3125.96	0.104596	0.0580741	0.0716915	0.828105
Trans-NAT	MDP0000278691	137	241	MDP0000722830	2698	2802	7787.56	-0.0613823	0.0370931	0.0979616	0.828105
Trans-NAT	MDP0000252512	1763	1863	MDP0000187492	96	196	9255.95	-0.0434459	0.0326802	0.183708	0.828105
Trans-NAT	MDP0000269865	1109	1209	MDP0000222814	1	101	9315.05	-0.0431592	0.0321168	0.179008	0.828105
Unclassified-NAT	MDP0000891819	1	112	MDP0000306769	3290	3401	9339	-0.0419528	0.0321948	0.192543	0.828105
Trans-NAT	MDP0000497362	703	803	MDP0000222814	1	101	9315.05	-0.0431592	0.0321168	0.179008	0.828105
Trans-NAT	MDP0000252512	1761	1863	MDP0000136433	118	220	9266.8	-0.0426627	0.0326821	0.191762	0.828105
Unclassified-NAT	MDP0000555908	561	692	MDP0000489126	74	205	4304.7	0.0726698	0.0423525	0.0861926	0.828105
Trans-NAT	MDP0000576410	265	374	MDP0000221771	752	861	4016.15	0.102042	0.0613365	0.0961843	0.828105
Trans-NAT	MDP0000152369	106	245	MDP0000225838	1010	1149	11159	-0.0420532	0.0258924	0.104344	0.828105
Trans-NAT	MDP0000222814	1	101	MDP0000659459	1605	1705	9315.05	-0.0431592	0.0321168	0.179008	0.828105
Trans-NAT	MDP0000252512	1761	1863	MDP0000271802	73	175	9266.8	-0.0426627	0.0326821	0.191762	0.828105
Trans-NAT	MDP0000139602	914	1038	MDP0000444229	248	372	3402.25	0.100213	0.0557389	0.0721933	0.828105
Trans-NAT	MDP0000240780	97	228	MDP0000295931	859	990	4171	0.0658639	0.0432323	0.127637	0.828105
Trans-NAT	MDP0000193679	180	283	MDP0000722830	2699	2802	7787.56	-0.0613823	0.0370931	0.0979616	0.828105
Trans-NAT	MDP0000139307	885	1011	MDP0000191153	135	261	11033.9	-0.040957	0.0260206	0.115482	0.828105
Trans-NAT	MDP0000221862	1108	1218	MDP0000253395	142	252	279.101	0.162855	0.0939327	0.0829639	0.828105
Trans-NAT	MDP0000188067	4304	4410	MDP0000247501	22	128	3871.34	0.0714537	0.0437275	0.102244	0.828105
Trans-NAT	MDP0000158329	1010	1149	MDP0000297215	54	193	11159	-0.0420532	0.0258924	0.104344	0.828105
Trans-NAT	MDP0000190284	955	1055	MDP0000222814	1	101	9315.05	-0.0431592	0.0321168	0.179008	0.828105
Trans-NAT	MDP0000732557	38	142	MDP0000722830	2698	2802	7787.56	-0.0613823	0.0370931	0.0979616	0.828105
Unclassified-NAT	MDP0000905779	1	106	MDP0000224526	1279	1384	9335.45	-0.0419524	0.0321816	0.192365	0.828105
Cis-NAT	MDP0000343280	1	376	MDP0000825399	1	376	3.01175	0.0377674	0.0266555	0.15652	0.828105
Unclassified-NAT	MDP0000905779	1	110	MDP0000149346	1039	1148	9338.85	-0.0419997	0.0321895	0.191973	0.828105
Unclassified-NAT	MDP0000497362	698	803	MDP0000891819	1	106	9335.45	-0.0419524	0.0321816	0.192365	0.828105
Unclassified-NAT	MDP0000479943	790	898	MDP0000891819	1	109	9338.06	-0.0419393	0.0321905	0.192628	0.828105
Trans-NAT	MDP0000579438	38	140	MDP0000722830	2700	2802	7787.41	-0.0614389	0.0370858	0.0975864	0.828105
Trans-NAT	MDP0000252512	1761	1863	MDP0000285533	141	243	9266.8	-0.0426627	0.0326821	0.191762	0.828105
Trans-NAT	MDP0000139586	1402	1502	MDP0000222814	1	101	9315.05	-0.0431592	0.0321168	0.179008	0.828105
Unclassified-NAT	MDP0000285146	987	1092	MDP0000891819	4	109	9269.4	-0.0426488	0.0326932	0.192058	0.828105
Unclassified-NAT	MDP0000905779	1	115	MDP0000191302	1452	1566	9339.16	-0.0419059	0.0322	0.193113	0.828105
Trans-NAT	MDP0000252512	1760	1863	MDP0000380543	101	204	9267.28	-0.0426219	0.0326868	0.19225	0.828105
Trans-NAT	MDP0000252512	1761	1863	MDP0000124523	103	205	9266.8	-0.0426627	0.0326821	0.191762	0.828105
Unclassified-NAT	MDP0000273386	84	248	MDP0000261746	1486	1650	20630.6	0.0562825	0.0350775	0.108599	0.828105
Trans-NAT	MDP0000252512	1761	1863	MDP0000885047	39	141	9266.8	-0.0426627	0.0326821	0.191762	0.828105
Trans-NAT	MDP0000285146	987	1092	MDP0000193679	176	281	9269.4	-0.0426488	0.0326932	0.192058	0.828105
Unclassified-NAT	MDP0000144730	2	161	MDP0000190231	464	623	1432.94	-0.0847329	0.0587672	0.149347	0.828105
Unclassified-NAT	MDP0000905779	1	111	MDP0000248912	1116	1226	9339	-0.0419528	0.0321948	0.192543	0.828105
Unclassified-NAT	MDP0000826244	679	779	MDP0000222814	1	101	9315.05	-0.0431592	0.0321168	0.179008	0.828105
Unclassified-NAT	MDP0000802058	711	821	MDP0000891819	1	111	9339	-0.0419528	0.0321948	0.192543	0.828105
Trans-NAT	MDP0000252512	1761	1863	MDP0000270872	61	163	9266.8	-0.0426627	0.0326821	0.191762	0.828105
Unclassified-NAT	MDP0000905779	1	102	MDP0000283672	548	649	9317.27	-0.0432717	0.0321486	0.178306	0.828105
Trans-NAT	MDP0000252512	1761	1863	MDP0000926254	110	212	9266.8	-0.0426627	0.0326821	0.191762	0.828105
Trans-NAT	MDP0000281591	1146	1246	MDP0000222814	1	101	9315.05	-0.0431592	0.0321168	0.179008	0.828105
Unclassified-NAT	MDP0000905779	1	114	MDP0000154557	1592	1705	9339.16	-0.0419059	0.0322	0.193113	0.828105
Trans-NAT	MDP0000252512	1761	1863	MDP0000317740	25	127	9266.8	-0.0426627	0.0326821	0.191762	0.828105
Unclassified-NAT	MDP0000144730	1	160	MDP0000709421	1421	1580	1443.31	-0.084006	0.0586489	0.152043	0.828105
Trans-NAT	MDP0000252512	1761	1863	MDP0000201256	93	195	9266.8	-0.0426627	0.0326821	0.191762	0.828105
Trans-NAT	MDP0000252512	1761	1863	MDP0000192840	182	284	9266.8	-0.0426627	0.0326821	0.191762	0.828105
Unclassified-NAT	MDP0000864100	143	245	MDP0000252512	1761	1863	9266.8	-0.0426627	0.0326821	0.191762	0.828105
Unclassified-NAT	MDP0000232393	823	933	MDP0000905779	1	111	9339	-0.0419528	0.0321948	0.192543	0.828105
Trans-NAT	MDP0000201256	97	201	MDP0000722830	2698	2802	7787.56	-0.0613823	0.0370931	0.0979616	0.828105
Unclassified-NAT	MDP0000252512	1761	1863	MDP0000876556	182	284	9266.8	-0.0426627	0.0326821	0.191762	0.828105
Trans-NAT	MDP0000807776	79	222	MDP0000943585	1750	1893	4233.62	0.0603848	0.0432095	0.162267	0.828105
Trans-NAT	MDP0000252512	1762	1863	MDP0000147087	39	140	9259.7	-0.04301	0.0326652	0.187942	0.828105
Trans-NAT	MDP0000252512	1761	1863	MDP0000223858	135	237	9266.8	-0.0426627	0.0326821	0.191762	0.828105
Trans-NAT	MDP0000943585	1751	1893	MDP0000319975	86	228	4232.7	0.0602223	0.0432225	0.163526	0.828105
Trans-NAT	MDP0000256473	145	249	MDP0000722830	2698	2802	7787.56	-0.0613823	0.0370931	0.0979616	0.828105
Trans-NAT	MDP0000222814	1	101	MDP0000154557	1605	1705	9315.05	-0.0431592	0.0321168	0.179008	0.828105
Trans-NAT	MDP0000722830	2700	2802	MDP0000165604	103	205	7787.41	-0.0614389	0.0370858	0.0975864	0.828105
Trans-NAT	MDP0000252512	1761	1863	MDP0000300462	94	196	9266.8	-0.0426627	0.0326821	0.191762	0.828105
Trans-NAT	MDP0000180215	80	221	MDP0000206883	972	1113	425.924	-0.0553695	0.0341973	0.105422	0.828105
Trans-NAT	MDP0000252512	1761	1863	MDP0000178683	148	250	9266.8	-0.0426627	0.0326821	0.191762	0.828105
Trans-NAT	MDP0000139602	912	1038	MDP0000644679	248	374	4157.66	0.10524	0.0596842	0.0778528	0.828105
Trans-NAT	MDP0000208219	168	272	MDP0000722830	2698	2802	7787.56	-0.0613823	0.0370931	0.0979616	0.828105
Trans-NAT	MDP0000252512	1761	1863	MDP0000861174	152	254	9266.8	-0.0426627	0.0326821	0.191762	0.828105
Unclassified-NAT	MDP0000253703	3611	3719	MDP0000905779	1	109	9338.06	-0.0419393	0.0321905	0.192628	0.828105
Trans-NAT	MDP0000371401	248	374	MDP0000139602	912	1038	4157.66	0.10524	0.0596842	0.0778528	0.828105
Trans-NAT	MDP0000252512	1761	1863	MDP0000256461	153	255	9266.8	-0.0426627	0.0326821	0.191762	0.828105
Unclassified-NAT	MDP0000190284	950	1055	MDP0000905779	1	106	9335.45	-0.0419524	0.0321816	0.192365	0.828105
Trans-NAT	MDP0000281591	1141	1245	MDP0000285307	72	176	9319.25	-0.0417098	0.032256	0.195982	0.839198
Cis-NAT	MDP0000353911	1	225	MDP0000274988	1	225	5.41449	0.0447836	0.034823	0.19843	0.848461
Cis-NAT	MDP0000532930	352	912	MDP0000155653	1	561	96.4636	-0.120734	0.0940448	0.199216	0.850598
Trans-NAT	MDP0000479943	856	1009	MDP0000450701	1	154	14818	0.0440588	0.0345932	0.202796	0.862174
Trans-NAT	MDP0000450701	1	154	MDP0000269865	1167	1320	14818	0.0440588	0.0345932	0.202796	0.862174
Trans-NAT	MDP0000450701	1	154	MDP0000258461	2209	2362	14818	0.0440588	0.0345932	0.202796	0.862174
Trans-NAT	MDP0000219804	1	258	MDP0000871661	713	970	17742.7	0.0359049	0.028501	0.20775	0.880717
Trans-NAT	MDP0000802058	713	970	MDP0000219804	1	258	17742.7	0.0359049	0.028501	0.20775	0.880717
Trans-NAT	MDP0000175686	1567	1683	MDP0000130327	46	162	9817.67	-0.0376298	0.0299078	0.208322	0.881888
Cis-NAT	MDP0000436958	372	1068	MDP0000361246	1	697	95.8116	0.116969	0.0935052	0.210957	0.891771
Cis-NAT	MDP0000951190	874	1611	MDP0000339717	1	738	7.06546	0.0465471	0.0374719	0.214167	0.903706
Trans-NAT	MDP0000450701	1	152	MDP0000221771	657	808	14607.8	0.0437456	0.0352335	0.214387	0.903706
Trans-NAT	MDP0000225950	1	133	MDP0000740153	623	755	3959.47	0.0677367	0.0549528	0.217712	0.916422
Cis-NAT	MDP0000899916	827	1296	MDP0000368540	363	832	2112.14	-0.0876582	0.0714447	0.219846	0.924097
Trans-NAT	MDP0000908071	5	119	MDP0000191302	1455	1569	10136.8	-0.0204386	0.0292727	0.485043	0.93573
Unclassified-NAT	MDP0000857058	31	233	MDP0000314043	1412	1614	5363.9	0.0178496	0.0364738	0.624571	0.93573
Trans-NAT	MDP0000338285	1265	1414	MDP0000826017	130	279	13785.2	-0.00955652	0.0242669	0.693722	0.93573
Trans-NAT	MDP0000245945	715	954	MDP0000201680	45	284	6003.55	0.0221644	0.0421102	0.598651	0.93573
Trans-NAT	MDP0000732557	1	143	MDP0000928826	1604	1746	13693	-0.00871044	0.0242851	0.719839	0.93573
Trans-NAT	MDP0000187628	2130	2238	MDP0000754791	1	109	11065.1	-0.0145391	0.0267635	0.586962	0.93573
Trans-NAT	MDP0000731637	1	173	MDP0000301925	1384	1556	4467.76	0.0305933	0.0413984	0.459909	0.93573
Unclassified-NAT	MDP0000380543	94	203	MDP0000128021	1435	1544	10427.2	-0.0210049	0.0282576	0.457278	0.93573
Trans-NAT	MDP0000891920	1097	1250	MDP0000247501	1	154	4388.47	0.0397612	0.0419279	0.342966	0.93573
Trans-NAT	MDP0000168577	1575	1768	MDP0000156951	1	194	16738.3	0.0289849	0.0295545	0.326729	0.93573
Trans-NAT	MDP0000799886	1	130	MDP0000497362	705	834	13675.2	-0.00985822	0.0243123	0.685122	0.93573
Trans-NAT	MDP0000885047	1	150	MDP0000928826	1602	1751	13740.2	-0.00929271	0.0243059	0.702221	0.93573
Unclassified-NAT	MDP0000322139	548	655	MDP0000796265	2	109	11061.7	-0.0147058	0.0267601	0.582634	0.93573
Trans-NAT	MDP0000782078	414	649	MDP0000230902	1	236	15444.9	0.0246111	0.0269942	0.361917	0.93573
Unclassified-NAT	MDP0000857058	23	233	MDP0000853319	1095	1305	5388.56	0.0171207	0.0363669	0.6378	0.93573
Trans-NAT	MDP0000247211	1	125	MDP0000209567	864	988	3899.61	0.0365644	0.0420053	0.384043	0.93573
Trans-NAT	MDP0000380543	53	203	MDP0000928826	1611	1761	13873.4	-0.00975101	0.0242084	0.6871	0.93573
Trans-NAT	MDP0000646963	1000	1137	MDP0000284529	3	140	50.0481	-0.0753068	0.0830907	0.364767	0.93573
Unclassified-NAT	MDP0000168577	1576	1695	MDP0000796265	1	120	11630.1	-0.0103433	0.0262976	0.694085	0.93573
Unclassified-NAT	MDP0000204412	44	245	MDP0000311104	832	1033	17665	0.0303275	0.031113	0.329682	0.93573
Trans-NAT	MDP0000857821	1	187	MDP0000247404	867	1053	4557.56	0.0351904	0.0410642	0.391467	0.93573
Unclassified-NAT	MDP0000247004	37	145	MDP0000128021	1435	1543	10133.3	-0.020428	0.0292722	0.485262	0.93573
Trans-NAT	MDP0000281591	1141	1248	MDP0000579438	29	136	10069.3	-0.021819	0.029298	0.456437	0.93573
Trans-NAT	MDP0000799886	4	130	MDP0000157193	1644	1770	13638.5	-0.00953818	0.0243355	0.695099	0.93573
Unclassified-NAT	MDP0000188207	109	226	MDP0000128021	1427	1544	10430.9	-0.0209741	0.0282644	0.458047	0.93573
Trans-NAT	MDP0000213521	3031	3180	MDP0000573982	54	203	13856.5	-0.00889207	0.0242189	0.713504	0.93573
Trans-NAT	MDP0000732557	1	142	MDP0000338285	1262	1403	13693	-0.00871044	0.0242851	0.719839	0.93573
Trans-NAT	MDP0000401854	1489	1589	MDP0000256786	1	101	463.816	0.101179	0.0863784	0.241459	0.93573
Trans-NAT	MDP0000153151	81	189	MDP0000151679	3640	3748	11065.1	-0.0145391	0.0267635	0.586962	0.93573
Trans-NAT	MDP0000245878	50	153	MDP0000158766	1571	1674	4376.84	-0.0268173	0.0421912	0.525029	0.93573
Trans-NAT	MDP0000924418	1	175	MDP0000853319	1110	1284	4938.66	0.0261143	0.0378548	0.490286	0.93573
Trans-NAT	MDP0000364057	823	988	MDP0000249922	60	225	4325.81	0.0324526	0.0407635	0.425962	0.93573
Trans-NAT	MDP0000908071	19	119	MDP0000158766	1574	1674	4376.68	-0.026914	0.0421899	0.523523	0.93573
Trans-NAT	MDP0000213521	3025	3171	MDP0000885047	1	147	13740.2	-0.00929271	0.0243059	0.702221	0.93573
Trans-NAT	MDP0000247211	1	125	MDP0000885756	1727	1851	3899.61	0.0365644	0.0420053	0.384043	0.93573
Trans-NAT	MDP0000799886	26	130	MDP0000151679	3644	3748	11056.3	-0.014609	0.0267362	0.584783	0.93573
Trans-NAT	MDP0000232393	825	984	MDP0000219804	99	258	12477.8	-0.0134561	0.0246925	0.585791	0.93573
Cis-NAT	MDP0000216729	960	1401	MDP0000216728	858	1299	4.73729	-0.0364761	0.0312637	0.243322	0.93573
Trans-NAT	MDP0000885047	1	147	MDP0000209984	922	1068	13740.2	-0.00929271	0.0243059	0.702221	0.93573
Trans-NAT	MDP0000250798	146	277	MDP0000927688	1201	1332	13515.1	-0.00798408	0.0243676	0.743176	0.93573
Trans-NAT	MDP0000221047	916	1023	MDP0000256906	4	111	10703.4	-0.0218682	0.0277175	0.430131	0.93573
Trans-NAT	MDP0000659459	1603	1711	MDP0000256906	3	111	11065.1	-0.0145391	0.0267635	0.586962	0.93573
Trans-NAT	MDP0000927688	1202	1332	MDP0000189203	100	230	13515.1	-0.00798408	0.0243676	0.743176	0.93573
Trans-NAT	MDP0000139602	750	937	MDP0000156951	1	188	16737.1	0.0289463	0.0295636	0.327521	0.93573
Trans-NAT	MDP0000924418	1	175	MDP0000314043	1427	1601	4938.66	0.0261143	0.0378548	0.490286	0.93573
Unclassified-NAT	MDP0000128021	1433	1544	MDP0000464529	25	136	10429.6	-0.0210398	0.0282553	0.456495	0.93573
Unclassified-NAT	MDP0000216208	950	1061	MDP0000796265	2	113	11079.9	-0.0136378	0.0267733	0.610486	0.93573
Trans-NAT	MDP0000256473	120	250	MDP0000927688	1202	1332	13515.1	-0.00798408	0.0243676	0.743176	0.93573
Trans-NAT	MDP0000427707	1329	1541	MDP0000194868	1	213	14242.9	0.0386445	0.0384791	0.315235	0.93573
Unclassified-NAT	MDP0000211943	52	174	MDP0000709980	712	834	13587.7	-0.00863038	0.0243171	0.722657	0.93573
Unclassified-NAT	MDP0000925711	129	264	MDP0000157193	1635	1770	13664.6	-0.00878595	0.0242956	0.71763	0.93573
Trans-NAT	MDP0000388671	1049	1249	MDP0000136433	1	201	17301.2	0.0316669	0.0304734	0.298727	0.93573
Trans-NAT	MDP0000156951	1	183	MDP0000134989	1064	1246	16719.8	0.02841	0.0295827	0.336875	0.93573
Cis-NAT	MDP0000223726	2208	2757	MDP0000341525	205	754	11.8297	0.0320491	0.0494663	0.517051	0.93573
Trans-NAT	MDP0000139602	757	939	MDP0000217869	1	183	16931.6	0.02906	0.0299924	0.332589	0.93573
Unclassified-NAT	MDP0000864100	10	250	MDP0000248912	1116	1356	18838.1	0.027559	0.0301218	0.360235	0.93573
Unclassified-NAT	MDP0000171287	109	226	MDP0000128021	1427	1544	10430.9	-0.0209741	0.0282644	0.458047	0.93573
Trans-NAT	MDP0000233888	1	161	MDP0000885756	1690	1850	4407.99	0.0382894	0.041908	0.360898	0.93573
Cis-NAT	MDP0000218078	627	980	MDP0000905911	209	562	11.9916	0.0258223	0.051107	0.613376	0.93573
Trans-NAT	MDP0000247501	1	154	MDP0000314451	1318	1471	4388.47	0.0397612	0.0419279	0.342966	0.93573
Trans-NAT	MDP0000192422	60	160	MDP0000158766	1574	1674	4376.68	-0.026914	0.0421899	0.523523	0.93573
Trans-NAT	MDP0000151679	3640	3748	MDP0000297361	70	178	11065.1	-0.0145391	0.0267635	0.586962	0.93573
Unclassified-NAT	MDP0000209261	78	195	MDP0000128021	1427	1544	10430.9	-0.0209741	0.0282644	0.458047	0.93573
Trans-NAT	MDP0000228556	1	135	MDP0000933839	498	632	3967.44	0.0276911	0.0415372	0.504991	0.93573
Trans-NAT	MDP0000223509	42	183	MDP0000927688	1191	1332	13515.1	-0.00798408	0.0243676	0.743176	0.93573
Trans-NAT	MDP0000317740	16	124	MDP0000151679	3640	3748	11065.1	-0.0145391	0.0267635	0.586962	0.93573
Unclassified-NAT	MDP0000307181	2220	2432	MDP0000194868	1	213	14242.9	0.0386445	0.0384791	0.315235	0.93573
Trans-NAT	MDP0000124168	1	149	MDP0000154743	2085	2233	13862.6	-0.0102525	0.0242291	0.672188	0.93573
Trans-NAT	MDP0000151679	3640	3748	MDP0000754791	1	109	11065.1	-0.0145391	0.0267635	0.586962	0.93573
Unclassified-NAT	MDP0000826322	7	119	MDP0000128021	1432	1544	10429.8	-0.0210007	0.0282608	0.457418	0.93573
Trans-NAT	MDP0000245878	33	141	MDP0000151679	3640	3748	11065.1	-0.0145391	0.0267635	0.586962	0.93573
Trans-NAT	MDP0000249255	105	225	MDP0000942052	1617	1737	3885.87	0.0364752	0.0421552	0.386897	0.93573
Trans-NAT	MDP0000213521	3043	3180	MDP0000828684	84	221	13825.1	-0.00971072	0.0242693	0.689065	0.93573
Trans-NAT	MDP0000927688	1214	1332	MDP0000217869	65	183	13491	-0.00879094	0.0244055	0.718696	0.93573
Trans-NAT	MDP0000655266	725	873	MDP0000370825	1	149	3144.37	-0.0326659	0.050878	0.520845	0.93573
Cis-NAT	MDP0000341756	1	841	MDP0000925901	440	1280	12.2367	0.0193584	0.0501254	0.699348	0.93573
Trans-NAT	MDP0000221047	911	1023	MDP0000908071	3	115	10720.7	-0.0209611	0.0277203	0.44955	0.93573
Unclassified-NAT	MDP0000189317	100	217	MDP0000128021	1427	1544	10430.9	-0.0209741	0.0282644	0.458047	0.93573
Trans-NAT	MDP0000281591	1144	1248	MDP0000346694	49	153	10054.5	-0.0228206	0.0292921	0.435938	0.93573
Unclassified-NAT	MDP0000796265	1	119	MDP0000306769	3290	3408	11630	-0.0103806	0.0262961	0.693022	0.93573
Trans-NAT	MDP0000902222	1005	1233	MDP0000853426	45	273	5967.99	0.0250616	0.0425776	0.556123	0.93573
Trans-NAT	MDP0000338285	1266	1414	MDP0000204412	102	250	13785.1	-0.00958607	0.0242697	0.692857	0.93573
Trans-NAT	MDP0000885047	1	141	MDP0000497362	698	838	13736.6	-0.00928099	0.0243066	0.702587	0.93573
Cis-NAT	MDP0000304477	780	1209	MDP0000638113	624	1053	10.5254	-0.0290524	0.0484903	0.549081	0.93573
Trans-NAT	MDP0000908071	1	110	MDP0000187628	2130	2239	11611.6	-0.0112223	0.0262973	0.669562	0.93573
Trans-NAT	MDP0000154743	2085	2236	MDP0000187492	45	196	14034.3	-0.0136367	0.0240828	0.571229	0.93573
Unclassified-NAT	MDP0000754791	1	109	MDP0000311104	832	940	11065.1	-0.0145391	0.0267635	0.586962	0.93573
Trans-NAT	MDP0000573982	1	200	MDP0000134989	1064	1263	17626.7	0.0310487	0.0311016	0.318134	0.93573
Trans-NAT	MDP0000220973	1	210	MDP0000258461	2143	2352	17339.3	0.0353299	0.0311872	0.257284	0.93573
Trans-NAT	MDP0000247211	1	125	MDP0000344026	797	921	3899.61	0.0365644	0.0420053	0.384043	0.93573
Trans-NAT	MDP0000479943	790	1026	MDP0000213592	1	237	18422.6	0.0330958	0.0302953	0.274639	0.93573
Trans-NAT	MDP0000213521	3031	3180	MDP0000234114	122	271	13856.5	-0.00889207	0.0242189	0.713504	0.93573
Unclassified-NAT	MDP0000128021	1433	1544	MDP0000195477	149	260	10429.6	-0.0210398	0.0282553	0.456495	0.93573
Trans-NAT	MDP0000187492	65	196	MDP0000157193	1639	1770	13651.3	-0.00926491	0.0243214	0.70325	0.93573
Trans-NAT	MDP0000640921	153	324	MDP0000224456	723	894	1189.18	-0.0229549	0.0701757	0.743588	0.93573
Trans-NAT	MDP0000782078	414	618	MDP0000124523	1	205	14256.8	0.0247953	0.0278425	0.373169	0.93573
Trans-NAT	MDP0000134685	47	203	MDP0000928826	1605	1761	13877	-0.00976251	0.0242056	0.686715	0.93573
Trans-NAT	MDP0000523959	1354	1478	MDP0000247211	1	125	3899.61	0.0365644	0.0420053	0.384043	0.93573
Cis-NAT	MDP0000916788	1	382	MDP0000298767	1327	1708	12.6749	0.0324772	0.0510864	0.524952	0.93573
Unclassified-NAT	MDP0000905779	12	115	MDP0000158766	1571	1674	4376.84	-0.0268173	0.0421912	0.525029	0.93573
Unclassified-NAT	MDP0000281591	1141	1248	MDP0000826322	9	116	10069.3	-0.021819	0.029298	0.456437	0.93573
Trans-NAT	MDP0000946821	172	279	MDP0000281591	1141	1248	10069.3	-0.021819	0.029298	0.456437	0.93573
Trans-NAT	MDP0000427707	1335	1554	MDP0000121903	1	220	14700.7	0.0337861	0.0378988	0.372671	0.93573
Trans-NAT	MDP0000927688	1199	1332	MDP0000154247	131	264	13515.1	-0.00798408	0.0243676	0.743176	0.93573
Trans-NAT	MDP0000908071	1	119	MDP0000168577	1577	1695	11630	-0.0103806	0.0262961	0.693022	0.93573
Trans-NAT	MDP0000894031	635	735	MDP0000256786	1	101	463.816	0.101179	0.0863784	0.241459	0.93573
Trans-NAT	MDP0000198047	144	272	MDP0000927688	1204	1332	13515	-0.00801625	0.0243681	0.742182	0.93573
Cis-NAT	MDP0000487152	427	885	MDP0000823171	436	894	12.6967	0.0179468	0.0448893	0.689304	0.93573
Trans-NAT	MDP0000927688	1203	1332	MDP0000198973	44	173	13515	-0.00801625	0.0243681	0.742182	0.93573
Trans-NAT	MDP0000297215	101	204	MDP0000158766	1571	1674	4376.84	-0.0268173	0.0421912	0.525029	0.93573
Trans-NAT	MDP0000149274	3027	3180	MDP0000247501	1	154	4388.47	0.0397612	0.0419279	0.342966	0.93573
Cis-NAT	MDP0000309014	1345	2028	MDP0000329927	22	705	150.238	-0.0385773	0.0959737	0.687715	0.93573
Unclassified-NAT	MDP0000270576	1912	2115	MDP0000638512	10	213	5494.71	0.0208124	0.0421989	0.621873	0.93573
Unclassified-NAT	MDP0000159282	1	170	MDP0000737713	579	748	4452.6	0.0310937	0.0416304	0.455125	0.93573
Trans-NAT	MDP0000580732	2517	2631	MDP0000908071	1	115	11628.9	-0.010401	0.0262919	0.692403	0.93573
Unclassified-NAT	MDP0000864100	41	242	MDP0000134989	1064	1265	17665	0.0303275	0.031113	0.329682	0.93573
Trans-NAT	MDP0000782078	414	522	MDP0000754791	4	112	10133.3	-0.020428	0.0292722	0.485262	0.93573
Unclassified-NAT	MDP0000247501	1	154	MDP0000757701	1472	1625	4388.47	0.0397612	0.0419279	0.342966	0.93573
Trans-NAT	MDP0000903895	1567	1688	MDP0000292181	1	122	921.767	0.035483	0.0751155	0.636656	0.93573
Cis-NAT	MDP0000787512	461	1308	MDP0000343818	1	848	6.20345	0.0250057	0.0359212	0.486349	0.93573
Trans-NAT	MDP0000427707	1329	1563	MDP0000871383	1	235	15249	0.0354004	0.0369225	0.337672	0.93573
Unclassified-NAT	MDP0000199002	903	1021	MDP0000796265	1	119	11630	-0.0103806	0.0262961	0.693022	0.93573
Trans-NAT	MDP0000757768	1155	1298	MDP0000911731	1	144	13754.8	-0.00927529	0.0242888	0.702554	0.93573
Trans-NAT	MDP0000179099	1	212	MDP0000253703	3611	3822	17574.7	0.0298537	0.0308734	0.333557	0.93573
Trans-NAT	MDP0000294073	1	152	MDP0000134989	1060	1211	13861.4	-0.0104415	0.0242362	0.666599	0.93573
Trans-NAT	MDP0000158766	1571	1674	MDP0000154247	160	263	4376.84	-0.0268173	0.0421912	0.525029	0.93573
Trans-NAT	MDP0000848588	905	1023	MDP0000560252	251	369	5082.23	0.100379	0.0877923	0.252884	0.93573
Trans-NAT	MDP0000301279	1692	1821	MDP0000799886	1	130	13675.2	-0.00985822	0.0243123	0.685122	0.93573
Trans-NAT	MDP0000232393	823	984	MDP0000188207	62	223	12478.8	-0.0134696	0.0246938	0.585434	0.93573
Unclassified-NAT	MDP0000317740	1	124	MDP0000311104	832	955	13591	-0.00849455	0.0243175	0.726851	0.93573
Trans-NAT	MDP0000281591	1141	1248	MDP0000258981	9	116	10069.3	-0.021819	0.029298	0.456437	0.93573
Trans-NAT	MDP0000223509	54	162	MDP0000151679	3640	3748	11065.1	-0.0145391	0.0267635	0.586962	0.93573
Trans-NAT	MDP0000199002	909	1052	MDP0000911731	1	144	13754.8	-0.00927529	0.0242888	0.702554	0.93573
Trans-NAT	MDP0000249255	31	225	MDP0000286715	3313	3507	5472.48	0.0214891	0.0424407	0.612623	0.93573
Trans-NAT	MDP0000224526	1279	1397	MDP0000196150	1	119	11985.5	-0.00931855	0.0251996	0.71154	0.93573
Trans-NAT	MDP0000256473	110	245	MDP0000157193	1635	1770	13664.6	-0.00878595	0.0242956	0.71763	0.93573
Trans-NAT	MDP0000891920	1110	1254	MDP0000201680	140	284	4363.03	0.0398008	0.0422214	0.345851	0.93573
Unclassified-NAT	MDP0000186653	42	149	MDP0000128021	1437	1544	10416.3	-0.0216809	0.0282623	0.443003	0.93573
Trans-NAT	MDP0000129791	1584	1809	MDP0000853426	48	273	5916.69	0.027771	0.0426049	0.514513	0.93573
Unclassified-NAT	MDP0000285146	987	1104	MDP0000148749	140	257	10934.9	-0.0259766	0.0266203	0.329154	0.93573
Trans-NAT	MDP0000479943	790	971	MDP0000143766	1	182	14864.2	0.0121399	0.0252459	0.630613	0.93573
Trans-NAT	MDP0000307080	945	1069	MDP0000247211	1	125	3899.61	0.0365644	0.0420053	0.384043	0.93573
Trans-NAT	MDP0000300462	1	199	MDP0000253703	3611	3809	17311.4	0.0332875	0.0308819	0.281079	0.93573
Trans-NAT	MDP0000731637	1	172	MDP0000286715	3267	3438	4466.83	0.0304334	0.0414148	0.462435	0.93573
Trans-NAT	MDP0000224526	1279	1407	MDP0000278691	107	235	12080	-0.00954206	0.0250287	0.703022	0.93573
Trans-NAT	MDP0000151679	3640	3748	MDP0000857520	134	242	11065.1	-0.0145391	0.0267635	0.586962	0.93573
Unclassified-NAT	MDP0000796265	2	118	MDP0000871661	711	827	11083.5	-0.0136512	0.0267833	0.610269	0.93573
Trans-NAT	MDP0000732557	1	139	MDP0000757768	1152	1290	13692.1	-0.00869801	0.0242825	0.720194	0.93573
Unclassified-NAT	MDP0000230902	1	230	MDP0000532061	2313	2542	15423.6	0.0239251	0.0270497	0.376433	0.93573
Trans-NAT	MDP0000217869	1	183	MDP0000134989	1066	1248	16931.6	0.02906	0.0299924	0.332589	0.93573
Trans-NAT	MDP0000151679	3640	3748	MDP0000156951	75	183	11065.1	-0.0145391	0.0267635	0.586962	0.93573
Trans-NAT	MDP0000732557	1	143	MDP0000199002	902	1044	13693	-0.00871044	0.0242851	0.719839	0.93573
Trans-NAT	MDP0000160393	25	158	MDP0000157193	1637	1770	13662.1	-0.00875659	0.0242964	0.718543	0.93573
Cis-NAT	MDP0000270176	136	411	MDP0000276506	1140	1415	4.49104	-0.0266079	0.0293922	0.365322	0.93573
Unclassified-NAT	MDP0000364057	777	945	MDP0000159282	1	169	4451.67	0.0309333	0.0416464	0.457627	0.93573
Cis-NAT	MDP0000325856	1	1420	MDP0000825698	819	2238	8.3885	0.0276751	0.0431009	0.520807	0.93573
Trans-NAT	MDP0000473724	843	946	MDP0000232587	1	104	3856.65	0.0403419	0.0421903	0.338976	0.93573
Trans-NAT	MDP0000281591	1141	1248	MDP0000951202	127	234	10069.3	-0.021819	0.029298	0.456437	0.93573
Unclassified-NAT	MDP0000253703	3611	3726	MDP0000796265	1	116	11629	-0.010366	0.0262958	0.693427	0.93573
Trans-NAT	MDP0000427707	1345	1497	MDP0000151492	1	153	10693.1	-0.0131275	0.0294394	0.655658	0.93573
Unclassified-NAT	MDP0000297112	85	213	MDP0000224526	1279	1407	12080	-0.00954206	0.0250287	0.703022	0.93573
Trans-NAT	MDP0000946821	146	281	MDP0000157193	1635	1770	13664.6	-0.00878595	0.0242956	0.71763	0.93573
Unclassified-NAT	MDP0000826244	672	782	MDP0000744814	8	118	10135.7	-0.0204634	0.0292666	0.484424	0.93573
Unclassified-NAT	MDP0000283672	548	655	MDP0000796265	2	109	11061.7	-0.0147058	0.0267601	0.582634	0.93573
Unclassified-NAT	MDP0000771893	99	200	MDP0000281591	1147	1248	10048	-0.0229616	0.029247	0.432399	0.93573
Trans-NAT	MDP0000209984	922	1085	MDP0000700887	1	164	13970.4	-0.0123992	0.0241002	0.606912	0.93573
Trans-NAT	MDP0000292254	1	136	MDP0000371608	554	689	1317.94	-0.0707773	0.0614637	0.249514	0.93573
Trans-NAT	MDP0000247211	1	125	MDP0000270576	1917	2041	3899.61	0.0365644	0.0420053	0.384043	0.93573
Trans-NAT	MDP0000217869	38	183	MDP0000928826	1616	1761	13853	-0.0105202	0.0242481	0.664393	0.93573
Unclassified-NAT	MDP0000322139	548	655	MDP0000256906	3	110	11061.7	-0.0147058	0.0267601	0.582634	0.93573
Trans-NAT	MDP0000223091	1184	1407	MDP0000249922	2	225	5604.45	0.0234644	0.0419907	0.576299	0.93573
Unclassified-NAT	MDP0000161562	744	854	MDP0000550458	274	384	432.104	0.0731039	0.0947529	0.440398	0.93573
Trans-NAT	MDP0000866584	574	726	MDP0000232587	1	153	4428.71	0.0481557	0.0417584	0.248829	0.93573
Trans-NAT	MDP0000281591	1141	1248	MDP0000312333	143	250	10069.3	-0.021819	0.029298	0.456437	0.93573
Trans-NAT	MDP0000580732	2513	2648	MDP0000141108	1	136	13610	-0.00795856	0.0243106	0.743388	0.93573
Trans-NAT	MDP0000195577	1786	1946	MDP0000233888	1	161	4407.99	0.0382894	0.041908	0.360898	0.93573
Trans-NAT	MDP0000928826	1611	1754	MDP0000911731	1	144	13754.8	-0.00927529	0.0242888	0.702554	0.93573
Trans-NAT	MDP0000223091	1178	1302	MDP0000247211	1	125	3899.61	0.0365644	0.0420053	0.384043	0.93573
Trans-NAT	MDP0000256473	132	240	MDP0000151679	3640	3748	11065.1	-0.0145391	0.0267635	0.586962	0.93573
Unclassified-NAT	MDP0000128021	1428	1544	MDP0000259390	108	224	10430.9	-0.0209741	0.0282644	0.458047	0.93573
Unclassified-NAT	MDP0000159282	1	172	MDP0000933839	453	624	4453.58	0.0311812	0.0416117	0.453654	0.93573
Unclassified-NAT	MDP0000281591	1141	1248	MDP0000284136	106	213	10069.3	-0.021819	0.029298	0.456437	0.93573
Trans-NAT	MDP0000213521	3025	3143	MDP0000908071	1	119	11630	-0.0103806	0.0262961	0.693022	0.93573
Unclassified-NAT	MDP0000579438	3	140	MDP0000139687	1118	1255	13665.5	-0.00880044	0.0242954	0.717182	0.93573
Trans-NAT	MDP0000151679	3640	3748	MDP0000189203	112	220	11065.1	-0.0145391	0.0267635	0.586962	0.93573
Trans-NAT	MDP0000700887	25	160	MDP0000157193	1635	1770	13664.6	-0.00878595	0.0242956	0.71763	0.93573
Unclassified-NAT	MDP0000224526	1279	1390	MDP0000796265	2	113	11079.9	-0.0136378	0.0267733	0.610486	0.93573
Unclassified-NAT	MDP0000343347	696	811	MDP0000148749	143	258	10288.5	-0.0290911	0.0286481	0.309884	0.93573
Trans-NAT	MDP0000732557	13	142	MDP0000927688	1203	1332	13515	-0.00801625	0.0243681	0.742182	0.93573
Trans-NAT	MDP0000281591	1141	1248	MDP0000249404	168	275	10069.3	-0.021819	0.029298	0.456437	0.93573
Trans-NAT	MDP0000281591	1141	1248	MDP0000141108	23	130	10069.3	-0.021819	0.029298	0.456437	0.93573
Trans-NAT	MDP0000301476	777	887	MDP0000550458	274	384	432.104	0.0731039	0.0947529	0.440398	0.93573
Cis-NAT	MDP0000370184	1	429	MDP0000354168	1	429	270.694	-0.0708263	0.0930663	0.446639	0.93573
Trans-NAT	MDP0000124168	1	149	MDP0000199002	911	1059	13862.6	-0.0102525	0.0242291	0.672188	0.93573
Trans-NAT	MDP0000224526	1279	1407	MDP0000249404	147	275	12080	-0.00954206	0.0250287	0.703022	0.93573
Trans-NAT	MDP0000187628	2130	2238	MDP0000219804	144	252	11065.1	-0.0145391	0.0267635	0.586962	0.93573
Trans-NAT	MDP0000156951	39	194	MDP0000164976	1645	1800	13793.9	-0.00954724	0.024291	0.694293	0.93573
Trans-NAT	MDP0000772740	946	1078	MDP0000228556	3	135	3965.67	0.0277151	0.0415412	0.504663	0.93573
Trans-NAT	MDP0000232587	1	111	MDP0000199958	2396	2506	3871.2	0.0400154	0.042038	0.341155	0.93573
Unclassified-NAT	MDP0000799886	1	130	MDP0000311104	836	965	13675.2	-0.00985822	0.0243123	0.685122	0.93573
Unclassified-NAT	MDP0000151679	3640	3748	MDP0000195477	147	255	11065.1	-0.0145391	0.0267635	0.586962	0.93573
Unclassified-NAT	MDP0000160393	49	158	MDP0000128021	1435	1544	10427.2	-0.0210049	0.0282576	0.457278	0.93573
Trans-NAT	MDP0000828684	100	221	MDP0000157193	1649	1770	13630.7	-0.00958631	0.0243567	0.693891	0.93573
Unclassified-NAT	MDP0000154992	2181	2297	MDP0000796265	1	117	11629.8	-0.0104179	0.0262947	0.691959	0.93573
Trans-NAT	MDP0000253703	3611	3776	MDP0000270872	1	166	14060.8	-0.0127446	0.0241265	0.597333	0.93573
Trans-NAT	MDP0000179099	86	224	MDP0000927688	1194	1332	13515.1	-0.00798408	0.0243676	0.743176	0.93573
Trans-NAT	MDP0000885047	1	144	MDP0000253703	3611	3754	13739.2	-0.00928038	0.0243038	0.702574	0.93573
Unclassified-NAT	MDP0000925711	153	268	MDP0000128021	1429	1544	10430.7	-0.0210157	0.028262	0.457117	0.93573
Cis-NAT	MDP0000285078	773	1368	MDP0000694615	1	596	6.95292	0.0375322	0.0401318	0.349673	0.93573
Trans-NAT	MDP0000211709	1	128	MDP0000237619	2856	2983	10257.2	-0.0130295	0.0285432	0.648042	0.93573
Unclassified-NAT	MDP0000925711	139	268	MDP0000927688	1203	1332	13515	-0.00801625	0.0243681	0.742182	0.93573
Cis-NAT	MDP0000147135	160	533	MDP0000256637	991	1364	20.7522	0.0513363	0.0634396	0.418391	0.93573
Unclassified-NAT	MDP0000856856	96	204	MDP0000151679	3640	3748	11065.1	-0.0145391	0.0267635	0.586962	0.93573
Trans-NAT	MDP0000338285	1280	1414	MDP0000828684	87	221	13751.2	-0.0103816	0.0243264	0.669552	0.93573
Trans-NAT	MDP0000799645	582	858	MDP0000162375	2751	3027	97.6868	-0.060769	0.0928588	0.512839	0.93573
Trans-NAT	MDP0000187429	1916	2050	MDP0000228556	1	135	3967.44	0.0276911	0.0415372	0.504991	0.93573
Trans-NAT	MDP0000124523	111	214	MDP0000158766	1571	1674	4376.84	-0.0268173	0.0421912	0.525029	0.93573
Unclassified-NAT	MDP0000187628	2130	2238	MDP0000284136	102	210	11065.1	-0.0145391	0.0267635	0.586962	0.93573
Trans-NAT	MDP0000149274	3067	3191	MDP0000247211	1	125	3899.61	0.0365644	0.0420053	0.384043	0.93573
Unclassified-NAT	MDP0000506248	878	1170	MDP0000264871	16	308	52.8245	0.074645	0.0845951	0.377572	0.93573
Trans-NAT	MDP0000188207	111	218	MDP0000281591	1141	1248	10069.3	-0.021819	0.029298	0.456437	0.93573
Unclassified-NAT	MDP0000865562	116	240	MDP0000927688	1208	1332	13512.4	-0.00808434	0.0243749	0.740141	0.93573
Trans-NAT	MDP0000848588	798	906	MDP0000256906	3	111	11065.1	-0.0145391	0.0267635	0.586962	0.93573
Trans-NAT	MDP0000198047	134	269	MDP0000157193	1635	1770	13664.6	-0.00878595	0.0242956	0.71763	0.93573
Unclassified-NAT	MDP0000367740	74	804	MDP0000248957	1	731	4.75873	0.0411166	0.0341111	0.228059	0.93573
Trans-NAT	MDP0000249255	33	225	MDP0000270576	1923	2115	5463.16	0.021715	0.0424278	0.608783	0.93573
Trans-NAT	MDP0000580732	2521	2669	MDP0000186653	1	149	13862.6	-0.0102525	0.0242291	0.672188	0.93573
Unclassified-NAT	MDP0000885047	1	146	MDP0000139687	1117	1262	13740.2	-0.00929271	0.0243059	0.702221	0.93573
Trans-NAT	MDP0000742423	123	236	MDP0000154557	1598	1711	11082.4	-0.0136729	0.0267758	0.6096	0.93573
Unclassified-NAT	MDP0000223858	128	237	MDP0000128021	1435	1544	10427.2	-0.0210049	0.0282576	0.457278	0.93573
Cis-NAT	MDP0000279018	302	805	MDP0000327743	299	802	6.0765	0.0216022	0.0373931	0.563462	0.93573
Trans-NAT	MDP0000338285	1262	1380	MDP0000908071	1	119	11630	-0.0103806	0.0262961	0.693022	0.93573
Trans-NAT	MDP0000609021	1	225	MDP0000220590	1	225	6399.67	-0.059732	0.094601	0.527772	0.93573
Unclassified-NAT	MDP0000732557	27	142	MDP0000128021	1429	1544	10430.7	-0.0210157	0.028262	0.457117	0.93573
Trans-NAT	MDP0000252943	922	1022	MDP0000256786	1	101	463.816	0.101179	0.0863784	0.241459	0.93573
Trans-NAT	MDP0000247004	37	145	MDP0000154557	1600	1708	10133.3	-0.020428	0.0292722	0.485262	0.93573
Trans-NAT	MDP0000731637	1	173	MDP0000209567	823	995	4467.76	0.0305933	0.0413984	0.459909	0.93573
Trans-NAT	MDP0000213521	3031	3180	MDP0000160393	9	158	13856.5	-0.00889207	0.0242189	0.713504	0.93573
Trans-NAT	MDP0000151679	3640	3748	MDP0000911731	33	141	11065.1	-0.0145391	0.0267635	0.586962	0.93573
Trans-NAT	MDP0000158766	1573	1674	MDP0000285533	149	250	4376.84	-0.0268173	0.0421912	0.525029	0.93573
Trans-NAT	MDP0000231125	1040	1145	MDP0000256906	6	111	10118.4	-0.0214213	0.02927	0.464259	0.93573
Cis-NAT	MDP0000452534	133	741	MDP0000196645	1	609	76.4191	0.0429741	0.0877498	0.624322	0.93573
Trans-NAT	MDP0000154743	2082	2209	MDP0000317740	1	128	13606.8	-0.00784466	0.0243031	0.746858	0.93573
Unclassified-NAT	MDP0000189203	114	230	MDP0000128021	1428	1544	10430.9	-0.0209741	0.0282644	0.458047	0.93573
Trans-NAT	MDP0000234114	124	271	MDP0000164976	1653	1800	13790.1	-0.00956721	0.0242929	0.693708	0.93573
Unclassified-NAT	MDP0000286715	3267	3507	MDP0000638512	8	248	5997.54	0.0241728	0.0424606	0.569152	0.93573
Trans-NAT	MDP0000885047	1	146	MDP0000248912	1116	1261	13740.2	-0.00929271	0.0243059	0.702221	0.93573
Trans-NAT	MDP0000151679	3640	3748	MDP0000258981	5	113	11065.1	-0.0145391	0.0267635	0.586962	0.93573
Trans-NAT	MDP0000902222	1051	1233	MDP0000249255	43	225	5442.92	0.0224476	0.0425816	0.598078	0.93573
Unclassified-NAT	MDP0000128021	1436	1544	MDP0000147087	32	140	10420.1	-0.0212986	0.0282529	0.450936	0.93573
Trans-NAT	MDP0000468499	1938	2070	MDP0000579438	3	135	13655	-0.0089753	0.0243106	0.711985	0.93573
Unclassified-NAT	MDP0000297112	106	213	MDP0000281591	1141	1248	10069.3	-0.021819	0.029298	0.456437	0.93573
Trans-NAT	MDP0000317740	1	131	MDP0000168577	1579	1709	13609.3	-0.00780903	0.024296	0.747898	0.93573
Unclassified-NAT	MDP0000283672	548	655	MDP0000754791	1	108	11061.7	-0.0147058	0.0267601	0.582634	0.93573
Trans-NAT	MDP0000380543	1	203	MDP0000139602	752	954	17641.5	0.0315792	0.0310827	0.309642	0.93573
Unclassified-NAT	MDP0000221047	911	1021	MDP0000744814	8	118	10135.7	-0.0204634	0.0292666	0.484424	0.93573
Cis-NAT	MDP0000715443	782	987	MDP0000172133	560	765	47.346	-0.0827257	0.0817591	0.311623	0.93573
Trans-NAT	MDP0000281591	1142	1248	MDP0000147087	34	140	10062.2	-0.0221235	0.0292918	0.450082	0.93573
Trans-NAT	MDP0000208219	133	268	MDP0000157193	1635	1770	13664.6	-0.00878595	0.0242956	0.71763	0.93573
Trans-NAT	MDP0000902222	1045	1169	MDP0000247211	1	125	3899.61	0.0365644	0.0420053	0.384043	0.93573
Trans-NAT	MDP0000213521	3033	3180	MDP0000186653	2	149	13845.6	-0.00939346	0.0242394	0.698365	0.93573
Trans-NAT	MDP0000247501	1	154	MDP0000257220	1370	1523	4388.47	0.0397612	0.0419279	0.342966	0.93573
Trans-NAT	MDP0000158766	1574	1674	MDP0000198973	73	173	4376.68	-0.026914	0.0421899	0.523523	0.93573
Unclassified-NAT	MDP0000460402	778	895	MDP0000196150	1	118	11978.4	-0.00956763	0.0252016	0.704209	0.93573
Trans-NAT	MDP0000281591	1141	1248	MDP0000171287	111	218	10069.3	-0.021819	0.029298	0.456437	0.93573
Unclassified-NAT	MDP0000884247	156	270	MDP0000154557	1597	1711	11082.5	-0.0136362	0.0267795	0.610611	0.93573
Trans-NAT	MDP0000187492	75	196	MDP0000927688	1211	1332	13500.6	-0.00851715	0.0243926	0.726962	0.93573
Unclassified-NAT	MDP0000250798	65	266	MDP0000311104	832	1033	17665	0.0303275	0.031113	0.329682	0.93573
Trans-NAT	MDP0000137508	1	188	MDP0000704324	1111	1298	15798.3	0.0111421	0.0264023	0.673016	0.93573
Trans-NAT	MDP0000573982	53	203	MDP0000928826	1611	1761	13873.4	-0.00975101	0.0242084	0.6871	0.93573
Trans-NAT	MDP0000249404	144	277	MDP0000659459	1598	1731	12087.6	-0.00936895	0.0250232	0.708099	0.93573
Trans-NAT	MDP0000228556	1	135	MDP0000199958	2400	2534	3967.44	0.0276911	0.0415372	0.504991	0.93573
Trans-NAT	MDP0000154144	595	747	MDP0000151492	1	153	10693.1	-0.0131275	0.0294394	0.655658	0.93573
Trans-NAT	MDP0000151679	3640	3748	MDP0000198973	56	164	11065.1	-0.0145391	0.0267635	0.586962	0.93573
Trans-NAT	MDP0000233888	1	129	MDP0000270576	1912	2040	3916.26	0.0351273	0.0418445	0.401205	0.93573
Cis-NAT	MDP0000137890	1967	2319	MDP0000354637	423	775	12.7869	0.0266815	0.0519062	0.607229	0.93573
Trans-NAT	MDP0000232587	1	153	MDP0000291971	2965	3117	4428.71	0.0481557	0.0417584	0.248829	0.93573
Unclassified-NAT	MDP0000198047	63	264	MDP0000311104	832	1033	17665	0.0303275	0.031113	0.329682	0.93573
Trans-NAT	MDP0000211943	83	186	MDP0000158766	1571	1674	4376.84	-0.0268173	0.0421912	0.525029	0.93573
Trans-NAT	MDP0000848588	794	906	MDP0000754791	1	113	11080.9	-0.0137353	0.026771	0.607905	0.93573
Trans-NAT	MDP0000891920	1097	1254	MDP0000853426	116	273	4393.35	0.0393166	0.041958	0.348734	0.93573
Trans-NAT	MDP0000926254	105	212	MDP0000281591	1141	1248	10069.3	-0.021819	0.029298	0.456437	0.93573
Trans-NAT	MDP0000247501	8	156	MDP0000659454	860	1008	4381.82	0.0419796	0.0419405	0.316859	0.93573
Unclassified-NAT	MDP0000826244	672	784	MDP0000754791	2	114	10720.7	-0.0209611	0.0277203	0.44955	0.93573
Cis-NAT	MDP0000327220	160	706	MDP0000155332	1506	2052	3759.8	-0.0174947	0.0483781	0.717633	0.93573
Unclassified-NAT	MDP0000173034	141	294	MDP0000298218	1530	1683	1464.36	-0.0351694	0.0694332	0.612491	0.93573
Cis-NAT	MDP0000494400	73	428	MDP0000494401	5	360	6226.02	-0.0464371	0.0452453	0.304731	0.93573
Trans-NAT	MDP0000857821	1	184	MDP0000286715	3267	3450	4556.21	0.0347809	0.0411004	0.397418	0.93573
Trans-NAT	MDP0000219804	124	259	MDP0000659459	1596	1731	12088.4	-0.00941922	0.0250256	0.706632	0.93573
Unclassified-NAT	MDP0000154743	2082	2195	MDP0000796265	1	114	11627.4	-0.01046	0.0262892	0.690716	0.93573
Trans-NAT	MDP0000195378	119	244	MDP0000927688	1207	1332	13513.9	-0.00803372	0.0243672	0.741631	0.93573
Unclassified-NAT	MDP0000283672	548	655	MDP0000256906	3	110	11061.7	-0.0147058	0.0267601	0.582634	0.93573
Unclassified-NAT	MDP0000796265	1	114	MDP0000704324	1111	1224	11627.4	-0.01046	0.0262892	0.690716	0.93573
Trans-NAT	MDP0000228556	11	135	MDP0000942052	1613	1737	3900.22	0.0367314	0.0420446	0.38232	0.93573
Trans-NAT	MDP0000219804	35	258	MDP0000263659	2912	3135	16437.2	0.0322083	0.0296043	0.276612	0.93573
Trans-NAT	MDP0000247501	1	154	MDP0000203950	1661	1814	4388.47	0.0397612	0.0419279	0.342966	0.93573
Cis-NAT	MDP0000281046	2339	2742	MDP0000797384	1017	1420	4.21719	0.0197303	0.0317502	0.534322	0.93573
Trans-NAT	MDP0000187492	87	195	MDP0000151679	3640	3748	11065.1	-0.0145391	0.0267635	0.586962	0.93573
Unclassified-NAT	MDP0000705642	512	706	MDP0000213057	1	195	566.956	-0.0766389	0.0870988	0.378909	0.93573
Cis-NAT	MDP0000609021	1	225	MDP0000609019	1	225	6399.67	-0.059732	0.094601	0.527772	0.93573
Cis-NAT	MDP0000177256	1	335	MDP0000333935	160	494	26.9605	-0.0316709	0.0703605	0.652621	0.93573
Unclassified-NAT	MDP0000159282	23	169	MDP0000659454	862	1008	4380.32	0.0414674	0.0419392	0.322785	0.93573
Unclassified-NAT	MDP0000158453	1074	1284	MDP0000857058	23	233	5388.56	0.0171207	0.0363669	0.6378	0.93573
Trans-NAT	MDP0000737713	593	876	MDP0000201680	1	284	6113.21	0.0203108	0.0423689	0.631669	0.93573
Unclassified-NAT	MDP0000856856	100	207	MDP0000281591	1141	1248	10069.3	-0.021819	0.029298	0.456437	0.93573
Unclassified-NAT	MDP0000187429	1902	2042	MDP0000159282	1	141	4104.99	0.029769	0.0416439	0.474703	0.93573
Trans-NAT	MDP0000306471	90	198	MDP0000151679	3640	3748	11065.1	-0.0145391	0.0267635	0.586962	0.93573
Trans-NAT	MDP0000190918	692	798	MDP0000908071	1	107	11605.1	-0.0113384	0.0262671	0.665991	0.93573
Trans-NAT	MDP0000659454	860	1008	MDP0000319975	82	230	4381.82	0.0419796	0.0419405	0.316859	0.93573
Trans-NAT	MDP0000338285	1263	1414	MDP0000297361	35	186	13786.2	-0.0095688	0.0242687	0.69337	0.93573
Unclassified-NAT	MDP0000189203	19	220	MDP0000311104	832	1033	17665	0.0303275	0.031113	0.329682	0.93573
Trans-NAT	MDP0000454459	1020	1162	MDP0000462878	1	143	184.905	-0.0318273	0.0952769	0.738341	0.93573
Cis-NAT	MDP0000338826	95	733	MDP0000275260	2461	3099	51.067	-0.0673076	0.082363	0.41381	0.93573
Cis-NAT	MDP0000505812	76	719	MDP0000273221	1907	2550	8.06815	0.0144945	0.0394732	0.71347	0.93573
Unclassified-NAT	MDP0000864100	134	242	MDP0000151679	3640	3748	11065.1	-0.0145391	0.0267635	0.586962	0.93573
Trans-NAT	MDP0000917197	120	227	MDP0000281591	1141	1248	10069.3	-0.021819	0.029298	0.456437	0.93573
Cis-NAT	MDP0000333070	420	755	MDP0000898556	502	837	372.744	0.0326978	0.0874141	0.708362	0.93573
Unclassified-NAT	MDP0000300462	87	201	MDP0000128021	1430	1544	10430.7	-0.0210157	0.028262	0.457117	0.93573
Trans-NAT	MDP0000251837	2493	2600	MDP0000247211	1	108	3222.48	0.0200675	0.0419321	0.632243	0.93573
Unclassified-NAT	MDP0000154069	1	228	MDP0000532061	2314	2541	15416.6	0.0241892	0.0270526	0.37124	0.93573
Trans-NAT	MDP0000853426	60	273	MDP0000247404	870	1083	4867.97	0.0335701	0.0407205	0.409711	0.93573
Trans-NAT	MDP0000787040	163	269	MDP0000151679	3642	3748	11059.5	-0.0146052	0.0267416	0.584954	0.93573
Cis-NAT	MDP0000914447	1	453	MDP0000728433	1	453	50.9371	0.0662226	0.0819647	0.419124	0.93573
Unclassified-NAT	MDP0000277778	136	251	MDP0000128021	1429	1544	10430.7	-0.0210157	0.028262	0.457117	0.93573
Unclassified-NAT	MDP0000124523	1	199	MDP0000532061	2313	2511	14235.4	0.0240533	0.0279168	0.388903	0.93573
Trans-NAT	MDP0000294073	4	148	MDP0000164976	1656	1800	13775.3	-0.0102894	0.0243138	0.672156	0.93573
Trans-NAT	MDP0000154144	586	810	MDP0000815123	14	238	15213.6	0.0347454	0.0369308	0.346796	0.93573
Cis-NAT	MDP0000353963	1	407	MDP0000353059	1	407	7.75498	0.021786	0.0419211	0.60328	0.93573
Trans-NAT	MDP0000301279	1685	1818	MDP0000579438	3	136	13662.1	-0.00875659	0.0242964	0.718543	0.93573
Trans-NAT	MDP0000160393	51	159	MDP0000281591	1140	1248	10069.8	-0.0217827	0.0292994	0.457208	0.93573
Trans-NAT	MDP0000190284	953	1061	MDP0000256906	3	111	11065.1	-0.0145391	0.0267635	0.586962	0.93573
Trans-NAT	MDP0000149346	1039	1176	MDP0000579438	3	140	13665.5	-0.00880044	0.0242954	0.717182	0.93573
Trans-NAT	MDP0000731637	26	172	MDP0000659454	862	1008	4380.32	0.0414674	0.0419392	0.322785	0.93573
Unclassified-NAT	MDP0000864100	136	251	MDP0000128021	1429	1544	10430.7	-0.0210157	0.028262	0.457117	0.93573
Unclassified-NAT	MDP0000771893	83	200	MDP0000927688	1215	1332	13490.1	-0.00883837	0.0244041	0.717227	0.93573
Trans-NAT	MDP0000233888	1	166	MDP0000209567	822	987	4411.26	0.0385916	0.0418697	0.356681	0.93573
Trans-NAT	MDP0000731637	1	134	MDP0000199958	2396	2529	3957.17	0.0279855	0.0415696	0.500807	0.93573
Trans-NAT	MDP0000154743	2082	2236	MDP0000857520	92	246	14046.1	-0.0132157	0.0240663	0.582913	0.93573
Unclassified-NAT	MDP0000154158	162	274	MDP0000128021	1432	1544	10429.8	-0.0210007	0.0282608	0.457418	0.93573
Trans-NAT	MDP0000358933	120	279	MDP0000252944	1526	1685	5052.5	0.0221184	0.0374365	0.554638	0.93573
Trans-NAT	MDP0000772740	904	1075	MDP0000731637	1	172	4466.83	0.0304334	0.0414148	0.462435	0.93573
Trans-NAT	MDP0000187628	2130	2235	MDP0000230902	128	233	10118.4	-0.0214213	0.02927	0.464259	0.93573
Trans-NAT	MDP0000247501	1	154	MDP0000247404	870	1023	4388.47	0.0397612	0.0419279	0.342966	0.93573
Trans-NAT	MDP0000908071	1	112	MDP0000468499	1938	2049	11619.3	-0.0106243	0.0262952	0.686185	0.93573
Trans-NAT	MDP0000154743	2083	2236	MDP0000573982	50	203	14045.2	-0.0131386	0.0240608	0.585026	0.93573
Cis-NAT	MDP0000359131	19	522	MDP0000167252	1	504	7.42942	0.0298813	0.0404456	0.460027	0.93573
Trans-NAT	MDP0000224526	1279	1407	MDP0000219804	127	255	12080	-0.00954206	0.0250287	0.703022	0.93573
Cis-NAT	MDP0000255530	1	894	MDP0000351634	1	894	27.9736	0.025192	0.0710511	0.722918	0.93573
Unclassified-NAT	MDP0000231125	1033	1152	MDP0000744814	1	120	10987.4	-0.017128	0.0267993	0.522743	0.93573
Trans-NAT	MDP0000139184	5	113	MDP0000151679	3640	3748	11065.1	-0.0145391	0.0267635	0.586962	0.93573
Unclassified-NAT	MDP0000271802	66	179	MDP0000128021	1431	1544	10430.6	-0.0210574	0.0282597	0.456188	0.93573
Trans-NAT	MDP0000139602	750	966	MDP0000259390	3	219	18184.5	0.0263431	0.0309422	0.394567	0.93573
Cis-NAT	MDP0000325693	1	910	MDP0000235602	251	1160	12.2138	0.03675	0.0520322	0.480006	0.93573
Unclassified-NAT	MDP0000281591	1141	1248	MDP0000876556	177	284	10069.3	-0.021819	0.029298	0.456437	0.93573
Unclassified-NAT	MDP0000294073	42	148	MDP0000128021	1438	1544	10412.3	-0.0219719	0.0282528	0.436752	0.93573
Trans-NAT	MDP0000188207	107	215	MDP0000187628	2130	2238	11065.1	-0.0145391	0.0267635	0.586962	0.93573
Trans-NAT	MDP0000342853	476	607	MDP0000141108	1	132	13609.3	-0.00781477	0.0243017	0.747776	0.93573
Trans-NAT	MDP0000139602	750	1018	MDP0000198047	1	269	19406.8	0.0279679	0.0296959	0.346289	0.93573
Trans-NAT	MDP0000213521	3019	3180	MDP0000154247	105	266	13860.3	-0.00890344	0.0242157	0.713118	0.93573
Cis-NAT	MDP0000631197	1	263	MDP0000319708	1	263	8.02598	0.0323838	0.0414849	0.435028	0.93573
Trans-NAT	MDP0000522369	597	791	MDP0000209081	1	195	566.956	-0.0766389	0.0870988	0.378909	0.93573
Trans-NAT	MDP0000620281	826	960	MDP0000228556	1	135	3967.44	0.0276911	0.0415372	0.504991	0.93573
Unclassified-NAT	MDP0000301925	1385	1632	MDP0000638512	1	248	6071.37	0.0226985	0.0420797	0.589599	0.93573
Trans-NAT	MDP0000151977	1	202	MDP0000319776	1816	2017	9.04804	-0.017039	0.0443967	0.701135	0.93573
Trans-NAT	MDP0000238954	84	191	MDP0000281591	1141	1248	10069.3	-0.021819	0.029298	0.456437	0.93573
Unclassified-NAT	MDP0000807776	64	226	MDP0000757701	1467	1629	4395.28	0.0400948	0.0419561	0.339256	0.93573
Trans-NAT	MDP0000213592	127	234	MDP0000281591	1141	1248	10069.3	-0.021819	0.029298	0.456437	0.93573
Trans-NAT	MDP0000317740	1	131	MDP0000306769	3292	3422	13609.3	-0.00780903	0.024296	0.747898	0.93573
Trans-NAT	MDP0000317740	1	131	MDP0000149346	1039	1169	13609.3	-0.00780903	0.024296	0.747898	0.93573
Trans-NAT	MDP0000270872	1	169	MDP0000209984	922	1090	14061.7	-0.0127564	0.0241279	0.597014	0.93573
Trans-NAT	MDP0000260134	5	147	MDP0000149346	1042	1184	13741	-0.00905388	0.0243146	0.709622	0.93573
Trans-NAT	MDP0000749925	265	369	MDP0000221771	757	861	2590.61	0.0273938	0.0532767	0.607126	0.93573
Trans-NAT	MDP0000277778	134	242	MDP0000151679	3640	3748	11065.1	-0.0145391	0.0267635	0.586962	0.93573
Trans-NAT	MDP0000251837	2493	2599	MDP0000233888	1	107	3221.92	0.0202984	0.0419414	0.628408	0.93573
Trans-NAT	MDP0000249255	58	225	MDP0000247404	916	1083	4342.91	0.0314085	0.040742	0.44076	0.93573
Unclassified-NAT	MDP0000497362	698	810	MDP0000796265	1	113	11626.4	-0.0103669	0.0262957	0.6934	0.93573
Unclassified-NAT	MDP0000902222	1005	1233	MDP0000638512	20	248	5967.99	0.0250616	0.0425776	0.556123	0.93573
Unclassified-NAT	MDP0000159282	1	161	MDP0000173111	1368	1528	4446.58	0.0310578	0.0416909	0.456299	0.93573
Cis-NAT	MDP0000201341	1739	1995	MDP0000577563	653	909	38.4822	0.0474013	0.076338	0.53464	0.93573
Trans-NAT	MDP0000911731	11	144	MDP0000157193	1637	1770	13662.1	-0.00875659	0.0242964	0.718543	0.93573
Unclassified-NAT	MDP0000297361	72	186	MDP0000128021	1430	1544	10430.7	-0.0210157	0.028262	0.457117	0.93573
Trans-NAT	MDP0000250798	162	269	MDP0000281591	1141	1248	10069.3	-0.021819	0.029298	0.456437	0.93573
Unclassified-NAT	MDP0000159282	1	134	MDP0000270576	1912	2045	3958.16	0.0269233	0.0416238	0.517746	0.93573
Trans-NAT	MDP0000180419	1204	1339	MDP0000292254	1	136	1317.94	-0.0707773	0.0614637	0.249514	0.93573
Trans-NAT	MDP0000757768	1155	1357	MDP0000380543	1	203	17641.5	0.0315792	0.0310827	0.309642	0.93573
Trans-NAT	MDP0000154743	2083	2236	MDP0000346695	31	184	14045.2	-0.0131386	0.0240608	0.585026	0.93573
Trans-NAT	MDP0000247211	1	125	MDP0000737713	620	744	3899.61	0.0365644	0.0420053	0.384043	0.93573
Unclassified-NAT	MDP0000217869	1	183	MDP0000311104	834	1016	16931.6	0.02906	0.0299924	0.332589	0.93573
Trans-NAT	MDP0000151679	3640	3748	MDP0000951202	123	231	11065.1	-0.0145391	0.0267635	0.586962	0.93573
Trans-NAT	MDP0000891920	1096	1254	MDP0000233888	7	165	4394.28	0.0394773	0.0419452	0.346621	0.93573
Cis-NAT	MDP0000560114	1	536	MDP0000255966	539	1074	15.1674	-0.056745	0.0566131	0.316184	0.93573
Cis-NAT	MDP0000267372	785	1149	MDP0000161419	814	1178	14.0033	0.0347578	0.0542212	0.521499	0.93573
Trans-NAT	MDP0000154247	50	251	MDP0000134989	1064	1265	17665	0.0303275	0.031113	0.329682	0.93573
Trans-NAT	MDP0000922877	723	877	MDP0000196740	1	155	10558.4	-0.0164162	0.0294563	0.577319	0.93573
Trans-NAT	MDP0000223509	71	174	MDP0000158766	1571	1674	4376.84	-0.0268173	0.0421912	0.525029	0.93573
Trans-NAT	MDP0000220973	100	207	MDP0000281591	1141	1248	10069.3	-0.021819	0.029298	0.456437	0.93573
Trans-NAT	MDP0000256473	149	250	MDP0000158766	1573	1674	4376.84	-0.0268173	0.0421912	0.525029	0.93573
Trans-NAT	MDP0000234114	121	271	MDP0000928826	1611	1761	13873.4	-0.00975101	0.0242084	0.6871	0.93573
Trans-NAT	MDP0000857821	38	184	MDP0000659454	862	1008	4380.32	0.0414674	0.0419392	0.322785	0.93573
Trans-NAT	MDP0000946821	168	276	MDP0000151679	3640	3748	11065.1	-0.0145391	0.0267635	0.586962	0.93573
Trans-NAT	MDP0000307080	951	1175	MDP0000249922	1	225	5605.3	0.0236119	0.041982	0.573824	0.93573
Trans-NAT	MDP0000228556	3	135	MDP0000885756	1729	1861	3965.67	0.0277151	0.0415412	0.504663	0.93573
Trans-NAT	MDP0000908071	2	116	MDP0000659459	1597	1711	11082.5	-0.0136362	0.0267795	0.610611	0.93573
Unclassified-NAT	MDP0000908071	5	107	MDP0000532061	2313	2415	10111.9	-0.0215603	0.0292238	0.460657	0.93573
Trans-NAT	MDP0000213592	1	239	MDP0000258461	2141	2379	18423.6	0.0330858	0.0302947	0.274774	0.93573
Cis-NAT	MDP0000348011	511	702	MDP0000259471	401	592	13.8212	0.0350572	0.0505165	0.487698	0.93573
Trans-NAT	MDP0000134685	86	194	MDP0000151679	3640	3748	11065.1	-0.0145391	0.0267635	0.586962	0.93573
Unclassified-NAT	MDP0000864100	41	242	MDP0000311104	832	1033	17665	0.0303275	0.031113	0.329682	0.93573
Trans-NAT	MDP0000223509	58	165	MDP0000281591	1141	1248	10069.3	-0.021819	0.029298	0.456437	0.93573
Unclassified-NAT	MDP0000532061	2313	2415	MDP0000754791	4	106	10111.9	-0.0215603	0.0292238	0.460657	0.93573
Trans-NAT	MDP0000903096	132	261	MDP0000927688	1203	1332	13515	-0.00801625	0.0243681	0.742182	0.93573
Trans-NAT	MDP0000281591	1141	1248	MDP0000201183	143	250	10069.3	-0.021819	0.029298	0.456437	0.93573
Unclassified-NAT	MDP0000927688	1208	1332	MDP0000148515	64	188	13512.4	-0.00808434	0.0243749	0.740141	0.93573
Trans-NAT	MDP0000731637	1	173	MDP0000933839	455	627	4467.76	0.0305933	0.0413984	0.459909	0.93573
Trans-NAT	MDP0000732557	29	136	MDP0000281591	1141	1248	10069.3	-0.021819	0.029298	0.456437	0.93573
Trans-NAT	MDP0000124168	1	149	MDP0000580732	2521	2669	13862.6	-0.0102525	0.0242291	0.672188	0.93573
Trans-NAT	MDP0000298724	1000	1104	MDP0000140019	5	109	1294.96	0.0668936	0.0616831	0.278156	0.93573
Trans-NAT	MDP0000154743	2083	2226	MDP0000911731	1	144	13754.8	-0.00927529	0.0242888	0.702554	0.93573
Trans-NAT	MDP0000380543	92	200	MDP0000151679	3640	3748	11065.1	-0.0145391	0.0267635	0.586962	0.93573
Unclassified-NAT	MDP0000346694	31	157	MDP0000709980	708	834	13594.6	-0.00872937	0.0243027	0.71945	0.93573
Unclassified-NAT	MDP0000221047	911	1023	MDP0000796265	3	115	10720.7	-0.0209611	0.0277203	0.44955	0.93573
Trans-NAT	MDP0000160393	11	158	MDP0000164976	1653	1800	13790.1	-0.00956721	0.0242929	0.693708	0.93573
Trans-NAT	MDP0000213521	3036	3180	MDP0000217869	39	183	13836.1	-0.00966092	0.024258	0.690441	0.93573
Trans-NAT	MDP0000204412	44	245	MDP0000134989	1064	1265	17665	0.0303275	0.031113	0.329682	0.93573
Trans-NAT	MDP0000497362	698	809	MDP0000754791	1	112	11079.9	-0.0136378	0.0267733	0.610486	0.93573
Unclassified-NAT	MDP0000187492	89	196	MDP0000128021	1437	1544	10416.3	-0.0216809	0.0282623	0.443003	0.93573
Trans-NAT	MDP0000249404	164	277	MDP0000154557	1598	1711	11082.4	-0.0136729	0.0267758	0.6096	0.93573
Trans-NAT	MDP0000281591	1141	1248	MDP0000189203	116	223	10069.3	-0.021819	0.029298	0.456437	0.93573
Unclassified-NAT	MDP0000187429	1902	2085	MDP0000638512	37	220	4504.2	0.0337082	0.0406118	0.406533	0.93573
Trans-NAT	MDP0000364057	777	940	MDP0000233888	1	164	4409.77	0.0382658	0.0419087	0.361203	0.93573
Trans-NAT	MDP0000281591	1141	1248	MDP0000861174	147	254	10069.3	-0.021819	0.029298	0.456437	0.93573
Trans-NAT	MDP0000178683	143	250	MDP0000281591	1141	1248	10069.3	-0.021819	0.029298	0.456437	0.93573
Trans-NAT	MDP0000927688	1205	1332	MDP0000165604	78	205	13514.8	-0.00804841	0.0243686	0.74119	0.93573
Trans-NAT	MDP0000731637	1	108	MDP0000298218	1407	1514	1538.54	-0.0543951	0.0571201	0.340948	0.93573
Unclassified-NAT	MDP0000234114	162	271	MDP0000128021	1435	1544	10427.2	-0.0210049	0.0282576	0.457278	0.93573
Cis-NAT	MDP0000156266	785	1416	MDP0000734117	1	632	21.1345	0.0503142	0.0645382	0.435625	0.93573
Trans-NAT	MDP0000338285	1275	1404	MDP0000799886	1	130	13675.2	-0.00985822	0.0243123	0.685122	0.93573
Trans-NAT	MDP0000908071	2	113	MDP0000257509	922	1033	11079.9	-0.0136378	0.0267733	0.610486	0.93573
Trans-NAT	MDP0000757768	1158	1305	MDP0000294073	1	148	13858.6	-0.0104691	0.0242276	0.665658	0.93573
Trans-NAT	MDP0000281591	1141	1248	MDP0000700887	51	158	10069.3	-0.021819	0.029298	0.456437	0.93573
Trans-NAT	MDP0000249255	1	196	MDP0000303617	2814	3009	2635.86	-0.055292	0.0547971	0.31296	0.93573
Trans-NAT	MDP0000908071	1	118	MDP0000248912	1116	1233	11630	-0.0103806	0.0262961	0.693022	0.93573
Trans-NAT	MDP0000248912	1116	1356	MDP0000154247	19	259	18838.1	0.027559	0.0301218	0.360235	0.93573
Trans-NAT	MDP0000256389	333	628	MDP0000370448	1	296	5.50155	0.0186097	0.0332231	0.575381	0.93573
Cis-NAT	MDP0000326173	215	772	MDP0000446522	2770	3327	39.0086	-0.0890635	0.0740307	0.228952	0.93573
Unclassified-NAT	MDP0000139687	1122	1265	MDP0000911731	1	144	13754.8	-0.00927529	0.0242888	0.702554	0.93573
Trans-NAT	MDP0000857821	1	156	MDP0000187429	1902	2057	4209.53	0.0339652	0.0410338	0.407819	0.93573
Unclassified-NAT	MDP0000136433	111	223	MDP0000128021	1432	1544	10429.8	-0.0210007	0.0282608	0.457418	0.93573
Trans-NAT	MDP0000298218	1407	1639	MDP0000201680	1	233	3215.25	-0.0323096	0.044577	0.468573	0.93573
Trans-NAT	MDP0000927688	1190	1332	MDP0000191980	54	196	13515.1	-0.00798408	0.0243676	0.743176	0.93573
Trans-NAT	MDP0000342853	478	680	MDP0000573982	1	203	17641.5	0.0315792	0.0310827	0.309642	0.93573
Unclassified-NAT	MDP0000160393	1	155	MDP0000311104	832	986	14066.9	-0.013405	0.0241283	0.578504	0.93573
Trans-NAT	MDP0000732557	1	139	MDP0000253703	3611	3749	13692.1	-0.00869801	0.0242825	0.720194	0.93573
Cis-NAT	MDP0000247371	101	944	MDP0000365663	1	844	10.0425	0.0320163	0.0448773	0.475587	0.93573
Trans-NAT	MDP0000213521	3027	3157	MDP0000317740	1	131	13609.3	-0.00780903	0.024296	0.747898	0.93573
Unclassified-NAT	MDP0000826244	677	784	MDP0000256906	4	111	10703.4	-0.0218682	0.0277175	0.430131	0.93573
Unclassified-NAT	MDP0000865562	89	240	MDP0000928826	1610	1761	13874.4	-0.0098292	0.0242154	0.684811	0.93573
Trans-NAT	MDP0000927688	1206	1332	MDP0000826017	153	279	13514	-0.00800357	0.0243653	0.742547	0.93573
Unclassified-NAT	MDP0000864100	138	245	MDP0000281591	1141	1248	10069.3	-0.021819	0.029298	0.456437	0.93573
Trans-NAT	MDP0000301279	1685	1825	MDP0000885047	1	141	13736.6	-0.00928099	0.0243066	0.702587	0.93573
Trans-NAT	MDP0000213521	3034	3180	MDP0000294073	2	148	13841.6	-0.00961012	0.0242375	0.691738	0.93573
Trans-NAT	MDP0000151679	3640	3748	MDP0000226571	104	212	11065.1	-0.0145391	0.0267635	0.586962	0.93573
Trans-NAT	MDP0000732557	1	133	MDP0000134989	1064	1196	13674.7	-0.00942495	0.024304	0.698168	0.93573
Trans-NAT	MDP0000294073	1	148	MDP0000342853	481	628	13858.6	-0.0104691	0.0242276	0.665658	0.93573
Trans-NAT	MDP0000213521	3031	3180	MDP0000380543	54	203	13856.5	-0.00889207	0.0242189	0.713504	0.93573
Trans-NAT	MDP0000257509	922	1143	MDP0000201183	29	250	16883.3	0.033958	0.0290436	0.242319	0.93573
Trans-NAT	MDP0000281591	1141	1248	MDP0000742423	127	234	10069.3	-0.021819	0.029298	0.456437	0.93573
Unclassified-NAT	MDP0000752582	2155	2283	MDP0000161562	744	872	440.678	0.082511	0.0945691	0.382939	0.93573
Unclassified-NAT	MDP0000219804	146	258	MDP0000128021	1432	1544	10429.8	-0.0210007	0.0282608	0.457418	0.93573
Unclassified-NAT	MDP0000307181	2229	2383	MDP0000196740	1	155	10558.4	-0.0164162	0.0294563	0.577319	0.93573
Trans-NAT	MDP0000300462	85	193	MDP0000151679	3640	3748	11065.1	-0.0145391	0.0267635	0.586962	0.93573
Unclassified-NAT	MDP0000938264	105	212	MDP0000281591	1141	1248	10069.3	-0.021819	0.029298	0.456437	0.93573
Trans-NAT	MDP0000217869	41	183	MDP0000164976	1658	1800	13769.7	-0.0103407	0.0243341	0.670876	0.93573
Trans-NAT	MDP0000908071	2	117	MDP0000263659	2911	3026	11083.3	-0.0136904	0.0267806	0.609208	0.93573
Trans-NAT	MDP0000149346	1041	1172	MDP0000141108	1	132	13609.3	-0.00781477	0.0243017	0.747776	0.93573
Trans-NAT	MDP0000307080	947	1081	MDP0000228556	1	135	3967.44	0.0276911	0.0415372	0.504991	0.93573
Trans-NAT	MDP0000232393	823	939	MDP0000908071	2	118	11083.5	-0.0136512	0.0267833	0.610269	0.93573
Trans-NAT	MDP0000757768	1152	1340	MDP0000156951	1	189	16737.2	0.0289702	0.0295566	0.327007	0.93573
Trans-NAT	MDP0000154743	2082	2236	MDP0000198047	114	268	14046.1	-0.0132157	0.0240663	0.582913	0.93573
Unclassified-NAT	MDP0000159282	1	170	MDP0000247404	869	1038	4452.6	0.0310937	0.0416304	0.455125	0.93573
Trans-NAT	MDP0000189203	19	220	MDP0000134989	1064	1265	17665	0.0303275	0.031113	0.329682	0.93573
Unclassified-NAT	MDP0000864100	151	251	MDP0000158766	1574	1674	4376.68	-0.026914	0.0421899	0.523523	0.93573
Trans-NAT	MDP0000580732	2519	2662	MDP0000911731	1	144	13754.8	-0.00927529	0.0242888	0.702554	0.93573
Unclassified-NAT	MDP0000258461	2141	2258	MDP0000796265	1	118	11630	-0.0103806	0.0262961	0.693022	0.93573
Trans-NAT	MDP0000248912	1116	1343	MDP0000189203	1	228	18624	0.0273381	0.0303741	0.368095	0.93573
Unclassified-NAT	MDP0000263659	2911	3026	MDP0000796265	2	117	11083.3	-0.0136904	0.0267806	0.609208	0.93573
Unclassified-NAT	MDP0000659454	861	1008	MDP0000638512	102	249	4381.25	0.0416282	0.0419262	0.320762	0.93573
Trans-NAT	MDP0000580732	2522	2669	MDP0000294073	1	148	13858.6	-0.0104691	0.0242276	0.665658	0.93573
Unclassified-NAT	MDP0000124168	1	148	MDP0000311104	832	979	13858.6	-0.0104691	0.0242276	0.665658	0.93573
Trans-NAT	MDP0000158453	1075	1284	MDP0000358933	72	281	5388.56	0.0171207	0.0363669	0.6378	0.93573
Trans-NAT	MDP0000164976	1652	1800	MDP0000861174	107	255	13791.1	-0.00964586	0.0243006	0.691412	0.93573
Trans-NAT	MDP0000247501	1	155	MDP0000344026	756	910	4389.4	0.039922	0.0419155	0.340874	0.93573
Trans-NAT	MDP0000312060	98	238	MDP0000164976	1660	1800	13766.5	-0.0103429	0.0243331	0.670796	0.93573
Trans-NAT	MDP0000139184	9	116	MDP0000281591	1141	1248	10069.3	-0.021819	0.029298	0.456437	0.93573
Unclassified-NAT	MDP0000864100	1	247	MDP0000139602	750	996	19252.5	0.0282445	0.0298599	0.3442	0.93573
Trans-NAT	MDP0000137167	78	236	MDP0000164976	1642	1800	13793.9	-0.00954724	0.024291	0.694293	0.93573
Trans-NAT	MDP0000848588	794	948	MDP0000192422	1	155	12455.2	-0.0132082	0.0247203	0.593131	0.93573
Trans-NAT	MDP0000198047	63	264	MDP0000134989	1064	1265	17665	0.0303275	0.031113	0.329682	0.93573
Trans-NAT	MDP0000908071	1	113	MDP0000497362	698	810	11626.4	-0.0103669	0.0262957	0.6934	0.93573
Trans-NAT	MDP0000600317	138	256	MDP0000190913	699	817	13508.7	0.0406995	0.0347254	0.241181	0.93573
Trans-NAT	MDP0000278691	141	241	MDP0000158766	1574	1674	4376.68	-0.026914	0.0421899	0.523523	0.93573
Trans-NAT	MDP0000281591	1141	1248	MDP0000156951	79	186	10069.3	-0.021819	0.029298	0.456437	0.93573
Trans-NAT	MDP0000179099	98	206	MDP0000151679	3640	3748	11065.1	-0.0145391	0.0267635	0.586962	0.93573
Cis-NAT	MDP0000279502	1099	2092	MDP0000336576	1	994	13.6089	0.0231158	0.0539877	0.668528	0.93573
Trans-NAT	MDP0000401407	1444	1638	MDP0000209081	1	195	566.956	-0.0766389	0.0870988	0.378909	0.93573
Trans-NAT	MDP0000194286	78	181	MDP0000210716	1019	1122	9090.93	-0.0166296	0.028342	0.557374	0.93573
Trans-NAT	MDP0000317740	1	131	MDP0000199002	905	1035	13609.3	-0.00780903	0.024296	0.747898	0.93573
Cis-NAT	MDP0000443966	1250	1750	MDP0000140519	2413	2913	50.7982	0.0327515	0.08422	0.697365	0.93573
Trans-NAT	MDP0000247501	1	154	MDP0000209567	824	977	4388.47	0.0397612	0.0419279	0.342966	0.93573
Trans-NAT	MDP0000228556	3	135	MDP0000939914	1760	1892	3965.67	0.0277151	0.0415412	0.504663	0.93573
Unclassified-NAT	MDP0000796265	1	119	MDP0000928826	1605	1723	11630	-0.0103806	0.0262961	0.693022	0.93573
Trans-NAT	MDP0000247501	1	117	MDP0000783313	703	819	3878.95	0.0385718	0.0420113	0.358551	0.93573
Trans-NAT	MDP0000124523	97	213	MDP0000154557	1592	1708	10137	-0.0203958	0.0292753	0.485997	0.93573
Trans-NAT	MDP0000216208	950	1092	MDP0000742423	92	234	12084.4	-0.00976812	0.0250205	0.696237	0.93573
Unclassified-NAT	MDP0000257509	922	1033	MDP0000796265	2	113	11079.9	-0.0136378	0.0267733	0.610486	0.93573
Trans-NAT	MDP0000927688	1205	1332	MDP0000579438	13	140	13514.8	-0.00804841	0.0243686	0.74119	0.93573
Trans-NAT	MDP0000228556	1	135	MDP0000209567	866	1000	3967.44	0.0276911	0.0415372	0.504991	0.93573
Trans-NAT	MDP0000233888	18	164	MDP0000659454	862	1008	4380.32	0.0414674	0.0419392	0.322785	0.93573
Trans-NAT	MDP0000247501	1	151	MDP0000195577	1786	1936	4386.7	0.0397854	0.0419271	0.342661	0.93573
Unclassified-NAT	MDP0000187628	2130	2239	MDP0000796265	1	110	11611.6	-0.0112223	0.0262973	0.669562	0.93573
Trans-NAT	MDP0000228556	3	113	MDP0000298218	1407	1517	1548.1	-0.0545137	0.0569804	0.338714	0.93573
Trans-NAT	MDP0000224456	699	829	MDP0000286538	1	131	326.587	0.0606001	0.0896501	0.499065	0.93573
Trans-NAT	MDP0000732557	1	136	MDP0000301279	1685	1820	13689.5	-0.00869848	0.0242845	0.7202	0.93573
Unclassified-NAT	MDP0000137508	62	184	MDP0000709980	712	834	13587.7	-0.00863038	0.0243171	0.722657	0.93573
Unclassified-NAT	MDP0000826244	672	784	MDP0000796265	3	115	10720.7	-0.0209611	0.0277203	0.44955	0.93573
Trans-NAT	MDP0000782078	417	522	MDP0000256906	6	111	10118.4	-0.0214213	0.02927	0.464259	0.93573
Unclassified-NAT	MDP0000267249	114	223	MDP0000128021	1435	1544	10427.2	-0.0210049	0.0282576	0.457278	0.93573
Trans-NAT	MDP0000450701	36	154	MDP0000147740	872	990	12050.8	0.0222278	0.0282626	0.43159	0.93573
Trans-NAT	MDP0000187628	2130	2238	MDP0000256553	37	145	11065.1	-0.0145391	0.0267635	0.586962	0.93573
Cis-NAT	MDP0000245655	664	1248	MDP0000344750	116	700	7.0625	0.0249337	0.0403286	0.536402	0.93573
Trans-NAT	MDP0000346695	77	185	MDP0000281591	1140	1248	10069.8	-0.0217827	0.0292994	0.457208	0.93573
Trans-NAT	MDP0000158766	1571	1674	MDP0000191980	83	186	4376.84	-0.0268173	0.0421912	0.525029	0.93573
Trans-NAT	MDP0000930064	146	246	MDP0000158766	1574	1674	4376.68	-0.026914	0.0421899	0.523523	0.93573
Trans-NAT	MDP0000228556	1	135	MDP0000301925	1427	1561	3967.44	0.0276911	0.0415372	0.504991	0.93573
Trans-NAT	MDP0000731637	1	172	MDP0000245945	702	873	4466.83	0.0304334	0.0414148	0.462435	0.93573
Trans-NAT	MDP0000755484	274	384	MDP0000301476	777	887	432.104	0.0731039	0.0947529	0.440398	0.93573
Trans-NAT	MDP0000468499	1938	2066	MDP0000141108	1	129	13599.7	-0.00800416	0.0243159	0.742025	0.93573
Trans-NAT	MDP0000314451	1317	1481	MDP0000233888	1	165	4410.69	0.0384261	0.0418956	0.359044	0.93573
Trans-NAT	MDP0000281591	1141	1248	MDP0000857520	138	245	10069.3	-0.021819	0.029298	0.456437	0.93573
Unclassified-NAT	MDP0000709980	712	834	MDP0000165604	76	198	13587.7	-0.00863038	0.0243171	0.722657	0.93573
Trans-NAT	MDP0000154069	128	228	MDP0000281591	1148	1248	10045.7	-0.0229043	0.0292561	0.433693	0.93573
Trans-NAT	MDP0000401407	1444	1638	MDP0000213057	1	195	566.956	-0.0766389	0.0870988	0.378909	0.93573
Unclassified-NAT	MDP0000338285	1260	1414	MDP0000876556	138	292	13786.3	-0.00953724	0.0242686	0.69433	0.93573
Unclassified-NAT	MDP0000911731	1	141	MDP0000311104	832	972	13740	-0.00999898	0.0243088	0.68083	0.93573
Cis-NAT	MDP0000805043	1	776	MDP0000168262	1	776	9.84149	0.0225903	0.0470412	0.631069	0.93573
Trans-NAT	MDP0000338285	1258	1414	MDP0000134685	51	207	13786.3	-0.00953724	0.0242686	0.69433	0.93573
Trans-NAT	MDP0000885047	1	143	MDP0000139602	750	892	13739.1	-0.00931002	0.0243064	0.7017	0.93573
Trans-NAT	MDP0000289562	3	213	MDP0000409515	1109	1319	567.521	-0.0758893	0.0871537	0.383889	0.93573
Trans-NAT	MDP0000160393	8	158	MDP0000928826	1611	1761	13873.4	-0.00975101	0.0242084	0.6871	0.93573
Trans-NAT	MDP0000223091	1184	1407	MDP0000249255	2	225	5604.45	0.0234644	0.0419907	0.576299	0.93573
Trans-NAT	MDP0000247501	1	154	MDP0000939914	1718	1871	4388.47	0.0397612	0.0419279	0.342966	0.93573
Trans-NAT	MDP0000580732	2519	2676	MDP0000160393	1	158	14081.7	-0.0126942	0.0241084	0.598506	0.93573
Trans-NAT	MDP0000908071	1	116	MDP0000253703	3611	3726	11629	-0.010366	0.0262958	0.693427	0.93573
Trans-NAT	MDP0000352200	1	329	MDP0000370448	1	329	5.50155	0.0186097	0.0332231	0.575381	0.93573
Trans-NAT	MDP0000247501	1	154	MDP0000208532	1676	1829	4388.47	0.0397612	0.0419279	0.342966	0.93573
Trans-NAT	MDP0000928826	1610	1761	MDP0000861174	104	255	13874.4	-0.0098292	0.0242154	0.684811	0.93573
Trans-NAT	MDP0000579438	3	138	MDP0000157193	1635	1770	13664.6	-0.00878595	0.0242956	0.71763	0.93573
Unclassified-NAT	MDP0000128021	1429	1544	MDP0000258981	7	122	10430.7	-0.0210157	0.028262	0.457117	0.93573
Unclassified-NAT	MDP0000143873	2167	2320	MDP0000247501	1	154	4388.47	0.0397612	0.0419279	0.342966	0.93573
Trans-NAT	MDP0000917197	1	231	MDP0000479943	789	1019	18347	0.0330452	0.030477	0.278247	0.93573
Trans-NAT	MDP0000257509	925	1033	MDP0000256906	3	111	11065.1	-0.0145391	0.0267635	0.586962	0.93573
Trans-NAT	MDP0000885047	1	140	MDP0000468499	1938	2077	13729.5	-0.00949879	0.02432	0.696111	0.93573
Trans-NAT	MDP0000807776	37	221	MDP0000257220	1370	1554	4554	0.0340351	0.0411731	0.408445	0.93573
Trans-NAT	MDP0000249922	46	225	MDP0000129791	1630	1809	5391.62	0.0254004	0.0426269	0.551257	0.93573
Unclassified-NAT	MDP0000704324	1111	1298	MDP0000148515	1	188	15798.3	0.0111421	0.0264023	0.673016	0.93573
Trans-NAT	MDP0000204412	141	248	MDP0000281591	1141	1248	10069.3	-0.021819	0.029298	0.456437	0.93573
Trans-NAT	MDP0000281591	1141	1248	MDP0000285533	136	243	10069.3	-0.021819	0.029298	0.456437	0.93573
Trans-NAT	MDP0000647499	59	168	MDP0000281591	1139	1248	10070.8	-0.0218976	0.0293135	0.455056	0.93573
Cis-NAT	MDP0000412069	52	378	MDP0000228957	1	327	32.359	0.0768814	0.0744502	0.301765	0.93573
Unclassified-NAT	MDP0000159282	1	166	MDP0000885756	1690	1855	4449.9	0.030954	0.0416428	0.457287	0.93573
Unclassified-NAT	MDP0000864100	112	247	MDP0000157193	1635	1770	13664.6	-0.00878595	0.0242956	0.71763	0.93573
Trans-NAT	MDP0000139602	752	895	MDP0000911731	1	144	13754.8	-0.00927529	0.0242888	0.702554	0.93573
Cis-NAT	MDP0000330130	1	1119	MDP0000742981	467	1585	30.6875	-0.0341677	0.0702913	0.626905	0.93573
Trans-NAT	MDP0000346695	37	184	MDP0000164976	1653	1800	13790.1	-0.00956721	0.0242929	0.693708	0.93573
Trans-NAT	MDP0000160393	35	158	MDP0000927688	1209	1332	13511.4	-0.00800387	0.0243666	0.742551	0.93573
Trans-NAT	MDP0000427707	1338	1492	MDP0000196740	1	155	10558.4	-0.0164162	0.0294563	0.577319	0.93573
Trans-NAT	MDP0000314451	1364	1560	MDP0000249922	29	225	5487.59	0.0231034	0.0424548	0.586312	0.93573
Trans-NAT	MDP0000249255	29	225	MDP0000314451	1364	1560	5487.59	0.0231034	0.0424548	0.586312	0.93573
Unclassified-NAT	MDP0000187628	2130	2235	MDP0000744814	8	113	10118.4	-0.0214213	0.02927	0.464259	0.93573
Trans-NAT	MDP0000807776	1	222	MDP0000939914	1717	1938	5071.99	0.0383502	0.0403974	0.342456	0.93573
Trans-NAT	MDP0000154743	2082	2212	MDP0000141108	1	131	13607.8	-0.00786503	0.0243092	0.746286	0.93573
Trans-NAT	MDP0000208219	155	263	MDP0000151679	3640	3748	11065.1	-0.0145391	0.0267635	0.586962	0.93573
Trans-NAT	MDP0000198973	34	169	MDP0000157193	1635	1770	13664.6	-0.00878595	0.0242956	0.71763	0.93573
Trans-NAT	MDP0000364057	823	988	MDP0000249255	60	225	4325.81	0.0324526	0.0407635	0.425962	0.93573
Trans-NAT	MDP0000223509	1	168	MDP0000757768	1152	1319	14274	-0.0109574	0.0241746	0.65036	0.93573
Trans-NAT	MDP0000281591	1144	1248	MDP0000363738	71	175	10054.5	-0.0228206	0.0292921	0.435938	0.93573
Unclassified-NAT	MDP0000891920	1096	1254	MDP0000159282	12	170	4394.28	0.0394773	0.0419452	0.346621	0.93573
Trans-NAT	MDP0000213521	3023	3180	MDP0000156951	37	194	13860.2	-0.0088724	0.024217	0.714089	0.93573
Trans-NAT	MDP0000151693	45	180	MDP0000157193	1635	1770	13664.6	-0.00878595	0.0242956	0.71763	0.93573
Trans-NAT	MDP0000158766	1571	1674	MDP0000143766	85	188	4376.84	-0.0268173	0.0421912	0.525029	0.93573
Cis-NAT	MDP0000293774	2678	2985	MDP0000909475	800	1107	49.2091	0.0303426	0.0798932	0.704101	0.93573
Cis-NAT	MDP0000494947	1	1148	MDP0000344312	1	1148	15.4909	0.0509559	0.0528446	0.334916	0.93573
Unclassified-NAT	MDP0000128021	1427	1544	MDP0000191980	68	185	10430.9	-0.0209741	0.0282644	0.458047	0.93573
Unclassified-NAT	MDP0000891819	12	115	MDP0000158766	1571	1674	4376.84	-0.0268173	0.0421912	0.525029	0.93573
Trans-NAT	MDP0000317740	1	131	MDP0000139586	1393	1523	13609.3	-0.00780903	0.024296	0.747898	0.93573
Trans-NAT	MDP0000154743	2080	2236	MDP0000861174	101	257	14046.8	-0.0132223	0.0240639	0.582685	0.93573
Trans-NAT	MDP0000837764	243	557	MDP0000499840	9	323	7.83607	0.0173226	0.0402303	0.666771	0.93573
Trans-NAT	MDP0000154247	121	256	MDP0000157193	1635	1770	13664.6	-0.00878595	0.0242956	0.71763	0.93573
Trans-NAT	MDP0000253703	3614	3756	MDP0000911731	2	144	13746.6	-0.00922589	0.0242908	0.704086	0.93573
Trans-NAT	MDP0000249255	51	225	MDP0000291971	3015	3189	4606.56	0.039812	0.0404243	0.324696	0.93573
Trans-NAT	MDP0000382508	697	879	MDP0000217869	1	183	16931.6	0.02906	0.0299924	0.332589	0.93573
Trans-NAT	MDP0000338285	1267	1414	MDP0000861174	108	255	13783.6	-0.0096359	0.0242779	0.691441	0.93573
Trans-NAT	MDP0000249255	125	225	MDP0000659454	908	1008	3855.26	0.0401307	0.0421414	0.340952	0.93573
Trans-NAT	MDP0000281591	1141	1248	MDP0000191980	70	177	10069.3	-0.021819	0.029298	0.456437	0.93573
Cis-NAT	MDP0000258004	1	239	MDP0000493734	312	550	9.64759	0.0148161	0.0453577	0.743933	0.93573
Unclassified-NAT	MDP0000307181	2220	2454	MDP0000871383	1	235	15249	0.0354004	0.0369225	0.337672	0.93573
Trans-NAT	MDP0000233888	1	165	MDP0000247404	869	1033	4410.69	0.0384261	0.0418956	0.359044	0.93573
Trans-NAT	MDP0000716321	1	296	MDP0000257242	333	628	5.50155	0.0186097	0.0332231	0.575381	0.93573
Trans-NAT	MDP0000732557	1	142	MDP0000209984	922	1063	13693	-0.00871044	0.0242851	0.719839	0.93573
Trans-NAT	MDP0000799886	1	130	MDP0000139602	759	888	13675.2	-0.00985822	0.0243123	0.685122	0.93573
Trans-NAT	MDP0000154743	2083	2236	MDP0000160393	5	158	14045.2	-0.0131386	0.0240608	0.585026	0.93573
Cis-NAT	MDP0000482479	425	1154	MDP0000948665	1	730	4.49058	0.027212	0.032209	0.398191	0.93573
Unclassified-NAT	MDP0000139687	1120	1251	MDP0000141108	1	132	13609.3	-0.00781477	0.0243017	0.747776	0.93573
Trans-NAT	MDP0000292254	31	136	MDP0000315075	777	882	1215.46	-0.0734418	0.0638299	0.249903	0.93573
Cis-NAT	MDP0000576205	439	1221	MDP0000189028	1	783	43.3853	-0.0264342	0.0798089	0.740479	0.93573
Trans-NAT	MDP0000187628	2130	2238	MDP0000201183	139	247	11065.1	-0.0145391	0.0267635	0.586962	0.93573
Trans-NAT	MDP0000247501	1	151	MDP0000885756	1690	1840	4386.7	0.0397854	0.0419271	0.342661	0.93573
Cis-NAT	MDP0000359486	1	346	MDP0000183712	1	346	65.8181	-0.036346	0.0845954	0.667454	0.93573
Unclassified-NAT	MDP0000884247	158	270	MDP0000128021	1432	1544	10429.8	-0.0210007	0.0282608	0.457418	0.93573
Trans-NAT	MDP0000828684	110	221	MDP0000927688	1221	1332	13480	-0.00884087	0.0244262	0.717395	0.93573
Trans-NAT	MDP0000247211	1	125	MDP0000129791	1624	1748	3899.61	0.0365644	0.0420053	0.384043	0.93573
Trans-NAT	MDP0000260134	5	145	MDP0000468499	1938	2078	13732.9	-0.00919249	0.0243197	0.705442	0.93573
Cis-NAT	MDP0000362689	1	740	MDP0000251966	61	800	18.2461	0.0563956	0.059757	0.345298	0.93573
Trans-NAT	MDP0000196150	1	124	MDP0000871661	711	834	11989.1	-0.00933294	0.0252076	0.711202	0.93573
Cis-NAT	MDP0000609966	1123	1948	MDP0000360747	1	826	7.58539	-0.0137642	0.041534	0.740346	0.93573
Trans-NAT	MDP0000208532	1675	1836	MDP0000233888	4	165	4409	0.0379055	0.0418858	0.365481	0.93573
Trans-NAT	MDP0000294073	1	148	MDP0000248912	1124	1271	13858.6	-0.0104691	0.0242276	0.665658	0.93573
Trans-NAT	MDP0000160393	1	158	MDP0000248912	1121	1278	14081.7	-0.0126942	0.0241084	0.598506	0.93573
Trans-NAT	MDP0000903096	148	255	MDP0000281591	1141	1248	10069.3	-0.021819	0.029298	0.456437	0.93573
Unclassified-NAT	MDP0000201256	87	203	MDP0000128021	1427	1543	10137	-0.0203958	0.0292753	0.485997	0.93573
Unclassified-NAT	MDP0000579438	27	140	MDP0000128021	1431	1544	10430.6	-0.0210574	0.0282597	0.456188	0.93573
Trans-NAT	MDP0000195378	109	246	MDP0000157193	1633	1770	13664.7	-0.00875412	0.0242952	0.718606	0.93573
Trans-NAT	MDP0000281591	1140	1248	MDP0000573982	96	204	10069.8	-0.0217827	0.0292994	0.457208	0.93573
Trans-NAT	MDP0000757768	1162	1291	MDP0000799886	1	130	13675.2	-0.00985822	0.0243123	0.685122	0.93573
Trans-NAT	MDP0000256473	136	243	MDP0000281591	1141	1248	10069.3	-0.021819	0.029298	0.456437	0.93573
Trans-NAT	MDP0000346694	1	153	MDP0000704324	1115	1267	13975.4	-0.0131879	0.0240635	0.58366	0.93573
Trans-NAT	MDP0000757768	1155	1312	MDP0000160393	1	158	14081.7	-0.0126942	0.0241084	0.598506	0.93573
Unclassified-NAT	MDP0000782078	414	522	MDP0000796265	5	113	10133.3	-0.020428	0.0292722	0.485262	0.93573
Unclassified-NAT	MDP0000149274	3025	3195	MDP0000159282	1	171	4453.16	0.031258	0.0416127	0.452552	0.93573
Cis-NAT	MDP0000270182	1	392	MDP0000165141	478	869	145.843	0.0647944	0.0959125	0.499322	0.93573
Trans-NAT	MDP0000227344	1298	1450	MDP0000151492	1	153	10693.1	-0.0131275	0.0294394	0.655658	0.93573
Trans-NAT	MDP0000497362	698	840	MDP0000911731	2	144	13746.6	-0.00922589	0.0242908	0.704086	0.93573
Unclassified-NAT	MDP0000876556	151	286	MDP0000157193	1635	1770	13664.6	-0.00878595	0.0242956	0.71763	0.93573
Unclassified-NAT	MDP0000233888	7	165	MDP0000757701	1471	1629	4394.28	0.0394773	0.0419452	0.346621	0.93573
Cis-NAT	MDP0000672088	660	1713	MDP0000360526	1	1054	19.3552	0.0267363	0.0615968	0.66425	0.93573
Trans-NAT	MDP0000908071	1	114	MDP0000704324	1111	1224	11627.4	-0.01046	0.0262892	0.690716	0.93573
Trans-NAT	MDP0000813299	50	298	MDP0000427707	1330	1578	15707	0.0361676	0.0361565	0.317162	0.93573
Trans-NAT	MDP0000211804	41	142	MDP0000158766	1573	1674	4376.84	-0.0268173	0.0421912	0.525029	0.93573
Unclassified-NAT	MDP0000876556	134	290	MDP0000928826	1605	1761	13877	-0.00976251	0.0242056	0.686715	0.93573
Unclassified-NAT	MDP0000249096	1	121	MDP0000573795	1877	1997	4866.63	0.0828314	0.0899743	0.357253	0.93573
Trans-NAT	MDP0000939914	1731	2001	MDP0000201680	14	284	6077.25	0.021083	0.0422512	0.617786	0.93573
Cis-NAT	MDP0000607364	1748	2624	MDP0000360547	1	877	10.6481	0.0468309	0.0462107	0.310859	0.93573
Trans-NAT	MDP0000908071	1	119	MDP0000199002	903	1021	11630	-0.0103806	0.0262961	0.693022	0.93573
Trans-NAT	MDP0000250798	158	266	MDP0000151679	3640	3748	11065.1	-0.0145391	0.0267635	0.586962	0.93573
Cis-NAT	MDP0000325495	1	868	MDP0000278295	500	1367	37.6444	0.084015	0.0740138	0.256322	0.93573
Trans-NAT	MDP0000238954	58	191	MDP0000157193	1637	1770	13662.1	-0.00875659	0.0242964	0.718543	0.93573
Unclassified-NAT	MDP0000926254	86	209	MDP0000709980	712	835	13590	-0.0087033	0.0243174	0.720415	0.93573
Unclassified-NAT	MDP0000796265	1	120	MDP0000164976	1646	1765	11630.1	-0.0103433	0.0262976	0.694085	0.93573
Trans-NAT	MDP0000267764	3055	3155	MDP0000306554	4	104	4376.68	-0.026914	0.0421899	0.523523	0.93573
Cis-NAT	MDP0000119565	1773	2211	MDP0000359001	331	769	8.97845	-0.0395994	0.0416419	0.341629	0.93573
Unclassified-NAT	MDP0000134989	1064	1173	MDP0000796265	1	110	11611.6	-0.0112223	0.0262973	0.669562	0.93573
Unclassified-NAT	MDP0000579799	718	1037	MDP0000221133	3170	3489	7.59294	0.039565	0.0372039	0.287572	0.93573
Unclassified-NAT	MDP0000213521	3024	3143	MDP0000796265	1	120	11630.1	-0.0103433	0.0262976	0.694085	0.93573
Unclassified-NAT	MDP0000346694	47	153	MDP0000128021	1438	1544	10412.3	-0.0219719	0.0282528	0.436752	0.93573
Trans-NAT	MDP0000154743	2082	2236	MDP0000250798	116	270	14046.1	-0.0132157	0.0240663	0.582913	0.93573
Trans-NAT	MDP0000179099	1	217	MDP0000209984	920	1136	17575.8	0.0298678	0.0308713	0.333298	0.93573
Trans-NAT	MDP0000364057	817	941	MDP0000247211	1	125	3899.61	0.0365644	0.0420053	0.384043	0.93573
Cis-NAT	MDP0000284221	478	924	MDP0000284220	2404	2850	7.80754	0.0211028	0.0410341	0.60706	0.93573
Cis-NAT	MDP0000168869	1051	1248	MDP0000273026	859	1056	64.935	0.0383192	0.0888987	0.666437	0.93573
Unclassified-NAT	MDP0000160393	1	158	MDP0000139687	1122	1279	14081.7	-0.0126942	0.0241084	0.598506	0.93573
Trans-NAT	MDP0000223509	32	167	MDP0000157193	1635	1770	13664.6	-0.00878595	0.0242956	0.71763	0.93573
Trans-NAT	MDP0000782078	414	608	MDP0000201256	1	195	14186.9	0.0261391	0.0278389	0.347761	0.93573
Trans-NAT	MDP0000189317	98	206	MDP0000151679	3640	3748	11065.1	-0.0145391	0.0267635	0.586962	0.93573
Trans-NAT	MDP0000228556	1	135	MDP0000272676	3032	3166	3967.44	0.0276911	0.0415372	0.504991	0.93573
Cis-NAT	MDP0000362852	1	767	MDP0000456916	671	1437	17.987	0.066556	0.0576202	0.248057	0.93573
Trans-NAT	MDP0000228556	1	132	MDP0000473724	843	974	3953.95	0.0279996	0.0416775	0.501701	0.93573
Trans-NAT	MDP0000194286	78	181	MDP0000127459	1344	1447	9090.93	-0.0166296	0.028342	0.557374	0.93573
Trans-NAT	MDP0000190918	692	797	MDP0000754791	1	106	11058.6	-0.0146633	0.0267325	0.583334	0.93573
Trans-NAT	MDP0000281591	1141	1248	MDP0000277778	138	245	10069.3	-0.021819	0.029298	0.456437	0.93573
Trans-NAT	MDP0000270872	30	165	MDP0000157193	1635	1770	13664.6	-0.00878595	0.0242956	0.71763	0.93573
Unclassified-NAT	MDP0000159282	1	171	MDP0000209567	822	992	4453.16	0.031258	0.0416127	0.452552	0.93573
Trans-NAT	MDP0000647499	38	167	MDP0000224526	1278	1407	12080.4	-0.0095123	0.0250305	0.703924	0.93573
Trans-NAT	MDP0000213592	1	234	MDP0000269865	1104	1337	18420	0.0330974	0.0302995	0.274683	0.93573
Trans-NAT	MDP0000363738	70	175	MDP0000154557	1603	1708	10118.4	-0.0214213	0.02927	0.464259	0.93573
Trans-NAT	MDP0000373256	1340	1464	MDP0000247211	1	125	3899.61	0.0365644	0.0420053	0.384043	0.93573
Trans-NAT	MDP0000659454	902	1008	MDP0000247211	19	125	3869.6	0.0403763	0.042034	0.336772	0.93573
Trans-NAT	MDP0000277778	151	251	MDP0000158766	1574	1674	4376.68	-0.026914	0.0421899	0.523523	0.93573
Trans-NAT	MDP0000263659	2913	3026	MDP0000754791	1	114	11082.4	-0.0136729	0.0267758	0.6096	0.93573
Trans-NAT	MDP0000301279	1688	1835	MDP0000294073	1	148	13858.6	-0.0104691	0.0242276	0.665658	0.93573
Unclassified-NAT	MDP0000154743	2082	2236	MDP0000876556	131	285	14046.1	-0.0132157	0.0240663	0.582913	0.93573
Trans-NAT	MDP0000902222	1004	1168	MDP0000233888	1	165	4410.69	0.0384261	0.0418956	0.359044	0.93573
Trans-NAT	MDP0000747159	1117	1467	MDP0000644450	1	351	785.483	-0.0511483	0.0783339	0.513787	0.93573
Trans-NAT	MDP0000281591	1140	1248	MDP0000267249	116	224	10069.8	-0.0217827	0.0292994	0.457208	0.93573
Unclassified-NAT	MDP0000249096	1	120	MDP0000207814	821	940	4866.33	0.0827308	0.089964	0.357782	0.93573
Trans-NAT	MDP0000826017	129	279	MDP0000164976	1650	1800	13792.7	-0.00956652	0.0242894	0.693687	0.93573
Trans-NAT	MDP0000228556	1	135	MDP0000223091	1180	1314	3967.44	0.0276911	0.0415372	0.504991	0.93573
Cis-NAT	MDP0000311410	1	606	MDP0000497304	147	752	14.6033	0.0468246	0.0553177	0.397293	0.93573
Trans-NAT	MDP0000281591	1141	1248	MDP0000260134	39	146	10069.3	-0.021819	0.029298	0.456437	0.93573
Trans-NAT	MDP0000190284	950	1068	MDP0000196150	1	119	11985.5	-0.00931855	0.0251996	0.71154	0.93573
Trans-NAT	MDP0000149274	3069	3201	MDP0000228556	3	135	3965.67	0.0277151	0.0415412	0.504663	0.93573
Trans-NAT	MDP0000187628	2130	2238	MDP0000278691	124	232	11065.1	-0.0145391	0.0267635	0.586962	0.93573
Cis-NAT	MDP0000334381	1	763	MDP0000211900	613	1375	34.4383	-0.0246538	0.0722329	0.73287	0.93573
Trans-NAT	MDP0000427707	1336	1573	MDP0000815123	1	238	15662.5	0.0360695	0.0361328	0.318159	0.93573
Unclassified-NAT	MDP0000346695	75	184	MDP0000128021	1435	1544	10427.2	-0.0210049	0.0282576	0.457278	0.93573
Unclassified-NAT	MDP0000151331	45	159	MDP0000128021	1430	1544	10430.7	-0.0210157	0.028262	0.457117	0.93573
Trans-NAT	MDP0000247501	1	154	MDP0000301925	1385	1538	4388.47	0.0397612	0.0419279	0.342966	0.93573
Unclassified-NAT	MDP0000744814	8	119	MDP0000145244	3749	3860	10135.9	-0.0204233	0.0292725	0.485368	0.93573
Cis-NAT	MDP0000605612	1	713	MDP0000327737	1	713	212.244	-0.05628	0.0958898	0.557255	0.93573
Unclassified-NAT	MDP0000303617	2814	2986	MDP0000638512	1	173	2576.87	-0.0646185	0.0551336	0.241183	0.93573
Trans-NAT	MDP0000313504	199	335	MDP0000333935	160	296	6.09111	-0.0127897	0.038522	0.739881	0.93573
Trans-NAT	MDP0000731637	1	172	MDP0000257220	1370	1541	4466.83	0.0304334	0.0414148	0.462435	0.93573
Trans-NAT	MDP0000497362	698	860	MDP0000270872	1	163	14058.2	-0.0127459	0.0241314	0.59737	0.93573
Trans-NAT	MDP0000300462	89	196	MDP0000281591	1141	1248	10069.3	-0.021819	0.029298	0.456437	0.93573
Trans-NAT	MDP0000204412	115	250	MDP0000157193	1635	1770	13664.6	-0.00878595	0.0242956	0.71763	0.93573
Trans-NAT	MDP0000782078	421	648	MDP0000154069	1	228	15416.6	0.0241892	0.0270526	0.37124	0.93573
Unclassified-NAT	MDP0000638512	35	248	MDP0000247404	870	1083	4867.97	0.0335701	0.0407205	0.409711	0.93573
Trans-NAT	MDP0000908071	1	119	MDP0000927688	1203	1321	11630	-0.0103806	0.0262961	0.693022	0.93573
Trans-NAT	MDP0000479943	791	904	MDP0000754791	1	114	11082.4	-0.0136729	0.0267758	0.6096	0.93573
Trans-NAT	MDP0000249922	125	225	MDP0000659454	908	1008	3855.26	0.0401307	0.0421414	0.340952	0.93573
Unclassified-NAT	MDP0000249096	1	158	MDP0000148261	1537	1694	5682.89	0.0872397	0.0847276	0.303175	0.93573
Trans-NAT	MDP0000158766	1572	1674	MDP0000201256	101	203	4376.84	-0.0268173	0.0421912	0.525029	0.93573
Trans-NAT	MDP0000346694	1	153	MDP0000139586	1400	1552	13975.4	-0.0131879	0.0240635	0.58366	0.93573
Trans-NAT	MDP0000297361	34	186	MDP0000164976	1648	1800	13793.7	-0.00957879	0.0242911	0.693335	0.93573
Trans-NAT	MDP0000214586	1478	1881	MDP0000797384	1017	1420	4.21719	0.0197303	0.0317502	0.534322	0.93573
Trans-NAT	MDP0000277778	112	247	MDP0000157193	1635	1770	13664.6	-0.00878595	0.0242956	0.71763	0.93573
Cis-NAT	MDP0000527564	1	418	MDP0000893933	318	735	7.32176	0.0169408	0.0413605	0.682108	0.93573
Trans-NAT	MDP0000160393	47	155	MDP0000151679	3640	3748	11065.1	-0.0145391	0.0267635	0.586962	0.93573
Unclassified-NAT	MDP0000890335	211	328	MDP0000224431	1797	1914	271.91	0.0793144	0.0950519	0.404038	0.93573
Trans-NAT	MDP0000281591	1144	1248	MDP0000256906	7	111	10054.5	-0.0228206	0.0292921	0.435938	0.93573
Trans-NAT	MDP0000253703	3613	3755	MDP0000260134	5	147	13741	-0.00905388	0.0243146	0.709622	0.93573
Trans-NAT	MDP0000927688	1199	1332	MDP0000856732	145	278	13515.1	-0.00798408	0.0243676	0.743176	0.93573
Unclassified-NAT	MDP0000249922	114	225	MDP0000757701	1518	1629	3868.28	0.0376913	0.0421732	0.371469	0.93573
Trans-NAT	MDP0000233888	4	165	MDP0000203950	1660	1821	4409	0.0379055	0.0418858	0.365481	0.93573
Trans-NAT	MDP0000857520	112	247	MDP0000157193	1635	1770	13664.6	-0.00878595	0.0242956	0.71763	0.93573
Unclassified-NAT	MDP0000884247	139	267	MDP0000224526	1279	1407	12080	-0.00954206	0.0250287	0.703022	0.93573
Trans-NAT	MDP0000272676	3030	3154	MDP0000247211	1	125	3899.61	0.0365644	0.0420053	0.384043	0.93573
Trans-NAT	MDP0000837969	1	129	MDP0000237619	2859	2987	10299	-0.0125759	0.0284478	0.658438	0.93573
Trans-NAT	MDP0000885047	1	138	MDP0000134989	1064	1201	13721.8	-0.0100056	0.0243276	0.680862	0.93573
Trans-NAT	MDP0000258461	2141	2363	MDP0000171287	1	223	17805.1	0.0314445	0.0310758	0.311603	0.93573
Trans-NAT	MDP0000580732	2518	2660	MDP0000260134	5	147	13741	-0.00905388	0.0243146	0.709622	0.93573
Trans-NAT	MDP0000250798	65	266	MDP0000134989	1064	1265	17665	0.0303275	0.031113	0.329682	0.93573
Trans-NAT	MDP0000885047	30	138	MDP0000151679	3640	3748	11065.1	-0.0145391	0.0267635	0.586962	0.93573
Unclassified-NAT	MDP0000744814	1	121	MDP0000191302	1456	1576	10987.5	-0.0170885	0.026801	0.523729	0.93573
Trans-NAT	MDP0000338285	1275	1414	MDP0000312060	99	238	13759	-0.0103333	0.0243095	0.670784	0.93573
Trans-NAT	MDP0000204412	98	250	MDP0000928826	1609	1761	13875.9	-0.00977967	0.0242075	0.686217	0.93573
Trans-NAT	MDP0000249922	31	225	MDP0000286715	3313	3507	5472.48	0.0214891	0.0424407	0.612623	0.93573
Trans-NAT	MDP0000248912	1126	1308	MDP0000217869	1	183	16931.6	0.02906	0.0299924	0.332589	0.93573
Trans-NAT	MDP0000813299	14	299	MDP0000922877	714	999	15774.3	0.036012	0.0359133	0.315982	0.93573
Trans-NAT	MDP0000338285	1262	1414	MDP0000946821	133	285	13786.2	-0.0095688	0.0242687	0.69337	0.93573
Unclassified-NAT	MDP0000301925	1384	1553	MDP0000159282	1	170	4452.6	0.0310937	0.0416304	0.455125	0.93573
Trans-NAT	MDP0000732557	1	142	MDP0000164976	1647	1788	13693	-0.00871044	0.0242851	0.719839	0.93573
Unclassified-NAT	MDP0000148515	62	184	MDP0000709980	712	834	13587.7	-0.00863038	0.0243171	0.722657	0.93573
Trans-NAT	MDP0000757768	1154	1296	MDP0000260134	5	147	13741	-0.00905388	0.0243146	0.709622	0.93573
Trans-NAT	MDP0000249922	58	225	MDP0000247404	916	1083	4342.91	0.0314085	0.040742	0.44076	0.93573
Trans-NAT	MDP0000853426	1	198	MDP0000303617	2814	3011	2639.86	-0.0568857	0.0547136	0.29848	0.93573
Trans-NAT	MDP0000301279	1684	1828	MDP0000911731	1	145	13755.3	-0.00924899	0.0242921	0.703396	0.93573
Trans-NAT	MDP0000158766	1573	1674	MDP0000259390	123	224	4376.84	-0.0268173	0.0421912	0.525029	0.93573
Trans-NAT	MDP0000600317	138	256	MDP0000196944	563	681	13508.7	0.0406995	0.0347254	0.241181	0.93573
Trans-NAT	MDP0000213521	3025	3180	MDP0000946821	130	285	13860	-0.00890379	0.0242169	0.71312	0.93573
Trans-NAT	MDP0000248912	1116	1306	MDP0000156951	1	191	16738.2	0.0289593	0.0295542	0.327149	0.93573
Unclassified-NAT	MDP0000771893	95	200	MDP0000151679	3643	3748	11058.6	-0.0146633	0.0267325	0.583334	0.93573
Trans-NAT	MDP0000137167	75	231	MDP0000928826	1605	1761	13877	-0.00976251	0.0242056	0.686715	0.93573
Unclassified-NAT	MDP0000128021	1434	1544	MDP0000861174	145	255	10428.1	-0.0211073	0.0282492	0.454954	0.93573
Trans-NAT	MDP0000219804	144	258	MDP0000154557	1597	1711	11082.5	-0.0136362	0.0267795	0.610611	0.93573
Unclassified-NAT	MDP0000884247	160	267	MDP0000281591	1141	1248	10069.3	-0.021819	0.029298	0.456437	0.93573
Trans-NAT	MDP0000213521	3033	3180	MDP0000124168	2	149	13845.6	-0.00939346	0.0242394	0.698365	0.93573
Trans-NAT	MDP0000579438	3	140	MDP0000306769	3292	3429	13665.5	-0.00880044	0.0242954	0.717182	0.93573
Trans-NAT	MDP0000168577	1585	1733	MDP0000186653	1	149	13862.6	-0.0102525	0.0242291	0.672188	0.93573
Trans-NAT	MDP0000153151	1	192	MDP0000253703	3614	3805	17144.3	0.0342835	0.0308038	0.265723	0.93573
Trans-NAT	MDP0000192625	105	273	MDP0000942052	1569	1737	4549.29	0.0446804	0.0410881	0.276847	0.93573
Trans-NAT	MDP0000189317	1	217	MDP0000209984	920	1136	17575.8	0.0298678	0.0308713	0.333298	0.93573
Trans-NAT	MDP0000928028	1085	1287	MDP0000305002	1	203	311.984	-0.0398779	0.0914124	0.662662	0.93573
Trans-NAT	MDP0000253703	3611	3771	MDP0000700887	1	161	13969.4	-0.0123873	0.0240991	0.607242	0.93573
Trans-NAT	MDP0000294073	28	148	MDP0000927688	1212	1332	13496.6	-0.008739	0.0243884	0.720099	0.93573
Cis-NAT	MDP0000175279	2922	3303	MDP0000175278	1014	1395	2821.8	0.0243635	0.0448081	0.586627	0.93573
Trans-NAT	MDP0000201183	119	250	MDP0000659459	1600	1731	12085.1	-0.0093352	0.0250215	0.709084	0.93573
Trans-NAT	MDP0000731637	1	173	MDP0000314451	1317	1489	4467.76	0.0305933	0.0413984	0.459909	0.93573
Trans-NAT	MDP0000223509	1	162	MDP0000134989	1064	1225	14256.5	-0.0116582	0.0241998	0.629985	0.93573
Trans-NAT	MDP0000848588	795	1023	MDP0000201183	22	250	17170.5	0.0343529	0.0288263	0.233371	0.93573
Unclassified-NAT	MDP0000802058	711	827	MDP0000796265	2	118	11083.5	-0.0136512	0.0267833	0.610269	0.93573
Unclassified-NAT	MDP0000220973	98	210	MDP0000128021	1432	1544	10429.8	-0.0210007	0.0282608	0.457418	0.93573
Trans-NAT	MDP0000848588	794	1023	MDP0000219804	27	256	17171.5	0.0342889	0.0288323	0.23434	0.93573
Trans-NAT	MDP0000338285	1266	1397	MDP0000141108	1	132	13609.3	-0.00781477	0.0243017	0.747776	0.93573
Unclassified-NAT	MDP0000217869	79	183	MDP0000128021	1440	1544	10406.8	-0.0220458	0.0282211	0.434697	0.93573
Unclassified-NAT	MDP0000757701	1485	1629	MDP0000201680	140	284	4363.03	0.0398008	0.0422214	0.345851	0.93573
Trans-NAT	MDP0000216208	953	1061	MDP0000256906	3	111	11065.1	-0.0145391	0.0267635	0.586962	0.93573
Trans-NAT	MDP0000154743	2082	2236	MDP0000137167	72	226	14046.1	-0.0132157	0.0240663	0.582913	0.93573
Trans-NAT	MDP0000260134	5	146	MDP0000497362	698	839	13740	-0.0089749	0.0243064	0.711949	0.93573
Trans-NAT	MDP0000908071	6	113	MDP0000281591	1141	1248	10069.3	-0.021819	0.029298	0.456437	0.93573
Trans-NAT	MDP0000301925	1425	1549	MDP0000247211	1	125	3899.61	0.0365644	0.0420053	0.384043	0.93573
Trans-NAT	MDP0000137167	92	227	MDP0000157193	1635	1770	13664.6	-0.00878595	0.0242956	0.71763	0.93573
Trans-NAT	MDP0000281591	1141	1248	MDP0000154247	147	254	10069.3	-0.021819	0.029298	0.456437	0.93573
Trans-NAT	MDP0000799886	1	130	MDP0000164976	1660	1789	13675.2	-0.00985822	0.0243123	0.685122	0.93573
Trans-NAT	MDP0000802058	826	975	MDP0000560252	220	369	5673.04	0.0996403	0.0841963	0.236639	0.93573
Unclassified-NAT	MDP0000297112	102	210	MDP0000187628	2130	2238	11065.1	-0.0145391	0.0267635	0.586962	0.93573
Trans-NAT	MDP0000885047	1	145	MDP0000149346	1039	1183	13740	-0.00932437	0.0243061	0.701258	0.93573
Trans-NAT	MDP0000187628	2130	2238	MDP0000192422	43	151	11065.1	-0.0145391	0.0267635	0.586962	0.93573
Trans-NAT	MDP0000230902	129	236	MDP0000281591	1141	1248	10069.3	-0.021819	0.029298	0.456437	0.93573
Trans-NAT	MDP0000885047	1	147	MDP0000342853	472	618	13740.2	-0.00929271	0.0243059	0.702221	0.93573
Unclassified-NAT	MDP0000732557	1	141	MDP0000139687	1117	1257	13693	-0.00871044	0.0242851	0.719839	0.93573
Trans-NAT	MDP0000228556	1	135	MDP0000291971	3011	3145	3967.44	0.0276911	0.0415372	0.504991	0.93573
Trans-NAT	MDP0000317740	1	129	MDP0000157193	1635	1763	13608.3	-0.00779441	0.0242955	0.748349	0.93573
Trans-NAT	MDP0000228556	3	135	MDP0000523959	1356	1488	3965.67	0.0277151	0.0415412	0.504663	0.93573
Cis-NAT	MDP0000293317	243	557	MDP0000499840	9	323	7.83607	0.0173226	0.0402303	0.666771	0.93573
Unclassified-NAT	MDP0000925711	155	262	MDP0000281591	1141	1248	10069.3	-0.021819	0.029298	0.456437	0.93573
Unclassified-NAT	MDP0000137167	116	233	MDP0000128021	1427	1544	10430.9	-0.0209741	0.0282644	0.458047	0.93573
Cis-NAT	MDP0000345543	275	862	MDP0000286430	1366	1953	13.9422	0.0593521	0.0532762	0.26526	0.93573
Trans-NAT	MDP0000189317	76	211	MDP0000157193	1635	1770	13664.6	-0.00878595	0.0242956	0.71763	0.93573
Trans-NAT	MDP0000301279	1685	1826	MDP0000260134	5	146	13740	-0.0089749	0.0243064	0.711949	0.93573
Trans-NAT	MDP0000782078	414	522	MDP0000908071	5	113	10133.3	-0.020428	0.0292722	0.485262	0.93573
Trans-NAT	MDP0000193662	1	101	MDP0000307989	3099	3199	254.205	0.0958677	0.0953093	0.314484	0.93573
Trans-NAT	MDP0000647499	55	166	MDP0000154557	1600	1711	11079.9	-0.0136378	0.0267733	0.610486	0.93573
Cis-NAT	MDP0000184409	1006	1445	MDP0000345886	1	440	8.92563	0.0223688	0.042813	0.601338	0.93573
Trans-NAT	MDP0000922877	715	926	MDP0000194868	1	212	14242.2	0.0386865	0.0384807	0.314729	0.93573
Trans-NAT	MDP0000141108	1	132	MDP0000164976	1651	1782	13609.3	-0.00781477	0.0243017	0.747776	0.93573
Unclassified-NAT	MDP0000151679	3640	3748	MDP0000828392	180	288	11065.1	-0.0145391	0.0267635	0.586962	0.93573
Trans-NAT	MDP0000228556	3	135	MDP0000737713	622	754	3965.67	0.0277151	0.0415412	0.504663	0.93573
Cis-NAT	MDP0000304632	1	852	MDP0000335132	1	852	6.93872	0.0398466	0.0395001	0.313085	0.93573
Trans-NAT	MDP0000154743	2082	2216	MDP0000579438	3	137	13663.1	-0.00883612	0.0243039	0.716181	0.93573
Unclassified-NAT	MDP0000927688	1201	1332	MDP0000876556	161	292	13515.1	-0.00798408	0.0243676	0.743176	0.93573
Trans-NAT	MDP0000338285	1273	1414	MDP0000217869	42	183	13762.2	-0.0103311	0.0243108	0.670867	0.93573
Trans-NAT	MDP0000228556	3	135	MDP0000195577	1825	1957	3965.67	0.0277151	0.0415412	0.504663	0.93573
Trans-NAT	MDP0000198047	120	272	MDP0000164976	1648	1800	13793.7	-0.00957879	0.0242911	0.693335	0.93573
Trans-NAT	MDP0000294073	1	148	MDP0000168577	1586	1733	13858.6	-0.0104691	0.0242276	0.665658	0.93573
Trans-NAT	MDP0000249255	46	225	MDP0000129791	1630	1809	5391.62	0.0254004	0.0426269	0.551257	0.93573
Trans-NAT	MDP0000732557	1	142	MDP0000342853	472	613	13693	-0.00871044	0.0242851	0.719839	0.93573
Trans-NAT	MDP0000278691	104	238	MDP0000659459	1597	1731	12087.7	-0.00933523	0.0250256	0.709128	0.93573
Trans-NAT	MDP0000209261	76	184	MDP0000151679	3640	3748	11065.1	-0.0145391	0.0267635	0.586962	0.93573
Trans-NAT	MDP0000211943	70	177	MDP0000281591	1141	1248	10069.3	-0.021819	0.029298	0.456437	0.93573
Trans-NAT	MDP0000186653	1	148	MDP0000134989	1064	1211	13858.6	-0.0104691	0.0242276	0.665658	0.93573
Trans-NAT	MDP0000160393	1	158	MDP0000199002	909	1066	14081.7	-0.0126942	0.0241084	0.598506	0.93573
Unclassified-NAT	MDP0000908071	1	118	MDP0000139687	1117	1234	11630	-0.0103806	0.0262961	0.693022	0.93573
Trans-NAT	MDP0000281591	1141	1248	MDP0000219804	148	255	10069.3	-0.021819	0.029298	0.456437	0.93573
Trans-NAT	MDP0000158766	1571	1674	MDP0000285307	82	185	4376.84	-0.0268173	0.0421912	0.525029	0.93573
Unclassified-NAT	MDP0000277523	1371	1481	MDP0000202007	1	111	10694.8	-0.020917	0.02779	0.45164	0.93573
Trans-NAT	MDP0000243214	70	170	MDP0000158766	1574	1674	4376.68	-0.026914	0.0421899	0.523523	0.93573
Trans-NAT	MDP0000151679	3640	3748	MDP0000267249	112	220	11065.1	-0.0145391	0.0267635	0.586962	0.93573
Unclassified-NAT	MDP0000796265	1	115	MDP0000157193	1635	1749	11628.9	-0.010401	0.0262919	0.692403	0.93573
Unclassified-NAT	MDP0000908071	2	112	MDP0000460402	778	888	11072.8	-0.0139097	0.0267676	0.603309	0.93573
Trans-NAT	MDP0000216208	950	1068	MDP0000196150	1	119	11985.5	-0.00931855	0.0251996	0.71154	0.93573
Trans-NAT	MDP0000228556	3	135	MDP0000257220	1412	1544	3965.67	0.0277151	0.0415412	0.504663	0.93573
Trans-NAT	MDP0000891920	1095	1254	MDP0000731637	15	174	4394.99	0.039917	0.0419394	0.34121	0.93573
Trans-NAT	MDP0000260134	5	147	MDP0000248912	1120	1262	13741	-0.00905388	0.0243146	0.709622	0.93573
Trans-NAT	MDP0000247211	1	125	MDP0000291971	3009	3133	3899.61	0.0365644	0.0420053	0.384043	0.93573
Trans-NAT	MDP0000223509	1	167	MDP0000139602	750	916	14273.8	-0.0109859	0.0241785	0.649563	0.93573
Trans-NAT	MDP0000124168	40	148	MDP0000151679	3640	3748	11065.1	-0.0145391	0.0267635	0.586962	0.93573
Trans-NAT	MDP0000917197	1	227	MDP0000269865	1104	1330	18343.7	0.0331017	0.0304767	0.277421	0.93573
Unclassified-NAT	MDP0000826322	5	113	MDP0000151679	3640	3748	11065.1	-0.0145391	0.0267635	0.586962	0.93573
Trans-NAT	MDP0000857821	1	184	MDP0000364057	777	960	4556.21	0.0347809	0.0411004	0.397418	0.93573
Cis-NAT	MDP0000314927	2044	2172	MDP0000224518	562	690	15.4577	0.0253935	0.0552538	0.645818	0.93573
Trans-NAT	MDP0000234114	138	271	MDP0000157193	1637	1770	13662.1	-0.00875659	0.0242964	0.718543	0.93573
Unclassified-NAT	MDP0000938264	101	209	MDP0000151679	3640	3748	11065.1	-0.0145391	0.0267635	0.586962	0.93573
Trans-NAT	MDP0000257509	922	1040	MDP0000196150	1	119	11985.5	-0.00931855	0.0251996	0.71154	0.93573
Unclassified-NAT	MDP0000135010	459	571	MDP0000754791	1	113	11080.9	-0.0137353	0.026771	0.607905	0.93573
Unclassified-NAT	MDP0000796265	1	116	MDP0000145244	3749	3864	11629	-0.010366	0.0262958	0.693427	0.93573
Trans-NAT	MDP0000195378	131	239	MDP0000151679	3640	3748	11065.1	-0.0145391	0.0267635	0.586962	0.93573
Trans-NAT	MDP0000158766	1572	1674	MDP0000457801	129	231	4376.84	-0.0268173	0.0421912	0.525029	0.93573
Trans-NAT	MDP0000281591	1141	1248	MDP0000256461	148	255	10069.3	-0.021819	0.029298	0.456437	0.93573
Unclassified-NAT	MDP0000884247	136	271	MDP0000659459	1596	1731	12088.4	-0.00941922	0.0250256	0.706632	0.93573
Trans-NAT	MDP0000154743	2082	2236	MDP0000154247	101	255	14046.1	-0.0132157	0.0240663	0.582913	0.93573
Unclassified-NAT	MDP0000468499	1938	2049	MDP0000796265	1	112	11619.3	-0.0106243	0.0262952	0.686185	0.93573
Trans-NAT	MDP0000317740	4	131	MDP0000927688	1205	1332	13514.8	-0.00804841	0.0243686	0.74119	0.93573
Trans-NAT	MDP0000204412	137	245	MDP0000151679	3640	3748	11065.1	-0.0145391	0.0267635	0.586962	0.93573
Unclassified-NAT	MDP0000796265	4	120	MDP0000128021	1428	1544	10430.9	-0.0209741	0.0282644	0.458047	0.93573
Trans-NAT	MDP0000179099	115	218	MDP0000158766	1571	1674	4376.84	-0.0268173	0.0421912	0.525029	0.93573
Trans-NAT	MDP0000213015	2230	2637	MDP0000181669	1301	1708	15.8577	0.0227866	0.0557843	0.682923	0.93573
Trans-NAT	MDP0000131131	1996	2122	MDP0000232587	1	127	4324.31	0.0428513	0.0422753	0.310761	0.93573
Unclassified-NAT	MDP0000213592	125	240	MDP0000128021	1429	1544	10430.7	-0.0210157	0.028262	0.457117	0.93573
Trans-NAT	MDP0000250562	1746	1854	MDP0000744129	235	343	147.333	0.0704587	0.0958936	0.462486	0.93573
Trans-NAT	MDP0000338285	1268	1414	MDP0000380543	57	203	13782.6	-0.00955719	0.0242702	0.693741	0.93573
Unclassified-NAT	MDP0000573982	1	200	MDP0000311104	832	1031	17626.7	0.0310487	0.0311016	0.318134	0.93573
Trans-NAT	MDP0000927688	1204	1332	MDP0000297361	58	186	13515	-0.00801625	0.0243681	0.742182	0.93573
Trans-NAT	MDP0000926254	101	209	MDP0000151679	3640	3748	11065.1	-0.0145391	0.0267635	0.586962	0.93573
Trans-NAT	MDP0000908071	1	119	MDP0000928826	1605	1723	11630	-0.0103806	0.0262961	0.693022	0.93573
Unclassified-NAT	MDP0000338285	1261	1380	MDP0000796265	1	120	11630.1	-0.0103433	0.0262976	0.694085	0.93573
Trans-NAT	MDP0000139143	91	196	MDP0000187628	2130	2235	10118.4	-0.0214213	0.02927	0.464259	0.93573
Trans-NAT	MDP0000281591	1141	1248	MDP0000201256	88	195	10069.3	-0.021819	0.029298	0.456437	0.93573
Trans-NAT	MDP0000134685	90	197	MDP0000281591	1141	1248	10069.3	-0.021819	0.029298	0.456437	0.93573
Trans-NAT	MDP0000891920	1143	1254	MDP0000249255	114	225	3868.28	0.0376913	0.0421732	0.371469	0.93573
Cis-NAT	MDP0000296050	1271	2105	MDP0000343192	1	835	9.96928	-0.0199992	0.0478625	0.676059	0.93573
Trans-NAT	MDP0000154743	2090	2236	MDP0000312060	92	238	14021.5	-0.0139064	0.0241022	0.563955	0.93573
Trans-NAT	MDP0000260134	7	147	MDP0000306769	3295	3435	13730.2	-0.00903482	0.0243278	0.710356	0.93573
Cis-NAT	MDP0000369967	1	722	MDP0000843913	877	1598	13.1809	-0.0589219	0.0484127	0.223575	0.93573
Trans-NAT	MDP0000752582	2155	2283	MDP0000301476	777	905	440.678	0.082511	0.0945691	0.382939	0.93573
Unclassified-NAT	MDP0000128021	1429	1544	MDP0000196150	10	125	10430.7	-0.0210157	0.028262	0.457117	0.93573
Trans-NAT	MDP0000190913	699	817	MDP0000454405	138	256	13508.7	0.0406995	0.0347254	0.241181	0.93573
Trans-NAT	MDP0000151679	3640	3748	MDP0000154158	160	268	11065.1	-0.0145391	0.0267635	0.586962	0.93573
Unclassified-NAT	MDP0000876556	80	281	MDP0000311104	832	1033	17665	0.0303275	0.031113	0.329682	0.93573
Trans-NAT	MDP0000908071	1	119	MDP0000209984	922	1040	11630	-0.0103806	0.0262961	0.693022	0.93573
Trans-NAT	MDP0000757768	1153	1266	MDP0000754791	1	114	11082.4	-0.0136729	0.0267758	0.6096	0.93573
Trans-NAT	MDP0000826017	143	278	MDP0000157193	1635	1770	13664.6	-0.00878595	0.0242956	0.71763	0.93573
Trans-NAT	MDP0000213521	3030	3180	MDP0000861174	105	255	13857.4	-0.00897041	0.0242262	0.711176	0.93573
Trans-NAT	MDP0000464120	440	708	MDP0000639838	2408	2676	2315.24	0.0804818	0.074253	0.278415	0.93573
Unclassified-NAT	MDP0000190918	692	798	MDP0000796265	1	107	11605.1	-0.0113384	0.0262671	0.665991	0.93573
Unclassified-NAT	MDP0000857058	71	230	MDP0000252944	1526	1685	5052.5	0.0221184	0.0374365	0.554638	0.93573
Trans-NAT	MDP0000338285	1268	1414	MDP0000234114	125	271	13782.6	-0.00955719	0.0242702	0.693741	0.93573
Trans-NAT	MDP0000269865	1104	1282	MDP0000143766	1	179	14861.6	0.0121418	0.0252532	0.630656	0.93573
Trans-NAT	MDP0000301279	1685	1814	MDP0000141108	1	130	13606.8	-0.0077851	0.0243016	0.7487	0.93573
Trans-NAT	MDP0000233888	1	167	MDP0000933839	453	619	4411.68	0.0385132	0.0418743	0.357713	0.93573
Trans-NAT	MDP0000189203	90	225	MDP0000157193	1635	1770	13664.6	-0.00878595	0.0242956	0.71763	0.93573
Trans-NAT	MDP0000891920	1137	1254	MDP0000247211	8	125	3882.63	0.0379444	0.0420657	0.367042	0.93573
Trans-NAT	MDP0000281591	1141	1248	MDP0000278691	128	235	10069.3	-0.021819	0.029298	0.456437	0.93573
Trans-NAT	MDP0000156951	36	192	MDP0000928826	1605	1761	13877	-0.00976251	0.0242056	0.686715	0.93573
Trans-NAT	MDP0000228556	3	135	MDP0000772107	1054	1186	3965.67	0.0277151	0.0415412	0.504663	0.93573
Trans-NAT	MDP0000134989	1064	1204	MDP0000911731	1	141	13740	-0.00999898	0.0243088	0.68083	0.93573
Trans-NAT	MDP0000223970	2724	2876	MDP0000232587	1	153	4428.71	0.0481557	0.0417584	0.248829	0.93573
Unclassified-NAT	MDP0000223509	1	170	MDP0000139687	1117	1286	14274.9	-0.0109691	0.0241757	0.650027	0.93573
Trans-NAT	MDP0000228556	1	135	MDP0000286715	3309	3443	3967.44	0.0276911	0.0415372	0.504991	0.93573
Unclassified-NAT	MDP0000925711	50	268	MDP0000209984	922	1140	17959.8	0.0264727	0.0307086	0.388654	0.93573
Unclassified-NAT	MDP0000156951	1	183	MDP0000311104	832	1014	16719.8	0.02841	0.0295827	0.336875	0.93573
Unclassified-NAT	MDP0000322139	548	662	MDP0000196150	1	115	11967.4	-0.0103004	0.0251992	0.682716	0.93573
Unclassified-NAT	MDP0000946821	170	285	MDP0000128021	1429	1544	10430.7	-0.0210157	0.028262	0.457117	0.93573
Unclassified-NAT	MDP0000159282	1	124	MDP0000473724	843	966	3927.47	0.0288192	0.0419303	0.491885	0.93573
Trans-NAT	MDP0000772740	944	1068	MDP0000247211	1	125	3899.61	0.0365644	0.0420053	0.384043	0.93573
Trans-NAT	MDP0000732557	1	136	MDP0000497362	698	833	13689.5	-0.00869848	0.0242845	0.7202	0.93573
Trans-NAT	MDP0000815123	1	238	MDP0000922877	721	958	15662.5	0.0360695	0.0361328	0.318159	0.93573
Trans-NAT	MDP0000659454	875	1008	MDP0000201680	151	284	4350	0.0419662	0.0422094	0.320107	0.93573
Trans-NAT	MDP0000317740	1	124	MDP0000134989	1064	1187	13591	-0.00849455	0.0243175	0.726851	0.93573
Trans-NAT	MDP0000187628	2130	2235	MDP0000247004	37	142	10118.4	-0.0214213	0.02927	0.464259	0.93573
Trans-NAT	MDP0000301925	1431	1650	MDP0000249255	6	225	5593.09	0.023197	0.0418047	0.57897	0.93573
Trans-NAT	MDP0000346694	45	154	MDP0000151679	3639	3748	11067.1	-0.0144556	0.0267676	0.589168	0.93573
Trans-NAT	MDP0000209984	928	1070	MDP0000911731	2	144	13746.6	-0.00922589	0.0242908	0.704086	0.93573
Unclassified-NAT	MDP0000154069	127	228	MDP0000128021	1442	1543	10109.6	-0.0215031	0.0292346	0.462013	0.93573
Cis-NAT	MDP0000356203	235	360	MDP0000300090	2664	2789	64.6841	0.0854304	0.0867686	0.324832	0.93573
Trans-NAT	MDP0000260134	5	147	MDP0000209984	927	1069	13741	-0.00905388	0.0243146	0.709622	0.93573
Trans-NAT	MDP0000294073	1	148	MDP0000199002	912	1059	13858.6	-0.0104691	0.0242276	0.665658	0.93573
Trans-NAT	MDP0000213521	3038	3167	MDP0000799886	1	130	13675.2	-0.00985822	0.0243123	0.685122	0.93573
Trans-NAT	MDP0000799886	1	130	MDP0000253703	3621	3750	13675.2	-0.00985822	0.0243123	0.685122	0.93573
Trans-NAT	MDP0000289562	3	213	MDP0000522369	597	807	567.521	-0.0758893	0.0871537	0.383889	0.93573
Trans-NAT	MDP0000257220	1383	1554	MDP0000201680	113	284	4523.68	0.0344702	0.0414284	0.405384	0.93573
Unclassified-NAT	MDP0000234114	67	268	MDP0000311104	832	1033	17665	0.0303275	0.031113	0.329682	0.93573
Trans-NAT	MDP0000234114	67	268	MDP0000134989	1064	1265	17665	0.0303275	0.031113	0.329682	0.93573
Unclassified-NAT	MDP0000124523	97	213	MDP0000128021	1427	1543	10137	-0.0203958	0.0292753	0.485997	0.93573
Trans-NAT	MDP0000497362	698	831	MDP0000579438	3	136	13662.1	-0.00875659	0.0242964	0.718543	0.93573
Trans-NAT	MDP0000247211	1	101	MDP0000298218	1407	1507	1482.04	-0.0358065	0.0579625	0.536738	0.93573
Trans-NAT	MDP0000300462	1	201	MDP0000209984	923	1123	17312.4	0.033277	0.0308799	0.281201	0.93573
Trans-NAT	MDP0000312060	122	238	MDP0000927688	1216	1332	13487.8	-0.00879278	0.0244019	0.7186	0.93573
Trans-NAT	MDP0000160393	1	157	MDP0000468499	1938	2094	14074.6	-0.0129086	0.0241195	0.592517	0.93573
Trans-NAT	MDP0000151679	3640	3748	MDP0000186653	40	148	11065.1	-0.0145391	0.0267635	0.586962	0.93573
Unclassified-NAT	MDP0000259390	13	214	MDP0000311104	832	1033	17665	0.0303275	0.031113	0.329682	0.93573
Cis-NAT	MDP0000464120	440	708	MDP0000464121	995	1263	2315.24	0.0804818	0.074253	0.278415	0.93573
Trans-NAT	MDP0000927688	1211	1332	MDP0000186653	28	149	13500.6	-0.00851715	0.0243926	0.726962	0.93573
Trans-NAT	MDP0000731637	1	127	MDP0000473724	843	969	3942.63	0.0282649	0.0417252	0.498149	0.93573
Trans-NAT	MDP0000317740	20	127	MDP0000281591	1141	1248	10069.3	-0.021819	0.029298	0.456437	0.93573
Trans-NAT	MDP0000312060	112	238	MDP0000157193	1644	1770	13638.5	-0.00953818	0.0243355	0.695099	0.93573
Trans-NAT	MDP0000473724	843	962	MDP0000247211	1	120	3886.13	0.0369061	0.0421438	0.381184	0.93573
Unclassified-NAT	MDP0000813299	23	298	MDP0000307181	2221	2496	15749.9	0.0363678	0.0361088	0.313852	0.93573
Trans-NAT	MDP0000754791	1	114	MDP0000145244	3750	3863	11082.4	-0.0136729	0.0267758	0.6096	0.93573
Trans-NAT	MDP0000137508	64	188	MDP0000927688	1208	1332	13512.4	-0.00808434	0.0243749	0.740141	0.93573
Trans-NAT	MDP0000213592	140	240	MDP0000158766	1574	1674	4376.68	-0.026914	0.0421899	0.523523	0.93573
Trans-NAT	MDP0000137167	118	225	MDP0000281591	1141	1248	10069.3	-0.021819	0.029298	0.456437	0.93573
Trans-NAT	MDP0000731637	1	173	MDP0000939914	1717	1889	4467.76	0.0305933	0.0413984	0.459909	0.93573
Trans-NAT	MDP0000213057	1	195	MDP0000522369	597	791	566.956	-0.0766389	0.0870988	0.378909	0.93573
Trans-NAT	MDP0000209261	80	187	MDP0000281591	1141	1248	10069.3	-0.021819	0.029298	0.456437	0.93573
Trans-NAT	MDP0000258461	2141	2324	MDP0000143766	1	184	14865.2	0.0121275	0.0252442	0.630937	0.93573
Trans-NAT	MDP0000732557	1	138	MDP0000580732	2517	2654	13692	-0.00872775	0.024285	0.719305	0.93573
Trans-NAT	MDP0000338285	1268	1414	MDP0000346695	38	184	13782.6	-0.00955719	0.0242702	0.693741	0.93573
Trans-NAT	MDP0000151679	3642	3748	MDP0000217869	77	183	11059.5	-0.0146052	0.0267416	0.584954	0.93573
Trans-NAT	MDP0000560252	220	369	MDP0000871661	826	975	5673.04	0.0996403	0.0841963	0.236639	0.93573
Cis-NAT	MDP0000419660	1	405	MDP0000307907	1	405	9.97842	0.0349723	0.0431551	0.417718	0.93573
Unclassified-NAT	MDP0000151693	69	180	MDP0000128021	1433	1544	10429.6	-0.0210398	0.0282553	0.456495	0.93573
Trans-NAT	MDP0000802058	719	827	MDP0000256906	3	111	11065.1	-0.0145391	0.0267635	0.586962	0.93573
Trans-NAT	MDP0000584223	1	103	MDP0000298724	1000	1102	1293.38	0.0666429	0.0616965	0.280065	0.93573
Trans-NAT	MDP0000151679	3640	3748	MDP0000143766	68	176	11065.1	-0.0145391	0.0267635	0.586962	0.93573
Trans-NAT	MDP0000857821	1	185	MDP0000129791	1583	1767	4557.13	0.034937	0.0410863	0.39514	0.93573
Unclassified-NAT	MDP0000151679	3640	3748	MDP0000876556	173	281	11065.1	-0.0145391	0.0267635	0.586962	0.93573
Trans-NAT	MDP0000270576	1912	2025	MDP0000232587	1	114	3887.34	0.0383299	0.0418887	0.36017	0.93573
Unclassified-NAT	MDP0000876556	137	292	MDP0000164976	1645	1800	13793.9	-0.00954724	0.024291	0.694293	0.93573
Trans-NAT	MDP0000204412	125	250	MDP0000927688	1207	1332	13513.9	-0.00803372	0.0243672	0.741631	0.93573
Trans-NAT	MDP0000307080	951	1175	MDP0000249255	1	225	5605.3	0.0236119	0.041982	0.573824	0.93573
Trans-NAT	MDP0000179099	102	209	MDP0000281591	1141	1248	10069.3	-0.021819	0.029298	0.456437	0.93573
Trans-NAT	MDP0000280903	1134	1575	MDP0000216729	960	1401	4.73729	-0.0364761	0.0312637	0.243322	0.93573
Trans-NAT	MDP0000168577	1579	1716	MDP0000579438	3	140	13665.5	-0.00880044	0.0242954	0.717182	0.93573
Unclassified-NAT	MDP0000159282	1	105	MDP0000298218	1407	1511	1523.38	-0.0538258	0.0571403	0.346195	0.93573
Trans-NAT	MDP0000927688	1207	1332	MDP0000141108	7	132	13513.9	-0.00803372	0.0243672	0.741631	0.93573
Trans-NAT	MDP0000338285	1261	1414	MDP0000189203	77	230	13786.3	-0.00953724	0.0242686	0.69433	0.93573
Trans-NAT	MDP0000732557	1	135	MDP0000468499	1938	2072	13682.4	-0.00891672	0.0242973	0.713631	0.93573
Trans-NAT	MDP0000754791	1	109	MDP0000134989	1064	1172	11065.1	-0.0145391	0.0267635	0.586962	0.93573
Trans-NAT	MDP0000188207	87	221	MDP0000659459	1597	1731	12087.7	-0.00933523	0.0250256	0.709128	0.93573
Trans-NAT	MDP0000232393	831	939	MDP0000256906	3	111	11065.1	-0.0145391	0.0267635	0.586962	0.93573
Unclassified-NAT	MDP0000192840	175	286	MDP0000128021	1433	1544	10429.6	-0.0210398	0.0282553	0.456495	0.93573
Trans-NAT	MDP0000297361	48	183	MDP0000157193	1635	1770	13664.6	-0.00878595	0.0242956	0.71763	0.93573
Trans-NAT	MDP0000200985	1	126	MDP0000593607	899	1024	16.9553	-0.0360573	0.0588466	0.540053	0.93573
Trans-NAT	MDP0000250798	119	275	MDP0000928826	1605	1761	13877	-0.00976251	0.0242056	0.686715	0.93573
Trans-NAT	MDP0000908071	1	115	MDP0000157193	1635	1749	11628.9	-0.010401	0.0262919	0.692403	0.93573
Trans-NAT	MDP0000917197	1	230	MDP0000258461	2143	2372	18346.3	0.0331001	0.030472	0.27737	0.93573
Trans-NAT	MDP0000924418	28	175	MDP0000252944	1538	1685	4832.51	0.0338384	0.0383354	0.377402	0.93573
Trans-NAT	MDP0000338285	1263	1414	MDP0000198047	121	272	13786.2	-0.0095688	0.0242687	0.69337	0.93573
Trans-NAT	MDP0000187492	51	196	MDP0000164976	1655	1800	13779.3	-0.0100715	0.0243161	0.678735	0.93573
Trans-NAT	MDP0000232393	823	981	MDP0000192422	1	159	12457.8	-0.0131337	0.0247211	0.595229	0.93573
Trans-NAT	MDP0000192840	173	286	MDP0000154557	1598	1711	11082.4	-0.0136729	0.0267758	0.6096	0.93573
Trans-NAT	MDP0000151679	3640	3748	MDP0000147087	30	138	11065.1	-0.0145391	0.0267635	0.586962	0.93573
Trans-NAT	MDP0000857821	1	139	MDP0000473724	843	981	4032.01	0.0332236	0.0412787	0.4209	0.93573
Trans-NAT	MDP0000620281	830	1035	MDP0000249922	20	225	5556.26	0.0210545	0.041843	0.614838	0.93573
Cis-NAT	MDP0000337886	1	880	MDP0000242697	950	1829	24.2569	-0.0400455	0.0657618	0.542559	0.93573
Trans-NAT	MDP0000224526	1279	1407	MDP0000192422	26	154	12080	-0.00954206	0.0250287	0.703022	0.93573
Trans-NAT	MDP0000281591	1141	1248	MDP0000192840	177	284	10069.3	-0.021819	0.029298	0.456437	0.93573
Unclassified-NAT	MDP0000128021	1431	1544	MDP0000165604	92	205	10430.6	-0.0210574	0.0282597	0.456188	0.93573
Trans-NAT	MDP0000813299	68	295	MDP0000154144	583	810	15228.4	0.0353504	0.036908	0.338165	0.93573
Unclassified-NAT	MDP0000139586	1390	1509	MDP0000796265	1	120	11630.1	-0.0103433	0.0262976	0.694085	0.93573
Trans-NAT	MDP0000951202	101	235	MDP0000157193	1636	1770	13663.1	-0.00883612	0.0243039	0.716181	0.93573
Trans-NAT	MDP0000569505	458	562	MDP0000341397	286	390	16.3688	-0.0471842	0.0587058	0.421547	0.93573
Trans-NAT	MDP0000338285	1264	1394	MDP0000317740	1	131	13609.3	-0.00780903	0.024296	0.747898	0.93573
Trans-NAT	MDP0000247501	1	154	MDP0000933839	456	609	4388.47	0.0397612	0.0419279	0.342966	0.93573
Unclassified-NAT	MDP0000796265	1	110	MDP0000311104	832	941	11611.6	-0.0112223	0.0262973	0.669562	0.93573
Unclassified-NAT	MDP0000128021	1429	1544	MDP0000700887	49	164	10430.7	-0.0210157	0.028262	0.457117	0.93573
Trans-NAT	MDP0000238954	80	188	MDP0000151679	3640	3748	11065.1	-0.0145391	0.0267635	0.586962	0.93573
Unclassified-NAT	MDP0000297112	82	214	MDP0000659459	1599	1731	12086.1	-0.00942541	0.0250225	0.706413	0.93573
Trans-NAT	MDP0000573982	56	203	MDP0000164976	1653	1800	13790.1	-0.00956721	0.0242929	0.693708	0.93573
Trans-NAT	MDP0000211804	24	132	MDP0000151679	3640	3748	11065.1	-0.0145391	0.0267635	0.586962	0.93573
Trans-NAT	MDP0000151679	3639	3748	MDP0000256906	3	112	11067.1	-0.0144556	0.0267676	0.589168	0.93573
Trans-NAT	MDP0000149274	3026	3231	MDP0000173647	6	211	4517.44	0.0277817	0.0411784	0.499887	0.93573
Trans-NAT	MDP0000185856	1839	1939	MDP0000256786	1	101	463.816	0.101179	0.0863784	0.241459	0.93573
Trans-NAT	MDP0000281591	1141	1248	MDP0000143766	72	179	10069.3	-0.021819	0.029298	0.456437	0.93573
Trans-NAT	MDP0000281591	1141	1248	MDP0000856732	161	268	10069.3	-0.021819	0.029298	0.456437	0.93573
Trans-NAT	MDP0000731637	1	169	MDP0000195577	1786	1954	4465.06	0.0304536	0.04141	0.462086	0.93573
Cis-NAT	MDP0000134330	1	314	MDP0000134329	1	314	8.25502	0.0414319	0.0414025	0.316966	0.93573
Trans-NAT	MDP0000885047	34	141	MDP0000281591	1141	1248	10069.3	-0.021819	0.029298	0.456437	0.93573
Trans-NAT	MDP0000799886	1	130	MDP0000248912	1128	1257	13675.2	-0.00985822	0.0243123	0.685122	0.93573
Trans-NAT	MDP0000799886	14	130	MDP0000927688	1216	1332	13487.8	-0.00879278	0.0244019	0.7186	0.93573
Trans-NAT	MDP0000281591	1141	1248	MDP0000198973	60	167	10069.3	-0.021819	0.029298	0.456437	0.93573
Trans-NAT	MDP0000411365	610	826	MDP0000281041	1	217	1613.96	-0.0575752	0.0606955	0.342829	0.93573
Trans-NAT	MDP0000731637	1	137	MDP0000270576	1912	2048	3973.32	0.0263792	0.0414216	0.524225	0.93573
Trans-NAT	MDP0000942052	1611	1735	MDP0000247211	1	125	3899.61	0.0365644	0.0420053	0.384043	0.93573
Trans-NAT	MDP0000154743	2082	2236	MDP0000156951	33	187	14046.1	-0.0132157	0.0240663	0.582913	0.93573
Trans-NAT	MDP0000732557	42	142	MDP0000158766	1574	1674	4376.68	-0.026914	0.0421899	0.523523	0.93573
Unclassified-NAT	MDP0000917197	118	230	MDP0000128021	1432	1544	10429.8	-0.0210007	0.0282608	0.457418	0.93573
Unclassified-NAT	MDP0000532061	2313	2415	MDP0000796265	5	107	10111.9	-0.0215603	0.0292238	0.460657	0.93573
Trans-NAT	MDP0000134685	103	206	MDP0000158766	1571	1674	4376.84	-0.0268173	0.0421912	0.525029	0.93573
Trans-NAT	MDP0000620281	830	1035	MDP0000249255	20	225	5556.26	0.0210545	0.041843	0.614838	0.93573
Trans-NAT	MDP0000216208	950	1061	MDP0000754791	1	112	11079.9	-0.0136378	0.0267733	0.610486	0.93573
Cis-NAT	MDP0000734433	324	562	MDP0000261758	548	786	3.15876	0.029909	0.0272757	0.27284	0.93573
Trans-NAT	MDP0000580732	2526	2655	MDP0000799886	1	130	13675.2	-0.00985822	0.0243123	0.685122	0.93573
Cis-NAT	MDP0000209436	289	753	MDP0000713887	1	465	134.305	0.0548148	0.0958514	0.567408	0.93573
Trans-NAT	MDP0000151492	1	153	MDP0000922877	730	882	10693.1	-0.0131275	0.0294394	0.655658	0.93573
Unclassified-NAT	MDP0000283672	548	662	MDP0000196150	1	115	11967.4	-0.0103004	0.0251992	0.682716	0.93573
Trans-NAT	MDP0000300462	73	201	MDP0000927688	1204	1332	13515	-0.00801625	0.0243681	0.742182	0.93573
Trans-NAT	MDP0000249922	51	225	MDP0000291971	3015	3189	4606.56	0.039812	0.0404243	0.324696	0.93573
Unclassified-NAT	MDP0000248912	1116	1233	MDP0000796265	1	118	11630	-0.0103806	0.0262961	0.693022	0.93573
Trans-NAT	MDP0000885047	1	147	MDP0000164976	1647	1793	13740.2	-0.00929271	0.0243059	0.702221	0.93573
Trans-NAT	MDP0000757768	1152	1369	MDP0000259390	3	220	18184.7	0.026365	0.0309357	0.394074	0.93573
Unclassified-NAT	MDP0000317740	2	124	MDP0000709980	712	834	13587.7	-0.00863038	0.0243171	0.722657	0.93573
Trans-NAT	MDP0000187429	1914	2038	MDP0000247211	1	125	3899.61	0.0365644	0.0420053	0.384043	0.93573
Trans-NAT	MDP0000573982	70	203	MDP0000157193	1637	1770	13662.1	-0.00875659	0.0242964	0.718543	0.93573
Trans-NAT	MDP0000160393	1	158	MDP0000139602	752	909	14081.7	-0.0126942	0.0241084	0.598506	0.93573
Trans-NAT	MDP0000364057	819	953	MDP0000228556	1	135	3967.44	0.0276911	0.0415372	0.504991	0.93573
Unclassified-NAT	MDP0000856732	159	276	MDP0000128021	1427	1544	10430.9	-0.0209741	0.0282644	0.458047	0.93573
Cis-NAT	MDP0000719297	1	498	MDP0000333512	376	873	5.71914	0.0436678	0.0367541	0.234792	0.93573
Unclassified-NAT	MDP0000151679	3640	3748	MDP0000796265	2	110	11065.1	-0.0145391	0.0267635	0.586962	0.93573
Trans-NAT	MDP0000731637	1	172	MDP0000223091	1138	1309	4466.83	0.0304334	0.0414148	0.462435	0.93573
Trans-NAT	MDP0000151679	3640	3748	MDP0000270872	52	160	11065.1	-0.0145391	0.0267635	0.586962	0.93573
Unclassified-NAT	MDP0000884247	111	270	MDP0000232393	825	984	12477.8	-0.0134561	0.0246925	0.585791	0.93573
Trans-NAT	MDP0000903096	144	252	MDP0000151679	3640	3748	11065.1	-0.0145391	0.0267635	0.586962	0.93573
Unclassified-NAT	MDP0000876556	175	293	MDP0000128021	1426	1544	10430.9	-0.0209741	0.0282644	0.458047	0.93573
Trans-NAT	MDP0000891920	1095	1254	MDP0000173647	53	212	4394.99	0.039917	0.0419394	0.34121	0.93573
Unclassified-NAT	MDP0000908071	2	109	MDP0000283672	548	655	11061.7	-0.0147058	0.0267601	0.582634	0.93573
Trans-NAT	MDP0000232393	828	978	MDP0000647499	16	166	12292.8	-0.0103362	0.0247515	0.67624	0.93573
Unclassified-NAT	MDP0000865562	92	240	MDP0000164976	1652	1800	13791.1	-0.00964586	0.0243006	0.691412	0.93573
Trans-NAT	MDP0000346694	33	153	MDP0000927688	1212	1332	13496.6	-0.008739	0.0243884	0.720099	0.93573
Trans-NAT	MDP0000917197	116	224	MDP0000151679	3640	3748	11065.1	-0.0145391	0.0267635	0.586962	0.93573
Trans-NAT	MDP0000731637	1	169	MDP0000885756	1690	1858	4465.06	0.0304536	0.04141	0.462086	0.93573
Trans-NAT	MDP0000154144	585	804	MDP0000121903	1	220	14700.7	0.0337861	0.0378988	0.372671	0.93573
Cis-NAT	MDP0000355341	200	854	MDP0000118831	488	1142	8.8073	-0.0253991	0.0444454	0.567684	0.93573
Unclassified-NAT	MDP0000258482	1649	1762	MDP0000744814	8	121	10136.8	-0.0204386	0.0292727	0.485043	0.93573
Trans-NAT	MDP0000908071	1	119	MDP0000258482	1648	1766	11630	-0.0103806	0.0262961	0.693022	0.93573
Unclassified-NAT	MDP0000301279	1685	1797	MDP0000796265	1	113	11626.4	-0.0103669	0.0262957	0.6934	0.93573
Trans-NAT	MDP0000301279	1685	1796	MDP0000754791	1	112	11079.9	-0.0136378	0.0267733	0.610486	0.93573
Unclassified-NAT	MDP0000307181	2227	2464	MDP0000815123	1	238	15662.5	0.0360695	0.0361328	0.318159	0.93573
Trans-NAT	MDP0000523959	1328	1497	MDP0000201680	114	283	4516.41	0.0355623	0.0414683	0.391125	0.93573
Trans-NAT	MDP0000247211	1	125	MDP0000933839	496	620	3899.61	0.0365644	0.0420053	0.384043	0.93573
Trans-NAT	MDP0000151679	3640	3748	MDP0000198047	156	264	11065.1	-0.0145391	0.0267635	0.586962	0.93573
Cis-NAT	MDP0000362296	1	713	MDP0000258622	217	929	17.3014	0.0340537	0.0587082	0.561881	0.93573
Trans-NAT	MDP0000151679	3640	3748	MDP0000285533	132	240	11065.1	-0.0145391	0.0267635	0.586962	0.93573
Unclassified-NAT	MDP0000731637	1	164	MDP0000173111	1368	1531	4461.74	0.030557	0.0414581	0.461087	0.93573
Trans-NAT	MDP0000223509	1	171	MDP0000342853	472	642	14274.9	-0.0109691	0.0241757	0.650027	0.93573
Unclassified-NAT	MDP0000799886	28	130	MDP0000128021	1442	1544	10403.6	-0.0220523	0.0282198	0.434539	0.93573
Trans-NAT	MDP0000228556	3	135	MDP0000245945	744	876	3965.67	0.0277151	0.0415412	0.504663	0.93573
Trans-NAT	MDP0000253703	3612	3725	MDP0000754791	1	114	11082.4	-0.0136729	0.0267758	0.6096	0.93573
Trans-NAT	MDP0000928826	1609	1740	MDP0000141108	1	132	13609.3	-0.00781477	0.0243017	0.747776	0.93573
Trans-NAT	MDP0000160393	1	158	MDP0000168577	1583	1740	14081.7	-0.0126942	0.0241084	0.598506	0.93573
Trans-NAT	MDP0000663279	59	221	MDP0000349223	902	1064	1441.25	-0.0662583	0.0701382	0.344821	0.93573
Trans-NAT	MDP0000151679	3640	3748	MDP0000165604	90	198	11065.1	-0.0145391	0.0267635	0.586962	0.93573
Unclassified-NAT	MDP0000139184	7	119	MDP0000128021	1432	1544	10429.8	-0.0210007	0.0282608	0.457418	0.93573
Unclassified-NAT	MDP0000159282	1	131	MDP0000199958	2396	2526	3942.02	0.028537	0.0417726	0.494511	0.93573
Trans-NAT	MDP0000579438	3	140	MDP0000199002	905	1042	13665.5	-0.00880044	0.0242954	0.717182	0.93573
Trans-NAT	MDP0000257509	922	1033	MDP0000754791	1	112	11079.9	-0.0136378	0.0267733	0.610486	0.93573
Trans-NAT	MDP0000871661	719	827	MDP0000256906	3	111	11065.1	-0.0145391	0.0267635	0.586962	0.93573
Trans-NAT	MDP0000228556	31	135	MDP0000659454	904	1008	3869.6	0.0403763	0.042034	0.336772	0.93573
Trans-NAT	MDP0000857821	1	184	MDP0000223091	1138	1321	4556.21	0.0347809	0.0411004	0.397418	0.93573
Trans-NAT	MDP0000732557	25	133	MDP0000151679	3640	3748	11065.1	-0.0145391	0.0267635	0.586962	0.93573
Trans-NAT	MDP0000799886	1	130	MDP0000134989	1068	1197	13675.2	-0.00985822	0.0243123	0.685122	0.93573
Trans-NAT	MDP0000213521	3033	3180	MDP0000187492	49	196	13845.6	-0.00939346	0.0242394	0.698365	0.93573
Trans-NAT	MDP0000154743	2088	2236	MDP0000217869	35	183	14024.8	-0.0139035	0.0241006	0.564011	0.93573
Unclassified-NAT	MDP0000223509	56	173	MDP0000128021	1427	1544	10430.9	-0.0209741	0.0282644	0.458047	0.93573
Trans-NAT	MDP0000223091	1138	1407	MDP0000853426	4	273	6129.52	0.0259319	0.0420274	0.537219	0.93573
Cis-NAT	MDP0000679173	1051	1953	MDP0000327545	1	903	6.67194	0.0216066	0.0380744	0.570385	0.93573
Trans-NAT	MDP0000213521	3021	3180	MDP0000223509	16	175	13860.2	-0.0088724	0.024217	0.714089	0.93573
Trans-NAT	MDP0000579438	3	140	MDP0000209984	924	1061	13665.5	-0.00880044	0.0242954	0.717182	0.93573
Trans-NAT	MDP0000187628	2134	2235	MDP0000154069	127	228	10109.6	-0.0215031	0.0292346	0.462013	0.93573
Trans-NAT	MDP0000154992	2180	2311	MDP0000317740	1	132	13609.4	-0.00777709	0.0242955	0.748889	0.93573
Trans-NAT	MDP0000228556	1	135	MDP0000129791	1626	1760	3967.44	0.0276911	0.0415372	0.504991	0.93573
Unclassified-NAT	MDP0000260134	5	143	MDP0000311104	832	970	13725.2	-0.00969901	0.0243271	0.69012	0.93573
Trans-NAT	MDP0000373256	1296	1448	MDP0000232587	1	153	4428.71	0.0481557	0.0417584	0.248829	0.93573
Trans-NAT	MDP0000213521	3029	3180	MDP0000204412	99	250	13858.9	-0.0089209	0.0242185	0.712611	0.93573
Trans-NAT	MDP0000260134	5	147	MDP0000164976	1652	1794	13741	-0.00905388	0.0243146	0.709622	0.93573
Trans-NAT	MDP0000902222	1051	1233	MDP0000249922	43	225	5442.92	0.0224476	0.0425816	0.598078	0.93573
Trans-NAT	MDP0000317740	1	131	MDP0000209984	924	1054	13609.3	-0.00780903	0.024296	0.747898	0.93573
Trans-NAT	MDP0000154743	2082	2236	MDP0000223509	12	166	14046.1	-0.0132157	0.0240663	0.582913	0.93573
Unclassified-NAT	MDP0000314451	1318	1560	MDP0000638512	6	248	6012.66	0.0256399	0.0424776	0.546103	0.93573
Cis-NAT	MDP0000359928	1	1006	MDP0000889223	1340	2345	85.8827	-0.103041	0.0865747	0.233968	0.93573
Trans-NAT	MDP0000885047	1	149	MDP0000199002	901	1049	13740.2	-0.00929271	0.0243059	0.702221	0.93573
Unclassified-NAT	MDP0000195378	133	244	MDP0000128021	1433	1544	10429.6	-0.0210398	0.0282553	0.456495	0.93573
Trans-NAT	MDP0000151679	3640	3748	MDP0000171287	107	215	11065.1	-0.0145391	0.0267635	0.586962	0.93573
Trans-NAT	MDP0000137904	1431	1625	MDP0000213057	1	195	566.956	-0.0766389	0.0870988	0.378909	0.93573
Trans-NAT	MDP0000187429	1902	2022	MDP0000232587	1	121	4034.17	0.0408091	0.0419359	0.330489	0.93573
Trans-NAT	MDP0000248912	1121	1264	MDP0000911731	1	144	13754.8	-0.00927529	0.0242888	0.702554	0.93573
Trans-NAT	MDP0000154743	2082	2223	MDP0000885047	1	142	13737.6	-0.00935999	0.0243146	0.700272	0.93573
Trans-NAT	MDP0000338285	1270	1414	MDP0000187492	52	196	13771.8	-0.0100617	0.0242934	0.678746	0.93573
Trans-NAT	MDP0000902222	1047	1181	MDP0000228556	1	135	3967.44	0.0276911	0.0415372	0.504991	0.93573
Cis-NAT	MDP0000874982	417	753	MDP0000285336	210	546	9.27483	-0.0262191	0.0454479	0.564004	0.93573
Trans-NAT	MDP0000258461	2143	2382	MDP0000154158	35	274	18432.6	0.0327576	0.0302445	0.278767	0.93573
Trans-NAT	MDP0000192422	1	154	MDP0000257509	922	1075	12454.2	-0.0131209	0.0247215	0.595594	0.93573
Trans-NAT	MDP0000151679	3640	3748	MDP0000700887	47	155	11065.1	-0.0145391	0.0267635	0.586962	0.93573
Trans-NAT	MDP0000189317	115	218	MDP0000158766	1571	1674	4376.84	-0.0268173	0.0421912	0.525029	0.93573
Trans-NAT	MDP0000151679	3640	3748	MDP0000191980	66	174	11065.1	-0.0145391	0.0267635	0.586962	0.93573
Trans-NAT	MDP0000139602	752	954	MDP0000573982	1	203	17641.5	0.0315792	0.0310827	0.309642	0.93573
Trans-NAT	MDP0000620281	824	948	MDP0000247211	1	125	3899.61	0.0365644	0.0420053	0.384043	0.93573
Trans-NAT	MDP0000579438	3	133	MDP0000134989	1064	1194	13647.3	-0.00948456	0.0243188	0.69653	0.93573
Unclassified-NAT	MDP0000192422	45	160	MDP0000128021	1429	1544	10430.7	-0.0210157	0.028262	0.457117	0.93573
Trans-NAT	MDP0000294073	18	148	MDP0000157193	1640	1770	13647.3	-0.00948456	0.0243188	0.69653	0.93573
Trans-NAT	MDP0000285533	110	245	MDP0000157193	1635	1770	13664.6	-0.00878595	0.0242956	0.71763	0.93573
Unclassified-NAT	MDP0000322139	548	697	MDP0000192422	1	150	12436.1	-0.0140719	0.0247299	0.56934	0.93573
Trans-NAT	MDP0000618457	486	653	MDP0000482107	161	328	19.112	-0.031115	0.0583643	0.593953	0.93573
Cis-NAT	MDP0000214225	2222	3023	MDP0000324825	1	802	6.78665	0.0458585	0.0400804	0.252556	0.93573
Trans-NAT	MDP0000154743	2082	2195	MDP0000908071	1	114	11627.4	-0.01046	0.0262892	0.690716	0.93573
Trans-NAT	MDP0000825399	3068	3168	MDP0000192422	62	162	3746.62	-0.0195945	0.0416502	0.63803	0.93573
Trans-NAT	MDP0000709648	3354	3454	MDP0000256786	1	101	463.816	0.101179	0.0863784	0.241459	0.93573
Trans-NAT	MDP0000217869	55	183	MDP0000157193	1642	1770	13641.7	-0.00953618	0.0243372	0.69518	0.93573
Unclassified-NAT	MDP0000190284	950	1061	MDP0000796265	2	113	11079.9	-0.0136378	0.0267733	0.610486	0.93573
Trans-NAT	MDP0000158453	1089	1263	MDP0000924418	1	175	4938.66	0.0261143	0.0378548	0.490286	0.93573
Unclassified-NAT	MDP0000159282	1	170	MDP0000939914	1717	1886	4452.6	0.0310937	0.0416304	0.455125	0.93573
Trans-NAT	MDP0000223509	3	165	MDP0000301279	1685	1847	14233.5	-0.013339	0.024188	0.58131	0.93573
Trans-NAT	MDP0000731637	1	173	MDP0000902222	1004	1176	4467.76	0.0305933	0.0413984	0.459909	0.93573
Trans-NAT	MDP0000231125	1035	1145	MDP0000754791	4	114	10135.7	-0.0204634	0.0292666	0.484424	0.93573
Trans-NAT	MDP0000224526	1279	1407	MDP0000201183	122	250	12080	-0.00954206	0.0250287	0.703022	0.93573
Trans-NAT	MDP0000281591	1141	1248	MDP0000154158	164	271	10069.3	-0.021819	0.029298	0.456437	0.93573
Unclassified-NAT	MDP0000744814	8	121	MDP0000154557	1595	1708	10136.8	-0.0204386	0.0292727	0.485043	0.93573
Trans-NAT	MDP0000857821	1	186	MDP0000314451	1316	1501	4557.56	0.0351904	0.0410642	0.391467	0.93573
Unclassified-NAT	MDP0000532061	2313	2501	MDP0000201256	1	189	14165.5	0.0253953	0.0279121	0.362911	0.93573
Trans-NAT	MDP0000151679	3640	3748	MDP0000464529	23	131	11065.1	-0.0145391	0.0267635	0.586962	0.93573
Cis-NAT	MDP0000438030	1	496	MDP0000249184	1332	1827	43.494	0.0682857	0.0733007	0.351552	0.93573
Trans-NAT	MDP0000591798	46	209	MDP0000900326	959	1122	1049.3	0.0723765	0.0688712	0.293306	0.93573
Trans-NAT	MDP0000151679	3640	3748	MDP0000259390	106	214	11065.1	-0.0145391	0.0267635	0.586962	0.93573
Unclassified-NAT	MDP0000128021	1438	1544	MDP0000256906	5	111	10412.3	-0.0219719	0.0282528	0.436752	0.93573
Trans-NAT	MDP0000346695	51	184	MDP0000157193	1637	1770	13662.1	-0.00875659	0.0242964	0.718543	0.93573
Trans-NAT	MDP0000156951	53	188	MDP0000157193	1635	1770	13664.6	-0.00878595	0.0242956	0.71763	0.93573
Unclassified-NAT	MDP0000705642	512	706	MDP0000209081	1	195	566.956	-0.0766389	0.0870988	0.378909	0.93573
Unclassified-NAT	MDP0000927688	1202	1321	MDP0000796265	1	120	11630.1	-0.0103433	0.0262976	0.694085	0.93573
Unclassified-NAT	MDP0000903096	146	261	MDP0000128021	1429	1544	10430.7	-0.0210157	0.028262	0.457117	0.93573
Unclassified-NAT	MDP0000460402	778	888	MDP0000754791	1	111	11072.8	-0.0139097	0.0267676	0.603309	0.93573
Trans-NAT	MDP0000233888	1	166	MDP0000129791	1582	1747	4411.26	0.0385916	0.0418697	0.356681	0.93573
Trans-NAT	MDP0000154743	2082	2236	MDP0000134685	44	198	14046.1	-0.0132157	0.0240663	0.582913	0.93573
Trans-NAT	MDP0000149274	3026	3198	MDP0000731637	1	173	4467.76	0.0305933	0.0413984	0.459909	0.93573
Trans-NAT	MDP0000908071	2	118	MDP0000802058	711	827	11083.5	-0.0136512	0.0267833	0.610269	0.93573
Unclassified-NAT	MDP0000211943	68	185	MDP0000128021	1427	1544	10430.9	-0.0209741	0.0282644	0.458047	0.93573
Unclassified-NAT	MDP0000294073	1	149	MDP0000311104	831	979	13860.7	-0.0104026	0.0242336	0.667732	0.93573
Unclassified-NAT	MDP0000139143	1	193	MDP0000532061	2313	2505	14174.5	0.0253011	0.0278445	0.363531	0.93573
Unclassified-NAT	MDP0000144730	55	160	MDP0000315075	777	882	1215.46	-0.0734418	0.0638299	0.249903	0.93573
Unclassified-NAT	MDP0000885047	1	138	MDP0000311104	832	969	13721.8	-0.0100056	0.0243276	0.680862	0.93573
Unclassified-NAT	MDP0000228556	20	135	MDP0000757701	1514	1629	3882.63	0.0379444	0.0420657	0.367042	0.93573
Trans-NAT	MDP0000908071	1	119	MDP0000139586	1391	1509	11630	-0.0103806	0.0262961	0.693022	0.93573
Trans-NAT	MDP0000317740	1	128	MDP0000704324	1111	1238	13606.8	-0.00784466	0.0243031	0.746858	0.93573
Unclassified-NAT	MDP0000864100	95	251	MDP0000928826	1605	1761	13877	-0.00976251	0.0242056	0.686715	0.93573
Trans-NAT	MDP0000271802	64	172	MDP0000151679	3640	3748	11065.1	-0.0145391	0.0267635	0.586962	0.93573
Trans-NAT	MDP0000187492	48	196	MDP0000928826	1613	1761	13862.6	-0.0102525	0.0242291	0.672188	0.93573
Trans-NAT	MDP0000928826	1610	1761	MDP0000951202	84	235	13874.4	-0.0098292	0.0242154	0.684811	0.93573
Cis-NAT	MDP0000224698	566	698	MDP0000501238	328	460	10.4394	0.0431528	0.0472087	0.360672	0.93573
Trans-NAT	MDP0000294073	1	148	MDP0000468499	1940	2087	13858.6	-0.0104691	0.0242276	0.665658	0.93573
Trans-NAT	MDP0000681081	1461	1623	MDP0000137423	1	163	4318.65	0.0198036	0.0402657	0.622845	0.93573
Trans-NAT	MDP0000151679	3640	3748	MDP0000579438	25	133	11065.1	-0.0145391	0.0267635	0.586962	0.93573
Cis-NAT	MDP0000159915	508	993	MDP0000710944	21	506	5.92495	-0.0150192	0.036899	0.683982	0.93573
Trans-NAT	MDP0000908071	1	119	MDP0000306769	3290	3408	11630	-0.0103806	0.0262961	0.693022	0.93573
Unclassified-NAT	MDP0000908071	1	110	MDP0000311104	832	941	11611.6	-0.0112223	0.0262973	0.669562	0.93573
Trans-NAT	MDP0000294073	44	148	MDP0000281591	1144	1248	10054.5	-0.0228206	0.0292921	0.435938	0.93573
Trans-NAT	MDP0000195378	30	244	MDP0000209984	926	1140	17958.7	0.0264603	0.0307165	0.388997	0.93573
Trans-NAT	MDP0000131131	2014	2138	MDP0000247211	1	125	3899.61	0.0365644	0.0420053	0.384043	0.93573
Trans-NAT	MDP0000380543	80	203	MDP0000927688	1209	1332	13511.4	-0.00800387	0.0243666	0.742551	0.93573
Trans-NAT	MDP0000358933	72	281	MDP0000853319	1096	1305	5388.56	0.0171207	0.0363669	0.6378	0.93573
Unclassified-NAT	MDP0000228556	1	135	MDP0000485329	1360	1494	3967.44	0.0276911	0.0415372	0.504991	0.93573
Trans-NAT	MDP0000228556	1	135	MDP0000247404	912	1046	3967.44	0.0276911	0.0415372	0.504991	0.93573
Unclassified-NAT	MDP0000247501	1	146	MDP0000173111	1368	1513	4383.38	0.0398967	0.0419726	0.341838	0.93573
Cis-NAT	MDP0000710999	2201	2939	MDP0000370067	1	739	14.4642	0.0598284	0.0544083	0.271498	0.93573
Trans-NAT	MDP0000151679	3640	3748	MDP0000154247	143	251	11065.1	-0.0145391	0.0267635	0.586962	0.93573
Trans-NAT	MDP0000213521	3025	3166	MDP0000732557	1	142	13693	-0.00871044	0.0242851	0.719839	0.93573
Trans-NAT	MDP0000187429	1902	2085	MDP0000853426	62	245	4504.2	0.0337082	0.0406118	0.406533	0.93573
Cis-NAT	MDP0000352480	1	1225	MDP0000232715	815	2039	5.68722	0.0367569	0.0358517	0.305246	0.93573
Unclassified-NAT	MDP0000927688	1209	1332	MDP0000828392	168	291	13511.4	-0.00800387	0.0243666	0.742551	0.93573
Trans-NAT	MDP0000908071	1	119	MDP0000275690	1169	1287	11630	-0.0103806	0.0262961	0.693022	0.93573
Trans-NAT	MDP0000158766	1571	1674	MDP0000171287	124	227	4376.84	-0.0268173	0.0421912	0.525029	0.93573
Trans-NAT	MDP0000154743	2086	2233	MDP0000294073	1	148	13858.6	-0.0104691	0.0242276	0.665658	0.93573
Unclassified-NAT	MDP0000173647	53	212	MDP0000757701	1470	1629	4394.99	0.039917	0.0419394	0.34121	0.93573
Unclassified-NAT	MDP0000744814	8	121	MDP0000128021	1430	1543	10136.8	-0.0204386	0.0292727	0.485043	0.93573
Trans-NAT	MDP0000338285	1257	1414	MDP0000137167	79	236	13786.3	-0.00953724	0.0242686	0.69433	0.93573
Trans-NAT	MDP0000188207	107	226	MDP0000154557	1592	1711	11083.6	-0.013612	0.0267861	0.611331	0.93573
Unclassified-NAT	MDP0000281591	1141	1248	MDP0000195477	151	258	10069.3	-0.021819	0.029298	0.456437	0.93573
Unclassified-NAT	MDP0000143873	2167	2328	MDP0000233888	3	164	4408.49	0.0380012	0.0419135	0.364587	0.93573
Trans-NAT	MDP0000137508	80	187	MDP0000281591	1141	1248	10069.3	-0.021819	0.029298	0.456437	0.93573
Trans-NAT	MDP0000732557	1	141	MDP0000248912	1116	1256	13693	-0.00871044	0.0242851	0.719839	0.93573
Trans-NAT	MDP0000179099	76	211	MDP0000157193	1635	1770	13664.6	-0.00878595	0.0242956	0.71763	0.93573
Trans-NAT	MDP0000281591	1141	1248	MDP0000136433	113	220	10069.3	-0.021819	0.029298	0.456437	0.93573
Trans-NAT	MDP0000799886	1	130	MDP0000149346	1050	1179	13675.2	-0.00985822	0.0243123	0.685122	0.93573
Trans-NAT	MDP0000250798	122	277	MDP0000164976	1645	1800	13793.9	-0.00954724	0.024291	0.694293	0.93573
Trans-NAT	MDP0000256461	161	264	MDP0000158766	1571	1674	4376.84	-0.0268173	0.0421912	0.525029	0.93573
Unclassified-NAT	MDP0000532061	2313	2422	MDP0000744814	1	110	10962.7	-0.0181168	0.0267684	0.498535	0.93573
Unclassified-NAT	MDP0000156951	77	195	MDP0000128021	1426	1544	10430.9	-0.0209741	0.0282644	0.458047	0.93573
Unclassified-NAT	MDP0000224526	1279	1407	MDP0000284136	85	213	12080	-0.00954206	0.0250287	0.703022	0.93573
Trans-NAT	MDP0000908071	2	110	MDP0000151679	3640	3748	11065.1	-0.0145391	0.0267635	0.586962	0.93573
Trans-NAT	MDP0000187429	1902	2045	MDP0000731637	1	144	4120.15	0.0292334	0.0414274	0.480404	0.93573
Trans-NAT	MDP0000857520	95	251	MDP0000928826	1605	1761	13877	-0.00976251	0.0242056	0.686715	0.93573
Trans-NAT	MDP0000192422	1	158	MDP0000263659	2911	3068	12457.7	-0.0131686	0.0247198	0.59423	0.93573
Trans-NAT	MDP0000281591	1141	1248	MDP0000208219	159	266	10069.3	-0.021819	0.029298	0.456437	0.93573
Trans-NAT	MDP0000281591	1141	1248	MDP0000165604	94	201	10069.3	-0.021819	0.029298	0.456437	0.93573
Trans-NAT	MDP0000344750	116	700	MDP0000462669	664	1248	7.0625	0.0249337	0.0403286	0.536402	0.93573
Trans-NAT	MDP0000281591	1141	1248	MDP0000297361	74	181	10069.3	-0.021819	0.029298	0.456437	0.93573
Cis-NAT	MDP0000474061	1	770	MDP0000353819	1	770	1503.14	-0.0572425	0.0792842	0.4703	0.93573
Cis-NAT	MDP0000256389	333	628	MDP0000716321	1	296	5.50155	0.0186097	0.0332231	0.575381	0.93573
Trans-NAT	MDP0000178683	139	247	MDP0000151679	3640	3748	11065.1	-0.0145391	0.0267635	0.586962	0.93573
Trans-NAT	MDP0000220973	96	204	MDP0000151679	3640	3748	11065.1	-0.0145391	0.0267635	0.586962	0.93573
Trans-NAT	MDP0000260134	35	143	MDP0000151679	3640	3748	11065.1	-0.0145391	0.0267635	0.586962	0.93573
Trans-NAT	MDP0000213166	1	123	MDP0000149647	614	736	328.807	-0.0454256	0.0904448	0.615494	0.93573
Unclassified-NAT	MDP0000211804	26	142	MDP0000128021	1428	1544	10430.9	-0.0209741	0.0282644	0.458047	0.93573
Trans-NAT	MDP0000286715	3264	3507	MDP0000853426	33	276	5999.03	0.0241689	0.0424178	0.568825	0.93573
Trans-NAT	MDP0000124168	1	149	MDP0000342853	480	628	13862.6	-0.0102525	0.0242291	0.672188	0.93573
Trans-NAT	MDP0000158766	1572	1674	MDP0000156951	92	194	4376.84	-0.0268173	0.0421912	0.525029	0.93573
Unclassified-NAT	MDP0000128021	1432	1544	MDP0000826017	167	279	10429.8	-0.0210007	0.0282608	0.457418	0.93573
Trans-NAT	MDP0000281591	1141	1248	MDP0000826017	169	276	10069.3	-0.021819	0.029298	0.456437	0.93573
Unclassified-NAT	MDP0000884247	156	264	MDP0000187628	2130	2238	11065.1	-0.0145391	0.0267635	0.586962	0.93573
Cis-NAT	MDP0000332787	1	869	MDP0000699611	1192	2060	14.0867	0.033038	0.0527113	0.530808	0.93573
Trans-NAT	MDP0000799886	1	130	MDP0000199002	916	1045	13675.2	-0.00985822	0.0243123	0.685122	0.93573
Unclassified-NAT	MDP0000479943	790	905	MDP0000796265	1	116	11629	-0.010366	0.0262958	0.693427	0.93573
Trans-NAT	MDP0000137167	102	236	MDP0000927688	1198	1332	13515.1	-0.00798408	0.0243676	0.743176	0.93573
Trans-NAT	MDP0000233888	1	164	MDP0000257220	1370	1533	4409.77	0.0382658	0.0419087	0.361203	0.93573
Trans-NAT	MDP0000257220	1410	1534	MDP0000247211	1	125	3899.61	0.0365644	0.0420053	0.384043	0.93573
Unclassified-NAT	MDP0000159282	1	105	MDP0000266051	2524	2628	1523.38	-0.0538258	0.0571403	0.346195	0.93573
Trans-NAT	MDP0000799886	1	130	MDP0000382508	699	828	13675.2	-0.00985822	0.0243123	0.685122	0.93573
Trans-NAT	MDP0000885047	8	143	MDP0000157193	1635	1770	13664.6	-0.00878595	0.0242956	0.71763	0.93573
Trans-NAT	MDP0000228556	1	135	MDP0000270576	1919	2053	3967.44	0.0276911	0.0415372	0.504991	0.93573
Trans-NAT	MDP0000338285	1256	1414	MDP0000223509	19	177	13786.3	-0.00953724	0.0242686	0.69433	0.93573
Unclassified-NAT	MDP0000731637	15	174	MDP0000757701	1470	1629	4394.99	0.039917	0.0419394	0.34121	0.93573
Unclassified-NAT	MDP0000771893	97	200	MDP0000128021	1441	1544	10405.8	-0.0221081	0.0282108	0.433229	0.93573
Trans-NAT	MDP0000223858	126	237	MDP0000154557	1600	1711	11079.9	-0.0136378	0.0267733	0.610486	0.93573
Trans-NAT	MDP0000187628	2130	2238	MDP0000192840	173	281	11065.1	-0.0145391	0.0267635	0.586962	0.93573
Trans-NAT	MDP0000281591	1141	1248	MDP0000259390	110	217	10069.3	-0.021819	0.029298	0.456437	0.93573
Trans-NAT	MDP0000247501	1	154	MDP0000286715	3267	3420	4388.47	0.0397612	0.0419279	0.342966	0.93573
Trans-NAT	MDP0000380543	1	200	MDP0000134989	1064	1263	17626.7	0.0310487	0.0311016	0.318134	0.93573
Trans-NAT	MDP0000151693	67	175	MDP0000151679	3640	3748	11065.1	-0.0145391	0.0267635	0.586962	0.93573
Trans-NAT	MDP0000192422	23	157	MDP0000659459	1597	1731	12087.7	-0.00933523	0.0250256	0.709128	0.93573
Unclassified-NAT	MDP0000285533	134	250	MDP0000128021	1428	1544	10430.9	-0.0209741	0.0282644	0.458047	0.93573
Trans-NAT	MDP0000190284	950	1092	MDP0000742423	92	234	12084.4	-0.00976812	0.0250205	0.696237	0.93573
Trans-NAT	MDP0000151492	1	153	MDP0000253395	4260	4412	10693.1	-0.0131275	0.0294394	0.655658	0.93573
Trans-NAT	MDP0000124523	98	205	MDP0000281591	1141	1248	10069.3	-0.021819	0.029298	0.456437	0.93573
Cis-NAT	MDP0000308206	387	1148	MDP0000215578	1	762	16.9564	0.0491081	0.0549516	0.371503	0.93573
Trans-NAT	MDP0000269865	1104	1321	MDP0000171287	1	218	17801.5	0.031456	0.0310831	0.31154	0.93573
Unclassified-NAT	MDP0000865562	130	240	MDP0000128021	1434	1544	10428.1	-0.0211073	0.0282492	0.454954	0.93573
Unclassified-NAT	MDP0000128021	1434	1544	MDP0000148515	78	188	10428.1	-0.0211073	0.0282492	0.454954	0.93573
Trans-NAT	MDP0000121903	1	220	MDP0000922877	720	939	14700.7	0.0337861	0.0378988	0.372671	0.93573
Trans-NAT	MDP0000301279	1685	1811	MDP0000317740	1	127	13605.9	-0.00776472	0.0242955	0.749276	0.93573
Trans-NAT	MDP0000247211	1	125	MDP0000286715	3307	3431	3899.61	0.0365644	0.0420053	0.384043	0.93573
Trans-NAT	MDP0000219804	34	255	MDP0000257509	922	1143	16883.3	0.033958	0.0290436	0.242319	0.93573
Trans-NAT	MDP0000247501	1	154	MDP0000902222	1005	1158	4388.47	0.0397612	0.0419279	0.342966	0.93573
Trans-NAT	MDP0000802058	711	834	MDP0000196150	1	124	11989.1	-0.00933294	0.0252076	0.711202	0.93573
Unclassified-NAT	MDP0000865562	106	240	MDP0000157193	1636	1770	13663.1	-0.00883612	0.0243039	0.716181	0.93573
Trans-NAT	MDP0000247004	38	145	MDP0000281591	1141	1248	10069.3	-0.021819	0.029298	0.456437	0.93573
Trans-NAT	MDP0000857821	1	185	MDP0000301925	1384	1568	4557.13	0.034937	0.0410863	0.39514	0.93573
Unclassified-NAT	MDP0000938264	86	209	MDP0000709980	712	835	13590	-0.0087033	0.0243174	0.720415	0.93573
Trans-NAT	MDP0000247501	1	154	MDP0000737713	580	733	4388.47	0.0397612	0.0419279	0.342966	0.93573
Trans-NAT	MDP0000158766	1571	1674	MDP0000856732	174	277	4376.84	-0.0268173	0.0421912	0.525029	0.93573
Trans-NAT	MDP0000922877	715	948	MDP0000871383	1	234	15248.2	0.0354397	0.0369233	0.337145	0.93573
Trans-NAT	MDP0000189317	102	209	MDP0000281591	1141	1248	10069.3	-0.021819	0.029298	0.456437	0.93573
Unclassified-NAT	MDP0000322139	548	655	MDP0000754791	1	108	11061.7	-0.0147058	0.0267601	0.582634	0.93573
Trans-NAT	MDP0000158766	1571	1673	MDP0000139186	50	152	3865.27	-0.0160846	0.0415739	0.698837	0.93573
Trans-NAT	MDP0000222590	1296	1424	MDP0000312060	109	237	13674.1	-0.00995237	0.02432	0.682373	0.93573
Trans-NAT	MDP0000233888	1	126	MDP0000199958	2396	2521	3900.11	0.0367886	0.0419926	0.38099	0.93573
Unclassified-NAT	MDP0000266051	2647	2800	MDP0000173034	141	294	1464.36	-0.0351694	0.0694332	0.612491	0.93573
Unclassified-NAT	MDP0000269865	1104	1216	MDP0000796265	1	113	11626.4	-0.0103669	0.0262957	0.6934	0.93573
Unclassified-NAT	MDP0000647499	57	166	MDP0000128021	1435	1544	10427.2	-0.0210049	0.0282576	0.457278	0.93573
Trans-NAT	MDP0000213521	3021	3180	MDP0000134685	48	207	13860.2	-0.0088724	0.024217	0.714089	0.93573
Trans-NAT	MDP0000939914	1758	1882	MDP0000247211	1	125	3899.61	0.0365644	0.0420053	0.384043	0.93573
Trans-NAT	MDP0000211943	66	174	MDP0000151679	3640	3748	11065.1	-0.0145391	0.0267635	0.586962	0.93573
Trans-NAT	MDP0000228556	3	135	MDP0000344026	799	931	3965.67	0.0277151	0.0415412	0.504663	0.93573
[truncated: 979 more rows]

## Sheet: Table S10
Table S10. Results for the differential expression analysis of the cluster of nat-siRNAs, from the first transcript, originating from the overlapping region of NAT pairs. The transcripts as well as the coordinates for the overlapping region on each transcript are given.
NAT type	transcript 1	start	stop	transcript 2	start	stop	baseMean	log2FoldChange	lfcSE	pvalue	padj	Response to virus infectiona
Cis-NAT	MDP0000353426	396	715	MDP0000487437	413	732	273.467	0.509594	0.0776506	5.28589e-11	1.51282e-07
Cis-NAT	MDP0000260007	1	430	MDP0000696529	23	452	392.145	0.398273	0.0752906	1.22442e-07	0.000175214
Unclassified-NAT	MDP0000178012	2289	2493	MDP0000481095	471	675	1347.39	-0.241069	0.0571597	2.47058e-05	0.0117846
Unclassified-NAT	MDP0000212605	3385	3589	MDP0000481095	471	675	1347.39	-0.241069	0.0571597	2.47058e-05	0.0117846
Trans-NAT	MDP0000212605	3383	3589	MDP0000423544	50	256	1350.55	-0.24229	0.0570659	2.1782e-05	0.0117846
Trans-NAT	MDP0000178012	2287	2493	MDP0000423544	50	256	1350.55	-0.24229	0.0570659	2.1782e-05	0.0117846
Trans-NAT	MDP0000135162	5	150	MDP0000306670	833	978	481.902	-0.274018	0.0734289	0.000190157	0.0680285
Trans-NAT	MDP0000198048	926	1170	MDP0000264931	22	266	691.368	-0.270458	0.0719969	0.000172284	0.0680285
Trans-NAT	MDP0000198048	924	1169	MDP0000178687	1	246	699.377	-0.265342	0.0721314	0.000234526	0.0745793
Trans-NAT	MDP0000173647	1	108	MDP0000191931	4822	4929	116.891	-0.26608	0.0770338	0.000552205	0.158041
Trans-NAT	MDP0000276045	1284	1419	MDP0000171836	113	248	538.108	-0.23537	0.0690421	0.00065184	0.169597
Cis-NAT	MDP0000241561	641	1128	MDP0000368771	183	670	603.459	0.229344	0.0717504	0.00139144	0.331859
Trans-NAT	MDP0000228556	1	102	MDP0000303617	2814	2915	195.103	-0.242385	0.0776418	0.00179728	0.367415
Cis-NAT	MDP0000226099	1281	1593	MDP0000695365	831	1143	824.24	-0.212727	0.0677771	0.00169741	0.367415
Trans-NAT	MDP0000908071	5	119	MDP0000191302	1455	1569	7275.57	-0.0463724	0.0464151	0.317756	0.474941
Unclassified-NAT	MDP0000857058	31	233	MDP0000314043	1412	1614	3742.29	0.0561585	0.0453903	0.216	0.474941
Trans-NAT	MDP0000479943	791	926	MDP0000464529	1	136	4963.87	0.0549551	0.0485081	0.257254	0.474941
Trans-NAT	MDP0000338285	1265	1414	MDP0000826017	130	279	5099.95	0.047484	0.0485283	0.327837	0.474941
Trans-NAT	MDP0000245945	715	954	MDP0000201680	45	284	2376.18	-0.0772873	0.051635	0.134445	0.474941
Trans-NAT	MDP0000732557	1	143	MDP0000928826	1604	1746	8598.25	-0.0545824	0.043926	0.214015	0.474941
Trans-NAT	MDP0000220973	92	210	MDP0000268829	1208	1326	7847.56	-0.0539533	0.0459767	0.240598	0.474941
Trans-NAT	MDP0000176333	1	101	MDP0000224544	1330	1430	3132.66	0.09199	0.0488388	0.059627	0.474941
Trans-NAT	MDP0000731637	1	173	MDP0000301925	1384	1556	3313.05	0.0653238	0.0481168	0.174588	0.474941
Trans-NAT	MDP0000306769	3290	3411	MDP0000258981	1	122	4782.85	0.0633195	0.0482532	0.189441	0.474941
Trans-NAT	MDP0000190918	692	804	MDP0000579438	18	130	5000.01	0.0494104	0.0484399	0.307712	0.474941
Unclassified-NAT	MDP0000380543	94	203	MDP0000128021	1435	1544	7358.84	-0.0466542	0.045937	0.309814	0.474941
Trans-NAT	MDP0000891920	1097	1250	MDP0000247501	1	154	1119.99	-0.107528	0.0591882	0.0692602	0.474941
Trans-NAT	MDP0000168577	1575	1768	MDP0000156951	1	194	7621.49	0.108293	0.0543876	0.0464657	0.474941
Trans-NAT	MDP0000799886	1	130	MDP0000497362	705	834	8590.94	-0.0563129	0.043842	0.198985	0.474941
Trans-NAT	MDP0000154144	583	696	MDP0000648644	1	114	4020.32	0.0460497	0.0462619	0.319536	0.474941
Trans-NAT	MDP0000141108	9	132	MDP0000275690	1173	1296	8364.22	-0.0532985	0.04444	0.230398	0.474941
Trans-NAT	MDP0000885047	1	150	MDP0000928826	1602	1751	8638.69	-0.0558347	0.0437735	0.20212	0.474941
Unclassified-NAT	MDP0000386738	1	599	MDP0000233808	1034	1632	55.1345	0.0743821	0.0677162	0.272013	0.474941
Trans-NAT	MDP0000782078	414	649	MDP0000230902	1	236	6914.49	0.10554	0.0513022	0.039665	0.474941
Trans-NAT	MDP0000213252	1815	1920	MDP0000138018	40	145	101.601	0.115021	0.0759534	0.129933	0.474941
Unclassified-NAT	MDP0000857058	23	233	MDP0000853319	1095	1305	3764.18	0.0539747	0.0453888	0.234375	0.474941
Trans-NAT	MDP0000247211	1	125	MDP0000209567	864	988	2844.35	0.0762412	0.0485627	0.116426	0.474941
Trans-NAT	MDP0000380543	53	203	MDP0000928826	1611	1761	8764.27	-0.0563791	0.0435748	0.195718	0.474941
Unclassified-NAT	MDP0000168577	1576	1695	MDP0000796265	1	120	3839.02	0.0526555	0.0450511	0.242486	0.474941
Unclassified-NAT	MDP0000204412	44	245	MDP0000311104	832	1033	9266.62	-0.0653297	0.0436547	0.134521	0.474941
Trans-NAT	MDP0000857821	1	187	MDP0000247404	867	1053	3352.06	0.0692776	0.0479388	0.148423	0.474941
Trans-NAT	MDP0000176333	1	104	MDP0000209567	821	924	3132.8	0.0921097	0.0488257	0.0592276	0.474941
Unclassified-NAT	MDP0000247004	37	145	MDP0000128021	1435	1543	7273.7	-0.0465731	0.0463994	0.315502	0.474941
Unclassified-NAT	MDP0000176810	1	112	MDP0000160365	1020	1131	3159.98	0.090523	0.0485365	0.0621744	0.474941
Trans-NAT	MDP0000799886	4	130	MDP0000157193	1644	1770	8558.04	-0.0560932	0.0439268	0.201613	0.474941
Unclassified-NAT	MDP0000188207	109	226	MDP0000128021	1427	1544	7360.86	-0.0463996	0.0459545	0.312645	0.474941
Trans-NAT	MDP0000213521	3031	3180	MDP0000573982	54	203	5100.02	0.0478929	0.0485215	0.32362	0.474941
Trans-NAT	MDP0000732557	1	142	MDP0000338285	1262	1403	8598.25	-0.0545824	0.043926	0.214015	0.474941
Trans-NAT	MDP0000205440	1	176	MDP0000484925	3114	3289	589.427	0.187356	0.0704812	0.00785489	0.474941
Trans-NAT	MDP0000153151	81	189	MDP0000151679	3640	3748	7591.49	-0.0500546	0.0455834	0.272166	0.474941
Trans-NAT	MDP0000924418	1	175	MDP0000853319	1110	1284	3491.54	0.064312	0.0462044	0.163952	0.474941
Unclassified-NAT	MDP0000202880	102	273	MDP0000227084	639	810	156.452	-0.120348	0.0777518	0.121658	0.474941
Trans-NAT	MDP0000364057	823	988	MDP0000249922	60	225	1161.6	-0.0810716	0.05744	0.158123	0.474941
Trans-NAT	MDP0000213521	3025	3171	MDP0000885047	1	147	5092.87	0.0471108	0.0486538	0.332902	0.474941
Trans-NAT	MDP0000247211	1	125	MDP0000885756	1727	1851	2844.35	0.0762412	0.0485627	0.116426	0.474941
Trans-NAT	MDP0000799886	26	130	MDP0000151679	3644	3748	7586	-0.0502943	0.0455586	0.269616	0.474941
Trans-NAT	MDP0000232393	825	984	MDP0000219804	99	258	4299.31	0.0493905	0.0460776	0.283765	0.474941
Trans-NAT	MDP0000154743	2086	2196	MDP0000256906	1	111	4386.67	0.0615397	0.0467527	0.18808	0.474941
Cis-NAT	MDP0000216729	960	1401	MDP0000216728	858	1299	4.1715	-0.0323464	0.0240724	0.179041	0.474941
Trans-NAT	MDP0000222814	1	101	MDP0000164976	1658	1758	6647.75	-0.0689477	0.0487118	0.156945	0.474941
Trans-NAT	MDP0000885047	1	147	MDP0000209984	922	1068	8638.69	-0.0558347	0.0437735	0.20212	0.474941
Unclassified-NAT	MDP0000307181	2220	2337	MDP0000648644	1	118	4022	0.045663	0.0462818	0.323824	0.474941
Trans-NAT	MDP0000250798	146	277	MDP0000927688	1201	1332	8426.46	-0.0542753	0.0442913	0.220418	0.474941
Trans-NAT	MDP0000927688	1202	1332	MDP0000189203	100	230	5080.28	0.0465268	0.0486481	0.338873	0.474941
Cis-NAT	MDP0000277733	1	374	MDP0000175071	1	374	59.1189	0.125042	0.0682622	0.0669818	0.474941
Trans-NAT	MDP0000139184	1	119	MDP0000168577	1580	1698	7847.56	-0.0539533	0.0459767	0.240598	0.474941
Trans-NAT	MDP0000139602	750	937	MDP0000156951	1	188	7621.49	0.108293	0.0543876	0.0464657	0.474941
Trans-NAT	MDP0000924418	1	175	MDP0000314043	1427	1601	3491.54	0.064312	0.0462044	0.163952	0.474941
Trans-NAT	MDP0000268829	1223	1326	MDP0000828684	118	221	4766.03	0.0636183	0.048243	0.187268	0.474941
Trans-NAT	MDP0000256473	120	250	MDP0000927688	1202	1332	8426.46	-0.0542753	0.0442913	0.220418	0.474941
Trans-NAT	MDP0000427707	1329	1541	MDP0000194868	1	213	8109.93	0.0824748	0.0703424	0.241005	0.474941
Cis-NAT	MDP0000103621	489	1077	MDP0000360438	13	601	97.8169	0.144292	0.0743983	0.0524467	0.474941
Unclassified-NAT	MDP0000188207	41	217	MDP0000460402	778	954	8308.49	-0.0600771	0.0448809	0.180704	0.474941
Cis-NAT	MDP0000327709	6	1075	MDP0000432499	131	1200	1020.37	0.106136	0.0681943	0.119617	0.474941
Trans-NAT	MDP0000198047	154	272	MDP0000154557	1595	1713	7821.3	-0.0531211	0.046045	0.248632	0.474941
Trans-NAT	MDP0000176333	1	102	MDP0000175827	829	930	3132.66	0.09199	0.0488388	0.059627	0.474941
Unclassified-NAT	MDP0000211943	52	174	MDP0000709980	712	834	8507.49	-0.0549121	0.0439958	0.211986	0.474941
Unclassified-NAT	MDP0000925711	129	264	MDP0000157193	1635	1770	8570.95	-0.0550168	0.0439979	0.211139	0.474941
Trans-NAT	MDP0000388671	1049	1249	MDP0000136433	1	201	8205.87	0.0906996	0.0707763	0.200019	0.474941
Unclassified-NAT	MDP0000865562	126	240	MDP0000154557	1599	1713	7819.91	-0.0532633	0.0460325	0.247239	0.474941
Trans-NAT	MDP0000704324	1115	1225	MDP0000256906	1	111	4386.67	0.0615397	0.0467527	0.18808	0.474941
Cis-NAT	MDP0000001024	1	144	MDP0000457153	756	899	6.40099	-0.0338841	0.0288463	0.240138	0.474941
Trans-NAT	MDP0000258482	1648	1768	MDP0000258981	2	122	4752.66	0.0635362	0.0481458	0.186947	0.474941
Trans-NAT	MDP0000156951	1	183	MDP0000134989	1064	1246	9094.93	-0.0629248	0.0435271	0.148276	0.474941
Trans-NAT	MDP0000190918	698	804	MDP0000828684	115	221	4995.15	0.0497236	0.0484563	0.304819	0.474941
Trans-NAT	MDP0000327709	6	1075	MDP0000574556	131	1200	1020.37	0.106136	0.0681943	0.119617	0.474941
Unclassified-NAT	MDP0000905779	1	112	MDP0000306769	3290	3401	6660.2	-0.0674769	0.048841	0.167107	0.474941
Trans-NAT	MDP0000171287	120	224	MDP0000722830	2698	2802	5203.63	-0.0907044	0.053642	0.0908516	0.474941
Trans-NAT	MDP0000139602	757	939	MDP0000217869	1	183	7817.49	0.0898542	0.0699911	0.199214	0.474941
Unclassified-NAT	MDP0000864100	10	250	MDP0000248912	1116	1356	9690.66	-0.0651833	0.0431606	0.130979	0.474941
Unclassified-NAT	MDP0000176810	1	112	MDP0000157456	934	1045	3159.98	0.090523	0.0485365	0.0621744	0.474941
Trans-NAT	MDP0000260134	25	147	MDP0000275690	1174	1296	8363.93	-0.0533955	0.0444322	0.229468	0.474941
Unclassified-NAT	MDP0000190918	692	801	MDP0000151331	39	148	4770.89	0.0632726	0.0482353	0.189605	0.474941
Unclassified-NAT	MDP0000171287	109	226	MDP0000128021	1427	1544	7360.86	-0.0463996	0.0459545	0.312645	0.474941
Trans-NAT	MDP0000233888	1	161	MDP0000885756	1690	1850	3268.49	0.0785767	0.048515	0.10531	0.474941
Trans-NAT	MDP0000187628	2129	2240	MDP0000256906	1	112	4386.96	0.0617052	0.0467581	0.186945	0.474941
Trans-NAT	MDP0000247501	1	154	MDP0000314451	1318	1471	3264.74	0.0790918	0.048538	0.103211	0.474941
Trans-NAT	MDP0000807776	90	221	MDP0000295931	859	990	3260.33	0.0795241	0.0485174	0.101196	0.474941
Trans-NAT	MDP0000648644	1	117	MDP0000181477	1807	1923	4649.67	-0.057823	0.0452874	0.201672	0.474941
Unclassified-NAT	MDP0000826322	1	113	MDP0000311104	832	944	7840	-0.0549336	0.0459129	0.231511	0.474941
Unclassified-NAT	MDP0000209261	78	195	MDP0000128021	1427	1544	7360.86	-0.0463996	0.0459545	0.312645	0.474941
Trans-NAT	MDP0000228556	1	135	MDP0000933839	498	632	2890.56	0.0600961	0.0482379	0.212828	0.474941
Cis-NAT	MDP0000731738	1	558	MDP0000358546	210	767	1397.58	0.148539	0.0614019	0.015558	0.474941
Unclassified-NAT	MDP0000826322	1	117	MDP0000704324	1111	1227	7847.12	-0.0541103	0.0459459	0.238917	0.474941
Trans-NAT	MDP0000190918	692	804	MDP0000137508	69	181	5000.01	0.0494104	0.0484399	0.307712	0.474941
Unclassified-NAT	MDP0000190918	692	804	MDP0000195477	140	252	5000.01	0.0494104	0.0484399	0.307712	0.474941
Trans-NAT	MDP0000223509	42	183	MDP0000927688	1191	1332	8426.46	-0.0542753	0.0442913	0.220418	0.474941
Trans-NAT	MDP0000317740	16	124	MDP0000151679	3640	3748	7591.49	-0.0500546	0.0455834	0.272166	0.474941
Unclassified-NAT	MDP0000307181	2220	2432	MDP0000194868	1	213	8109.93	0.0824748	0.0703424	0.241005	0.474941
Trans-NAT	MDP0000124168	1	149	MDP0000154743	2085	2233	8761.44	-0.0567898	0.043539	0.192116	0.474941
Trans-NAT	MDP0000346694	43	153	MDP0000154557	1603	1713	7812.78	-0.0540969	0.0459638	0.239217	0.474941
Trans-NAT	MDP0000232600	1	113	MDP0000270083	1150	1262	9455.9	0.0751336	0.0535326	0.160464	0.474941
Trans-NAT	MDP0000268829	1216	1326	MDP0000217869	73	183	4771.36	0.0633306	0.0482346	0.189193	0.474941
Unclassified-NAT	MDP0000826322	7	119	MDP0000128021	1432	1544	7359.76	-0.046443	0.0459527	0.312175	0.474941
Trans-NAT	MDP0000245878	33	141	MDP0000151679	3640	3748	7591.49	-0.0500546	0.0455834	0.272166	0.474941
Trans-NAT	MDP0000917197	125	227	MDP0000252512	1761	1863	6627.02	-0.0670829	0.0489926	0.170922	0.474941
Trans-NAT	MDP0000249255	105	225	MDP0000942052	1617	1737	2830.29	0.0763688	0.0486936	0.116798	0.474941
Unclassified-NAT	MDP0000176810	1	104	MDP0000173111	1368	1471	3157.6	0.0903833	0.0485631	0.0627227	0.474941
Trans-NAT	MDP0000903096	157	262	MDP0000722830	2697	2802	5203.63	-0.0907044	0.053642	0.0908516	0.474941
Trans-NAT	MDP0000213521	3043	3180	MDP0000828684	84	221	5084.88	0.0478173	0.0485397	0.324566	0.474941
Trans-NAT	MDP0000927688	1214	1332	MDP0000217869	65	183	5068.8	0.0464943	0.0486413	0.339143	0.474941
Unclassified-NAT	MDP0000891819	1	108	MDP0000157193	1635	1742	6659.11	-0.0675266	0.0488321	0.166716	0.474941
Trans-NAT	MDP0000154247	141	262	MDP0000154557	1592	1713	7821.45	-0.0530681	0.046048	0.249136	0.474941
Trans-NAT	MDP0000704324	1111	1227	MDP0000258981	1	117	4781.66	0.0633622	0.0482497	0.189111	0.474941
Unclassified-NAT	MDP0000189317	100	217	MDP0000128021	1427	1544	7360.86	-0.0463996	0.0459545	0.312645	0.474941
Unclassified-NAT	MDP0000796265	1	119	MDP0000306769	3290	3408	7784.94	-0.0531208	0.0460333	0.248515	0.474941
Trans-NAT	MDP0000190918	692	801	MDP0000213592	119	228	4770.89	0.0632726	0.0482353	0.189605	0.474941
Trans-NAT	MDP0000902222	1005	1233	MDP0000853426	45	273	2294.35	-0.0776324	0.0525977	0.139953	0.474941
Trans-NAT	MDP0000807776	89	195	MDP0000188067	4304	4410	2976.6	0.0878878	0.0488766	0.0721523	0.474941
Trans-NAT	MDP0000338285	1266	1414	MDP0000204412	102	250	5099.95	0.047484	0.0485283	0.327837	0.474941
Trans-NAT	MDP0000885047	1	141	MDP0000497362	698	838	8636.81	-0.0560082	0.0437605	0.200587	0.474941
Trans-NAT	MDP0000908071	1	110	MDP0000187628	2130	2239	7776.42	-0.0540981	0.045964	0.239209	0.474941
Trans-NAT	MDP0000154743	2085	2236	MDP0000187492	45	196	5109.88	0.0493727	0.0483826	0.307508	0.474941
Unclassified-NAT	MDP0000754791	1	109	MDP0000311104	832	940	7591.49	-0.0500546	0.0455834	0.272166	0.474941
Trans-NAT	MDP0000573982	1	200	MDP0000134989	1064	1263	9252.89	-0.0644594	0.0436268	0.139536	0.474941
Trans-NAT	MDP0000134989	1063	1174	MDP0000256906	1	112	4386.96	0.0617052	0.0467581	0.186945	0.474941
Trans-NAT	MDP0000208219	145	273	MDP0000275690	1168	1296	8365.47	-0.0532118	0.0444472	0.231232	0.474941
Trans-NAT	MDP0000220973	1	210	MDP0000258461	2143	2352	8995.73	-0.0615104	0.0439979	0.162104	0.474941
Trans-NAT	MDP0000247211	1	125	MDP0000344026	797	921	2844.35	0.0762412	0.0485627	0.116426	0.474941
Trans-NAT	MDP0000479943	790	1026	MDP0000213592	1	237	9007.26	0.104633	0.0538129	0.0518481	0.474941
Trans-NAT	MDP0000213521	3031	3180	MDP0000234114	122	271	5100.02	0.0478929	0.0485215	0.32362	0.474941
Trans-NAT	MDP0000254358	1336	1476	MDP0000175441	116	256	178.2	-0.192757	0.0777551	0.013174	0.474941
Trans-NAT	MDP0000187492	65	196	MDP0000157193	1639	1770	8567.34	-0.0555747	0.0439478	0.206028	0.474941
Trans-NAT	MDP0000782078	414	618	MDP0000124523	1	205	6098.4	0.11105	0.0538215	0.0390835	0.474941
Trans-NAT	MDP0000134685	47	203	MDP0000928826	1605	1761	8766.15	-0.0562082	0.0435862	0.197195	0.474941
Trans-NAT	MDP0000523959	1354	1478	MDP0000247211	1	125	1052.03	-0.101181	0.0590396	0.0865684	0.474941
Trans-NAT	MDP0000946821	172	279	MDP0000281591	1141	1248	7258.55	-0.0482523	0.046385	0.29822	0.474941
Trans-NAT	MDP0000427707	1335	1554	MDP0000121903	1	220	8264.67	0.0956056	0.0548814	0.0815013	0.474941
Trans-NAT	MDP0000927688	1199	1332	MDP0000154247	131	264	5080.28	0.0465268	0.0486481	0.338873	0.474941
Trans-NAT	MDP0000908071	1	119	MDP0000168577	1577	1695	7784.94	-0.0531208	0.0460333	0.248515	0.474941
Trans-NAT	MDP0000198047	144	272	MDP0000927688	1204	1332	8426.31	-0.0543252	0.0442876	0.219956	0.474941
Unclassified-NAT	MDP0000826322	1	119	MDP0000149346	1040	1158	7847.56	-0.0539533	0.0459767	0.240598	0.474941
Trans-NAT	MDP0000209984	922	1094	MDP0000198973	1	173	5325.71	0.0656408	0.0486588	0.177337	0.474941
Trans-NAT	MDP0000927688	1203	1332	MDP0000198973	44	173	5080.28	0.0465268	0.0486481	0.338873	0.474941
Trans-NAT	MDP0000149274	3027	3180	MDP0000247501	1	154	1119.99	-0.107528	0.0591882	0.0692602	0.474941
Trans-NAT	MDP0000179099	111	215	MDP0000722830	2698	2802	5203.63	-0.0907044	0.053642	0.0908516	0.474941
Cis-NAT	MDP0000309014	1345	2028	MDP0000329927	22	705	138.883	-0.0833768	0.0776903	0.283184	0.474941
Unclassified-NAT	MDP0000270576	1912	2115	MDP0000638512	10	213	2233.02	-0.075634	0.0530404	0.153877	0.474941
Unclassified-NAT	MDP0000159282	1	170	MDP0000737713	579	748	3302.45	0.0667099	0.0482863	0.16711	0.474941
Trans-NAT	MDP0000580732	2517	2631	MDP0000908071	1	115	3839.02	0.0526555	0.0450511	0.242486	0.474941
Trans-NAT	MDP0000171854	738	1050	MDP0000217359	436	748	13.2111	-0.041248	0.0422729	0.329186	0.474941
Unclassified-NAT	MDP0000864100	41	242	MDP0000134989	1064	1265	9266.62	-0.0653297	0.0436547	0.134521	0.474941
Unclassified-NAT	MDP0000247501	1	154	MDP0000757701	1472	1625	3264.74	0.0790918	0.048538	0.103211	0.474941
Trans-NAT	MDP0000154992	2188	2298	MDP0000256906	1	111	4386.67	0.0615397	0.0467527	0.18808	0.474941
Trans-NAT	MDP0000427707	1329	1563	MDP0000871383	1	235	8729.19	0.0933742	0.0536732	0.0819155	0.474941
Unclassified-NAT	MDP0000199002	903	1021	MDP0000796265	1	119	3839.02	0.0526555	0.0450511	0.242486	0.474941
Trans-NAT	MDP0000757768	1155	1298	MDP0000911731	1	144	5095.37	0.0477936	0.0485589	0.324997	0.474941
Trans-NAT	MDP0000791166	480	596	MDP0000270083	1152	1268	9488.76	0.0758532	0.0535983	0.157005	0.474941
Trans-NAT	MDP0000179099	1	212	MDP0000253703	3611	3822	9148.34	-0.063037	0.0437691	0.149806	0.474941
Unclassified-NAT	MDP0000891819	1	114	MDP0000209984	920	1033	6660.36	-0.0674141	0.0488463	0.167548	0.474941
Trans-NAT	MDP0000294073	1	152	MDP0000134989	1060	1211	8759.66	-0.0570662	0.0435203	0.189772	0.474941
Trans-NAT	MDP0000848588	905	1023	MDP0000560252	251	369	4069.84	0.11533	0.0771904	0.13515	0.474941
Trans-NAT	MDP0000301279	1692	1821	MDP0000799886	1	130	5075.72	0.046366	0.0485959	0.340026	0.474941
Trans-NAT	MDP0000193679	173	278	MDP0000281591	1141	1246	6658.33	-0.0677049	0.0488166	0.165465	0.474941
Trans-NAT	MDP0000232393	823	984	MDP0000188207	62	223	4299.31	0.0493905	0.0460776	0.283765	0.474941
Unclassified-NAT	MDP0000317740	1	124	MDP0000311104	832	955	8510.58	-0.054803	0.043996	0.212898	0.474941
Trans-NAT	MDP0000154247	133	263	MDP0000275690	1166	1296	8365.47	-0.0532118	0.0444472	0.231232	0.474941
Unclassified-NAT	MDP0000268829	1207	1326	MDP0000876556	169	288	4782.85	0.0633195	0.0482532	0.189441	0.474941
Trans-NAT	MDP0000190918	692	804	MDP0000234114	153	265	5000.01	0.0494104	0.0484399	0.307712	0.474941
Trans-NAT	MDP0000152142	90	229	MDP0000158329	1010	1149	7265.42	-0.0827825	0.0464246	0.0745601	0.474941
Trans-NAT	MDP0000258461	2149	2259	MDP0000256906	1	111	4386.67	0.0615397	0.0467527	0.18808	0.474941
Trans-NAT	MDP0000294073	38	148	MDP0000154557	1603	1713	7812.78	-0.0540969	0.0459638	0.239217	0.474941
Trans-NAT	MDP0000176333	1	106	MDP0000225849	1257	1362	3132.8	0.0921097	0.0488257	0.0592276	0.474941
Trans-NAT	MDP0000217869	67	183	MDP0000275690	1180	1296	8352.86	-0.0544167	0.0443577	0.219909	0.474941
Trans-NAT	MDP0000223509	54	162	MDP0000151679	3640	3748	7591.49	-0.0500546	0.0455834	0.272166	0.474941
Unclassified-NAT	MDP0000273386	82	184	MDP0000557465	889	991	5380.47	0.0479709	0.0479718	0.31732	0.474941
Trans-NAT	MDP0000199002	909	1052	MDP0000911731	1	144	5095.37	0.0477936	0.0485589	0.324997	0.474941
Trans-NAT	MDP0000228556	2	120	MDP0000251837	2493	2611	2272.92	0.0508122	0.051128	0.320309	0.474941
Trans-NAT	MDP0000249255	31	225	MDP0000286715	3313	3507	3243.25	0.0716546	0.0477786	0.133686	0.474941
Trans-NAT	MDP0000224526	1279	1397	MDP0000196150	1	119	4248.7	0.04606	0.0461292	0.318036	0.474941
Trans-NAT	MDP0000857821	1	109	MDP0000303617	2814	2922	232.041	-0.169387	0.0770771	0.0279758	0.474941
Trans-NAT	MDP0000256473	110	245	MDP0000157193	1635	1770	8570.95	-0.0550168	0.0439979	0.211139	0.474941
Trans-NAT	MDP0000891920	1110	1254	MDP0000201680	140	284	1117.72	-0.108548	0.0589725	0.0656717	0.474941
Unclassified-NAT	MDP0000186653	42	149	MDP0000128021	1437	1544	7356	-0.0471349	0.0458851	0.304309	0.474941
Trans-NAT	MDP0000129791	1584	1809	MDP0000853426	48	273	2250.84	-0.0709068	0.0528673	0.179848	0.474941
Trans-NAT	MDP0000143766	66	187	MDP0000154557	1592	1713	7821.45	-0.0530681	0.046048	0.249136	0.474941
Trans-NAT	MDP0000479943	790	971	MDP0000143766	1	182	6055.88	0.0901961	0.0499374	0.0708896	0.474941
Trans-NAT	MDP0000307080	945	1069	MDP0000247211	1	125	1052.03	-0.101181	0.0590396	0.0865684	0.474941
Trans-NAT	MDP0000300462	1	199	MDP0000253703	3611	3809	9078.38	-0.0609568	0.043669	0.16275	0.474941
Trans-NAT	MDP0000731637	1	172	MDP0000286715	3267	3438	3313.05	0.0653238	0.0481168	0.174588	0.474941
Trans-NAT	MDP0000224526	1279	1407	MDP0000278691	107	235	4250.99	0.0458388	0.0461827	0.320928	0.474941
Unclassified-NAT	MDP0000891819	1	110	MDP0000149346	1039	1148	6660.05	-0.0675396	0.0488357	0.166666	0.474941
Unclassified-NAT	MDP0000796265	2	118	MDP0000871661	711	827	7600.01	-0.049058	0.0456562	0.282595	0.474941
Unclassified-NAT	MDP0000268829	1211	1326	MDP0000828392	176	291	4781.17	0.063648	0.048226	0.186906	0.474941
Trans-NAT	MDP0000687695	957	1083	MDP0000295388	1	127	49.0378	0.0731875	0.0646153	0.257355	0.474941
Trans-NAT	MDP0000732557	1	139	MDP0000757768	1152	1290	8597.3	-0.0545725	0.0439265	0.214104	0.474941
Unclassified-NAT	MDP0000230902	1	230	MDP0000532061	2313	2542	8508.36	-0.0634805	0.0449183	0.157584	0.474941
Trans-NAT	MDP0000217869	1	183	MDP0000134989	1066	1248	9100.59	-0.0625161	0.043517	0.150834	0.474941
Unclassified-NAT	MDP0000139184	1	119	MDP0000139687	1119	1237	7847.56	-0.0539533	0.0459767	0.240598	0.474941
Trans-NAT	MDP0000732557	1	143	MDP0000199002	902	1044	8598.25	-0.0545824	0.043926	0.214015	0.474941
Trans-NAT	MDP0000139184	1	119	MDP0000258461	2143	2261	7847.56	-0.0539533	0.0459767	0.240598	0.474941
Trans-NAT	MDP0000160393	25	158	MDP0000157193	1637	1770	8570.17	-0.0551554	0.0439876	0.209883	0.474941
Trans-NAT	MDP0000190918	692	804	MDP0000300462	78	190	5000.01	0.0494104	0.0484399	0.307712	0.474941
Unclassified-NAT	MDP0000364057	777	945	MDP0000159282	1	169	1145.49	-0.103424	0.058402	0.0765767	0.474941
Trans-NAT	MDP0000139143	24	197	MDP0000231125	1039	1212	8061.82	-0.0600113	0.0451954	0.184238	0.474941
Trans-NAT	MDP0000473724	843	946	MDP0000232587	1	104	1026.9	-0.0946424	0.059494	0.111657	0.474941
Trans-NAT	MDP0000922877	879	999	MDP0000645959	253	373	2368.38	0.125644	0.075632	0.0966632	0.474941
Trans-NAT	MDP0000219804	1	258	MDP0000871661	713	970	9346.72	-0.0558444	0.0445569	0.210086	0.474941
Unclassified-NAT	MDP0000253703	3611	3726	MDP0000796265	1	116	3839.02	0.0526555	0.0450511	0.242486	0.474941
Unclassified-NAT	MDP0000297112	85	213	MDP0000224526	1279	1407	7822.19	-0.0519191	0.0454148	0.252947	0.474941
Trans-NAT	MDP0000946821	146	281	MDP0000157193	1635	1770	8570.95	-0.0550168	0.0439979	0.211139	0.474941
Cis-NAT	MDP0000867146	466	1168	MDP0000196402	1839	2541	73.3798	0.0988831	0.0514295	0.0545187	0.474941
Unclassified-NAT	MDP0000771893	99	200	MDP0000281591	1147	1248	7247.51	-0.0494039	0.0462933	0.285884	0.474941
[truncated: 2,640 more rows]

## Sheet: Table S11
Table S11. Results for the differential expression analysis of the cluster of nat-siRNAs, from the second transcript, originating from the overlapping region of NAT pairs. The transcripts as well as the coordinates for the overlapping region on each transcript are given.
[truncated: 2,865 more rows]

[truncated: 6 more sheets: Table S12, Table S13, Table S14, Table S15, Table S16, Table S17]
