# Supplementary material for: High-throughput sequencing reveals small RNAs involved in ASGV infection
Source: BMC Genomics. 2014 Jul 7;15(1):568. doi: 10.1186/1471-2164-15-568 (PMC4118050; doi:10.1186/1471-2164-15-568)
Supplement: Supplementary file 3 — Additional file 3: Table S18: Diagnostic RT-PCR primers. Multiplex-primers used to determine the viral status of apple plants. (XLSX 14 KB) [file 12864_2014_6288_MOESM3_ESM.xlsx]

## Sheet: Table S18. Diagnostic primers
Table S18. Diagnostic RT-PCR primers. Multiplex-primers used to determine the viral status of apple plants.
Multiplex reaction	Virus/internal reference	Sense primer	Antisense primer	Concentration	Amplicon length (bp)	Reference
Multiplex RT-PCR I	Apple chlorotic leaf spot virus	TTCATGGAAAGACAGGGGCAA	AAGTCTACAGGCTATTTATTATAAGTCTAA	0.60 uM	677	[28]
	Apple stem grooving virus	GCCACTTCTAGGCAGAACTCTTTGAA	AACCCCTTTTTGTCCTTCAGTACGAA	0.08 uM	273	[28]
	nad5	GATGCTTCTTGGGGCTTCTTGTT	CTCCAGTCACCAACATTGGCATAA	0.04 uM	181	[28]
Multiplex RT-PCR II	Apple mosaic virus	CGTAGAGGAGGACAGCTTGG	CCGGTGGTAACTCACTCGTT	0.08 uM	450	[29]
	Apple stem pitting virus	ATGTCTGGAACCTCATGCTGCAA	TTGGGATCAACTTTACTAAAAAGCATAA	0.16 uM	370	[28]
	nad5	GATGCTTCTTGGGGCTTCTTGTT	CTCCAGTCACCAACATTGGCATAA	0.06 uM	181	[28]
